# Supplementary material for: Multiscale 3D Genome Rewiring during Mouse Neural Development
Source: Cell. 2017 Oct 19;171(3):557–572.e24. doi: 10.1016/j.cell.2017.09.043 (PMC5651218; doi:10.1016/j.cell.2017.09.043)
Supplement: Table S1. Summary Statistics for the Dataset Generated in This Study, Related to Figure 1 [file mmc1.xlsx]

## Sheet: Hi-C
Sample Name	Strain	Sorting		Total read pairs	Filtered uniquely mapped contacts (MAPQ>36)
HiC_ES_1	Oct4-GFP	GFP+/G0G1+		2584760294	1050116138
HiC_ES_2	Oct4-GFP	GFP+/G0G1+		1326942921	538320660
HiC_ES_3	Oct4-GFP	GFP+/G0G1+		2812503253	1154521942
HiC_ES_4	Oct4-GFP	GFP+/G0G1+		536273614	208630296
			total ES	7260480082	2951589036
HiC_NPC_1	Sox1-GFP	GFP+/G0G1+		1284813522	630147370
HiC_NPC_2	Sox1-GFP	GFP+/G0G1+		2184060723	988219332
HiC_NPC_3	Sox1-GFP	GFP+/G0G1+		1544634819	649480850
HiC_NPC_4	Sox1-GFP	GFP+/G0G1+		3664061846	1719009709
			total NPC	8677570910	3986857261
HiC_CN_1	Tau-GFP	GFP+/G0G1+		779148278	378917807
HiC_CN_2	Tau-GFP	GFP+/G0G1+		778130066	384717291
HiC_CN_3	Tau-GFP	GFP+/G0G1+		1098559224	545641090
HiC_CN_4	Tau-GFP	GFP+/G0G1+		1746229703	847235064
HiC_CN_5	Tau-GFP	GFP+/G0G1+		2383336505	1010487982
HiC_CN_6	Tau-GFP	GFP+/G0G1+		1879808664	883557947
			total CN	8665212440	4050557181
HiC_unsorted	Oct4-GFP	none		184707948	92408500
HiC_FACS	Oct4-GFP	FACS only		123921843	46328932
HiC_GFP	Oct4-GFP	GFP+		105476609	39710252
HiC_ncx_NPC_1	Hes5-GFP+/- dcx-mRFP+/-	GFP+/mRFP-		2556409848	1290111543
HiC_ncx_NPC_2	Hes5-GFP+/- dcx-mRFP+/-	GFP+/mRFP-		1633090783	551021692
HiC_ncx_NPC_3	Hes5-GFP+/- dcx-mRFP+/-	GFP+/mRFP-		1688779293	360880223
HiC_ncx_NPC_4	Hes5-GFP+/- dcx-mRFP+/-	GFP+/mRFP-		1758134001	557977356
			total ncx NPC	7636413925	2759990814
HiC_ncx_CN_1	Hes5-GFP+/- dcx-mRFP+/-	GFP-/mRFP+		2613170568	1282457415
HiC_ncx_CN_2	Hes5-GFP+/- dcx-mRFP+/-	GFP-/mRFP+		1749343035	540733946
HiC_ncx_CN_3	Hes5-GFP+/- dcx-mRFP+/-	GFP-/mRFP+		1663569540	596515377
HiC_ncx_CN_4	Hes5-GFP+/- dcx-mRFP+/-	GFP-/mRFP+		1703152929	779983194
			total ncx CN	7729236072	3199689932
			total all	40383019829	17127131908
HiC_E14_Zfp608gRNA_1	E14 + Zfp608 gRNA	NA		314752632	94686742
HiC_E14_Zfp608gRNA_2	E14 + Zfp608 gRNA	NA		329368282	108915758
HiC_dCas9_Zfp608gRNA_1	dCas9 + Zfp608 gRNA	NA		320499681	94138332
HiC_dCas9_Zfp608gRNA_2	dCas9 + Zfp608 gRNA	NA		322219363	93085706
HiC_dCas9VP64_Zfp608gRNA_1	dCas9VP64 + Zfp608 gRNA	NA		326824340	125803544
HiC_dCas9VP64_Zfp608gRNA_2	dCas9VP64 + Zfp608 gRNA	NA		317067309	101858284
HiC_dCas9VP64/p65_Zfp608gRNA_1	dCas9VP64 + p65/Hsf1 + Zfp608 gRNA	NA		311298479	94176050
HiC_dCas9VP64/p65_Zfp608gRNA_2	dCas9VP64 + p65/Hsf1 + Zfp608 gRNA	NA		317256293	94208034
HiC_E14_Sox4gRNA_1	E14 + Sox4 gRNA	NA		358664663	91288730
HiC_E14_Sox4gRNA_2	E14 + Sox4 gRNA	NA		331695383	108925529
HiC_dCas9_Sox4gRNA_1	dCas9 + Sox4 gRNA	NA		343734516	83795880
HiC_dCas9_Sox4gRNA_2	dCas9 + Sox4 gRNA	NA		338101307	114255448
HiC_dCas9VP64_Sox4gRNA_1	dCas9VP64 + Sox4 gRNA	NA		349835169	84057430
HiC_dCas9VP64_Sox4gRNA_2	dCas9VP64 + Sox4 gRNA	NA		323409289	109372618
HiC_dCas9VP64/p65_Sox4gRNA_1	dCas9VP64 + p65/Hsf1 + Sox4 gRNA	NA		335518770	101748170
HiC_dCas9VP64/p65_Sox4gRNA_2	dCas9VP64 + p65/Hsf1 + Sox4 gRNA	NA		326899280	91884075
			total_CRISPR	5267144756	1592200330

## Sheet: ChIP-seq
Cell type	Sorting	ChIP	Replicate	Type	Mapped Reads (properly paired fragments for PE and single for SE)
CN	Tau-GFP+	CTCF	1	PE50	43001842
CN	Tau-GFP+	CTCF	2	PE50	84664974
NPC	Sox1-GFP+	CTCF	1	PE50	42815626
NPC	Sox1-GFP+	CTCF	2	PE50	69137150
ES	Oct4-GFP+	CTCF	1	PE50	42249031
ES	Oct4-GFP+	CTCF	2	PE50	62962457
CN	Tau-GFP+	Ring1B	1	PE50	89805011
CN	Tau-GFP+	Ring1B	2	PE50	95382960
NPC	Sox1-GFP+	Ring1B	1	PE50	40376520
NPC	Sox1-GFP+	Ring1B	2	PE50	66979024
ES	Oct4-GFP+	Ring1B	1	PE50	43429592
ES	Oct4-GFP+	Ring1B	2	PE50	75292786
NPC	Sox1-GFP+	H3K4me1	1	PE50	42430059
NPC	Sox1-GFP+	H3K4me1	2	PE50	118099811
NPC	Sox1-GFP+	H3K4me3	1	PE50	42717076
NPC	Sox1-GFP+	H3K4me3	2	PE50	99690014
NPC	Sox1-GFP+	H3K9me3	1	PE50	42671011
NPC	Sox1-GFP+	H3K9me3	2	PE50	97591021
NPC	Sox1-GFP+	H3K27me3	1	PE50	43022870
NPC	Sox1-GFP+	H3K27me3	2	PE50	43113723
NPC	Sox1-GFP+	H3K27ac	1	PE50	43112726
NPC	Sox1-GFP+	H3K27ac	2	PE50	85084053
NPC	Sox1-GFP+	H3K36me3	1	PE50	43237015
NPC	Sox1-GFP+	H3K36me3	2	PE50	139143362
CN	Tau-GFP+	H3K4me1	1	PE50	42072519
CN	Tau-GFP+	H3K4me1	2	SE50	23245090
CN	Tau-GFP+	H3K4me3	1	PE50	42821663
CN	Tau-GFP+	H3K4me3	2	SE50	25059975
CN	Tau-GFP+	H3K9me3	1	PE50	42893802
CN	Tau-GFP+	H3K9me3	2	SE50	22298596
CN	Tau-GFP+	H3K27me3	1	PE50	43057439
CN	Tau-GFP+	H3K27me3	2	SE50	23819769
CN	Tau-GFP+	H3K27ac	1	PE50	43277424
CN	Tau-GFP+	H3K27ac	2	SE50	28396349
CN	Tau-GFP+	H3K36me3	1	PE50	43236587
CN	Tau-GFP+	H3K36me3	2	SE50	146946407
ES	Oct4-GFP+	Input	1	PE50	43275796
NPC	Sox1-GFP+	Input	1	PE50	43133697
NPC	Sox1-GFP+	Input	2	PE50	43089544
CN	Tau-GFP+	Input	1	PE50	43410488
CN	Tau-GFP+	Input	2	SE50	23748987
### Statistics are calculated using samtools flagstat

## Sheet: RNA-seq
Cell type	sorting	Replicate	Type	Number of paired reads	% Uniquely mapped
ES	Oct4-GFP+	1	PE50	90089426	69.88
ES	Oct4-GFP+	2	PE50	44415392	75.09
NPC	Sox1-GFP+	1	PE50	88462047	73.99
NPC	Sox1-GFP+	2	PE50	44485699	84.44
CN	Tau-GFP+	1	PE50	54360789	88.61
CN	Tau-GFP+	2	PE50	44502679	86.23
ncx NPC	E14.5ncx GFP+/mRFP-	1	PE50	61438082	80.53
ncx NPC	E14.5ncx GFP+/mRFP-	2	PE50	44490169	86.51
ncx CN	E14.5ncx GFP-/mRFP+	1	PE50	61442351	89.53
ncx CN	E14.5ncx GFP-/mRFP+	2	PE50	45612347	89.31
### Statistics are calculated based on STAR output
