# Supplementary material for: Multiscale 3D Genome Rewiring during Mouse Neural Development
Source: Cell. 2017 Oct 19;171(3):557–572.e24. doi: 10.1016/j.cell.2017.09.043 (PMC5651218; doi:10.1016/j.cell.2017.09.043)
Supplement: Table S2. Genomic Coordinates and Compartment Identity of the Topological Domains in Different Cell Types, Related to Figures 1 and 2 [file mmc2.xlsx]

## Sheet: ES
chrom	start	end	Compartment
chr1	0	4328000	B
chr1	4461000	4761000	A
chr1	4782000	5072000	A
chr1	5089000	6980000	B
chr1	7003000	9437000	B
chr1	9559000	10112000	A
chr1	10281000	11587000	B
chr1	11691000	12844000	B
chr1	12862000	13656000	A
chr1	13827000	14962000	B
chr1	15026000	17097000	B
chr1	17179000	18336000	B
chr1	18352000	19029000	B
chr1	19096000	20525000	B
chr1	20654000	21332000	A
chr1	21447000	22495000	B
chr1	22605000	24231000	B
chr1	24312000	25881000	B
chr1	25954000	30597000	B
chr1	30781000	31178000	B
chr1	31189000	33522000	B
chr1	33665000	34415000	A
chr1	34510000	34853000	A
chr1	34965000	36730000	A
chr1	36816000	37248000	A
chr1	37265000	37861000	A
chr1	37917000	38087000	A
chr1	38212000	38784000	A
chr1	38798000	38980000	A
chr1	38998000	39531000	A
chr1	39617000	43100000	A
chr1	43101000	43719000	A
chr1	43764000	44099000	A
chr1	44291000	44742000	B
chr1	44755000	45706000	B
chr1	45820000	46026000	B
chr1	46183000	46660000	B
chr1	46823000	51603000	B
chr1	51690000	53304000	A
chr1	53435000	53570000	B
chr1	53751000	54373000	A
chr1	54395000	54980000	A
chr1	54986000	55384000	A
chr1	55407000	55836000	B
chr1	55904000	57326000	B
chr1	57445000	58293000	A
chr1	58429000	59210000	A
chr1	59268000	59605000	A
chr1	59788000	60915000	A
chr1	61021000	62961000	A
chr1	63183000	63584000	A
chr1	63675000	64434000	A
chr1	64579000	65174000	A
chr1	65324000	65992000	B
chr1	66121000	69111000	B
chr1	69252000	69766000	B
chr1	69787000	71490000	B
chr1	71583000	72089000	A
chr1	72324000	72850000	A
chr1	72914000	73800000	A
chr1	73918000	74182000	A
chr1	74201000	74438000	A
chr1	74511000	75576000	A
chr1	75697000	77515000	B
chr1	77597000	77924000	B
chr1	77944000	78433000	B
chr1	78539000	78699000	A
chr1	78760000	80118000	B
chr1	80188000	81270000	B
chr1	81341000	83706000	B
chr1	83749000	84621000	B
chr1	84727000	84885000	A
chr1	84951000	85706000	B
chr1	85749000	86022000	A
chr1	86153000	86330000	A
chr1	86445000	86524000	A
chr1	86653000	87049000	A
chr1	87174000	87978000	A
chr1	88178000	88287000	A
chr1	88371000	88722000	A
chr1	88764000	89208000	A
chr1	89232000	89621000	A
chr1	89644000	89991000	A
chr1	90039000	90573000	A
chr1	90644000	92890000	A
chr1	92939000	93745000	A
chr1	94004000	94080000	B
chr1	94144000	95851000	B
chr1	95868000	96794000	B
chr1	96824000	97686000	B
chr1	97807000	103765000	B
chr1	103805000	104959000	B
chr1	104987000	105626000	B
chr1	105654000	106386000	B
chr1	106460000	106882000	B
chr1	107107000	107561000	B
chr1	107632000	111618000	B
chr1	111658000	117545000	B
chr1	117727000	118069000	B
chr1	118345000	119522000	A
chr1	119526000	120551000	A
chr1	120613000	121542000	B
chr1	121629000	122914000	B
chr1	122946000	125290000	B
chr1	125397000	127455000	B
chr1	127501000	127759000	B
chr1	127815000	128235000	A
chr1	128376000	128832000	B
chr1	128885000	130360000	B
chr1	130545000	131063000	A
chr1	131082000	131275000	A
chr1	131297000	131868000	A
chr1	131952000	132972000	A
chr1	133045000	133602000	A
chr1	133675000	134329000	A
chr1	134358000	134628000	A
chr1	134645000	136455000	A
chr1	136545000	136749000	A
chr1	136796000	137211000	A
chr1	137307000	138043000	B
chr1	138105000	138786000	B
chr1	138852000	139369000	B
chr1	139425000	139578000	B
chr1	139670000	140073000	B
chr1	140181000	140673000	B
chr1	140720000	143545000	B
chr1	143658000	143770000	B
chr1	143824000	144378000	B
chr1	144414000	149772000	B
chr1	149859000	150246000	B
chr1	150405000	150987000	B
chr1	151067000	151384000	A
chr1	151475000	151733000	A
chr1	151842000	152743000	A
chr1	152791000	153368000	A
chr1	153547000	153785000	A
chr1	153882000	154180000	A
chr1	154288000	155006000	B
chr1	155019000	155530000	A
chr1	155575000	157085000	A
chr1	157119000	157498000	B
chr1	157577000	158658000	B
chr1	158665000	159139000	B
chr1	159294000	160122000	B
chr1	160227000	161194000	A
chr1	161207000	161289000	A
chr1	161324000	161697000	B
chr1	161753000	162717000	A
chr1	162839000	163096000	B
chr1	163107000	163772000	B
chr1	163813000	163900000	B
chr1	163940000	164216000	A
chr1	164358000	165223000	A
chr1	165282000	166348000	A
chr1	166457000	167374000	B
chr1	167390000	167912000	A
chr1	167958000	169457000	B
chr1	169563000	169918000	B
chr1	169935000	170170000	B
chr1	170252000	170614000	B
chr1	170635000	170806000	A
chr1	170893000	171009000	A
chr1	171122000	171447000	A
chr1	171619000	171961000	B
chr1	172052000	172331000	A
chr1	172408000	172631000	A
chr1	172680000	173411000	B
chr1	173598000	175876000	B
chr1	175944000	176680000	B
chr1	176721000	177686000	B
chr1	177936000	178124000	B
chr1	178286000	178455000	A
chr1	178558000	179451000	A
chr1	179521000	179792000	A
chr1	179865000	180225000	A
chr1	180262000	180762000	A
chr1	180878000	181216000	A
chr1	181285000	181821000	A
chr1	181892000	182125000	A
chr1	182157000	182552000	A
chr1	182553000	183267000	A
chr1	183301000	183419000	A
chr1	183524000	184737000	B
chr1	184851000	185182000	A
chr1	185280000	185476000	A
chr1	185608000	186701000	B
chr1	186815000	188939000	B
chr1	189002000	189574000	B
chr1	189696000	190797000	A
chr1	190827000	191294000	A
chr1	191326000	191569000	A
chr1	191573000	191817000	A
chr1	191831000	192107000	A
chr1	192204000	192705000	A
chr1	192748000	193098000	A
chr1	193189000	195471971	B
chr10	0	3939000	B
chr10	4025000	4354000	A
chr10	4438000	5840000	A
chr10	5876000	7294000	B
chr10	7623000	7794000	A
chr10	7907000	8696000	A
chr10	8744000	9742000	A
chr10	9804000	11083000	B
chr10	11161000	11298000	A
chr10	11450000	12978000	A
chr10	13065000	13440000	A
chr10	13563000	14395000	A
chr10	14406000	14705000	B
chr10	14722000	17720000	B
chr10	17740000	20286000	A
chr10	20416000	20887000	A
chr10	21003000	21288000	A
chr10	21395000	21982000	A
chr10	22193000	22352000	B
chr10	22615000	23762000	A
chr10	23815000	24310000	A
chr10	24341000	24616000	A
chr10	24662000	25238000	A
chr10	25258000	27745000	B
chr10	27850000	28879000	A
chr10	28971000	29358000	B
chr10	29459000	30458000	B
chr10	30602000	30805000	A
chr10	30885000	32887000	B
chr10	32962000	33882000	B
chr10	34020000	34318000	A
chr10	34503000	36932000	B
chr10	37061000	39063000	B
chr10	39175000	40186000	A
chr10	40289000	40524000	A
chr10	40635000	41286000	A
chr10	41316000	41716000	A
chr10	41828000	42277000	A
chr10	42327000	42726000	A
chr10	42793000	43527000	A
chr10	43585000	44154000	A
chr10	44305000	45025000	A
chr10	45068000	45931000	A
chr10	46022000	50515000	B
chr10	50690000	52099000	B
chr10	52122000	52402000	A
chr10	52541000	53580000	B
chr10	53642000	53796000	B
chr10	53861000	56291000	B
chr10	56373000	57388000	B
chr10	57471000	58513000	B
chr10	58595000	59844000	A
chr10	59898000	60243000	A
chr10	60293000	61066000	A
chr10	61178000	61446000	A
chr10	61455000	61689000	A
chr10	61742000	62449000	A
chr10	62495000	63360000	A
chr10	63538000	66735000	B
chr10	66890000	67188000	A
chr10	67337000	67913000	A
chr10	68026000	68342000	A
chr10	68357000	69312000	A
chr10	69382000	71217000	A
chr10	71251000	71389000	A
chr10	71513000	74811000	B
chr10	74949000	75475000	A
chr10	75581000	75957000	A
chr10	75999000	76244000	A
chr10	76274000	77925000	A
chr10	77985000	78419000	A
chr10	78527000	79363000	B
chr10	79729000	81175000	A
chr10	81189000	81593000	A
chr10	81661000	82555000	B
chr10	82638000	82902000	A
chr10	82923000	83511000	A
chr10	83533000	83736000	A
chr10	83826000	84447000	A
chr10	84480000	85126000	A
chr10	85195000	85641000	A
chr10	85893000	86470000	A
chr10	86714000	87497000	A
chr10	87561000	88324000	A
chr10	88383000	88731000	A
chr10	88751000	88812000	A
chr10	88893000	90662000	B
chr10	90735000	91177000	A
chr10	91324000	92974000	B
chr10	93077000	93800000	A
chr10	93871000	94939000	A
chr10	95010000	95469000	A
chr10	95561000	96077000	A
chr10	96210000	97302000	B
chr10	97367000	99063000	B
chr10	99185000	99576000	A
chr10	99682000	100444000	B
chr10	100624000	102399000	B
chr10	102494000	102829000	B
chr10	102869000	103167000	B
chr10	103246000	105767000	B
chr10	105905000	106585000	B
chr10	106616000	108537000	B
chr10	108586000	110661000	B
chr10	110788000	111937000	A
chr10	112203000	112792000	B
chr10	112860000	115097000	B
chr10	115234000	117218000	A
chr10	117229000	117675000	A
chr10	117760000	118101000	A
chr10	118226000	120137000	A
chr10	120271000	120865000	A
chr10	120948000	121258000	A
chr10	121370000	121565000	A
chr10	121698000	122039000	A
chr10	122148000	122536000	B
chr10	122545000	123127000	A
chr10	123303000	126753000	B
chr10	126921000	127056000	A
chr10	127111000	127992000	A
chr10	128089000	128895000	A
chr10	129098000	130694993	B
chr11	0	3925000	B
chr11	4000000	5047000	A
chr11	5133000	6245000	A
chr11	6439000	6613000	A
chr11	6666000	7161000	A
chr11	7239000	8312000	B
chr11	8484000	9226000	A
chr11	9259000	11321000	B
chr11	11458000	11781000	A
chr11	11793000	11987000	A
chr11	12063000	12526000	A
chr11	12648000	16432000	B
chr11	16527000	17254000	A
chr11	17291000	18797000	B
chr11	18871000	19738000	A
chr11	19835000	20062000	A
chr11	20140000	21450000	A
chr11	21576000	22617000	A
chr11	22634000	22943000	A
chr11	23019000	23263000	A
chr11	23309000	23570000	A
chr11	23662000	23938000	A
chr11	24036000	27099000	B
chr11	27215000	29053000	B
chr11	29152000	29234000	A
chr11	29266000	29525000	A
chr11	29526000	31620000	A
chr11	31680000	33125000	A
chr11	33208000	34780000	A
chr11	34880000	35684000	A
chr11	35782000	36001000	A
chr11	36056000	40602000	B
chr11	40932000	43294000	B
chr11	43483000	43715000	A
chr11	43826000	44448000	A
chr11	44621000	45595000	A
chr11	45645000	45888000	A
chr11	45963000	48768000	A
chr11	48781000	48867000	A
chr11	48912000	49482000	B
chr11	49669000	50365000	A
chr11	50477000	51260000	A
chr11	51273000	51529000	A
chr11	51621000	51686000	A
chr11	51813000	52098000	A
chr11	52228000	52365000	A
chr11	52500000	53188000	A
chr11	53328000	53387000	A
chr11	53482000	53874000	A
chr11	53944000	54525000	A
chr11	54617000	55444000	A
chr11	55576000	56090000	A
chr11	56165000	57411000	A
chr11	57509000	57777000	A
chr11	57795000	58162000	A
chr11	58241000	58327000	A
chr11	58364000	58800000	A
chr11	58968000	59776000	A
chr11	59849000	60515000	A
chr11	60726000	61094000	A
chr11	61110000	61833000	A
chr11	61955000	62271000	A
chr11	62425000	62598000	A
chr11	62613000	62678000	A
chr11	62754000	63173000	A
chr11	63213000	64932000	A
chr11	65018000	65767000	A
chr11	65830000	66851000	A
chr11	66903000	67088000	A
chr11	67111000	68795000	A
chr11	68912000	68999000	A
chr11	69174000	69912000	A
chr11	70030000	70761000	A
chr11	70925000	71000000	A
chr11	71359000	72020000	A
chr11	72062000	72200000	A
chr11	72215000	72562000	A
chr11	72569000	74260000	A
chr11	74382000	74528000	A
chr11	74621000	74830000	A
chr11	74966000	75645000	A
chr11	75771000	77444000	A
chr11	77501000	77972000	A
chr11	78055000	78165000	A
chr11	78209000	78336000	A
chr11	78348000	78420000	A
chr11	78583000	79914000	A
chr11	80057000	80378000	A
chr11	80491000	82720000	A
chr11	82741000	82911000	A
chr11	83047000	83156000	B
chr11	83312000	83473000	A
chr11	83514000	83742000	A
chr11	83790000	84112000	A
chr11	84194000	84790000	A
chr11	84915000	86175000	A
chr11	86212000	86436000	A
chr11	86522000	87048000	A
chr11	87171000	87382000	A
chr11	87550000	87928000	A
chr11	87973000	88210000	A
chr11	88300000	88814000	A
chr11	89109000	90605000	A
chr11	90724000	93792000	B
chr11	94008000	94548000	A
chr11	94726000	94817000	A
chr11	94839000	95256000	A
chr11	95329000	96057000	A
chr11	96129000	97186000	A
chr11	97208000	97300000	A
chr11	97345000	97715000	A
chr11	97790000	98115000	A
chr11	98257000	98602000	A
chr11	98699000	99154000	A
chr11	99388000	100275000	A
chr11	100372000	101438000	A
chr11	101466000	101533000	A
chr11	101679000	101732000	A
chr11	101742000	102449000	A
chr11	102457000	102677000	A
chr11	102737000	103942000	A
chr11	103970000	104215000	A
chr11	104253000	104469000	A
chr11	104576000	104679000	A
chr11	104685000	105082000	A
chr11	105280000	105331000	A
chr11	105332000	105869000	A
chr11	105937000	106190000	A
chr11	106270000	106768000	A
chr11	106807000	106973000	A
chr11	107060000	107128000	A
chr11	107217000	107474000	A
chr11	107592000	108379000	A
chr11	108487000	109202000	A
chr11	109242000	110260000	A
chr11	110351000	111454000	B
chr11	111553000	113158000	A
chr11	113179000	113621000	A
chr11	113657000	114626000	A
chr11	114724000	114925000	A
chr11	115087000	115523000	A
chr11	115609000	116011000	A
chr11	116133000	116824000	A
chr11	116855000	117827000	A
chr11	117860000	118381000	A
chr11	118427000	119217000	A
chr11	119277000	120298000	A
chr11	120475000	121327000	A
chr11	121366000	122082543	A
chr12	0	3261000	B
chr12	3266000	3383000	A
chr12	3609000	4978000	A
chr12	5086000	8292000	B
chr12	8320000	8527000	A
chr12	8740000	8994000	A
chr12	9114000	9580000	B
chr12	9662000	10555000	B
chr12	10633000	11167000	B
chr12	11207000	12064000	A
chr12	12141000	12386000	A
chr12	12427000	13200000	A
chr12	13337000	15451000	B
chr12	15562000	16506000	A
chr12	16573000	17251000	A
chr12	17349000	17757000	A
chr12	18227000	20869000	B
chr12	21151000	21493000	A
chr12	21568000	24955000	B
chr12	25081000	26315000	A
chr12	26322000	26383000	A
chr12	26503000	28419000	B
chr12	28627000	29875000	A
chr12	29911000	30571000	A
chr12	30599000	30971000	B
chr12	31115000	31902000	A
chr12	31980000	32888000	A
chr12	32917000	33380000	A
chr12	33518000	35174000	B
chr12	35246000	35795000	B
chr12	35897000	36178000	A
chr12	36220000	36689000	B
chr12	36703000	38086000	B
chr12	38175000	39450000	B
chr12	39550000	40156000	A
chr12	40257000	40801000	A
chr12	40855000	44119000	B
chr12	44287000	44576000	A
chr12	44605000	44677000	B
chr12	44800000	45168000	B
chr12	45238000	49149000	B
chr12	49389000	51197000	B
chr12	51386000	51950000	A
chr12	52064000	52865000	A
chr12	52960000	54046000	B
chr12	54100000	54556000	A
chr12	54825000	55051000	A
chr12	55336000	55785000	A
chr12	55901000	56696000	A
chr12	56722000	57164000	B
chr12	57279000	58893000	B
chr12	59050000	59176000	A
chr12	59338000	61727000	B
chr12	61826000	64792000	B
chr12	64982000	65139000	A
chr12	65299000	69055000	B
chr12	69222000	69667000	A
chr12	69734000	70460000	A
chr12	70486000	70883000	A
chr12	71016000	71132000	A
chr12	71221000	71708000	A
chr12	71770000	72066000	A
chr12	72090000	72707000	A
chr12	72710000	72994000	A
chr12	73008000	73513000	A
chr12	73597000	73993000	A
chr12	74033000	74285000	B
chr12	74348000	75382000	B
chr12	75457000	76364000	A
chr12	76381000	76819000	A
chr12	76820000	77000000	A
chr12	77012000	78771000	A
chr12	78908000	79124000	A
chr12	79176000	79272000	A
chr12	79381000	80106000	A
chr12	80180000	80403000	A
chr12	80477000	80717000	A
chr12	80739000	80896000	A
chr12	81000000	81405000	A
chr12	81599000	81965000	A
chr12	82079000	82455000	A
chr12	82519000	82998000	A
chr12	83096000	83472000	A
chr12	83542000	86657000	A
chr12	86736000	86990000	A
chr12	87051000	87395000	A
chr12	87573000	88139000	B
chr12	88407000	89389000	B
chr12	89518000	91299000	B
chr12	91407000	91798000	A
chr12	91926000	95712000	B
chr12	95768000	98181000	B
chr12	98268000	98601000	B
chr12	98657000	99848000	A
chr12	99928000	100108000	A
chr12	100155000	101040000	A
chr12	101243000	101710000	B
chr12	101738000	101906000	A
chr12	102012000	102373000	A
chr12	102493000	102740000	A
chr12	102809000	103380000	A
chr12	103398000	103662000	A
chr12	103998000	104354000	B
chr12	104461000	105026000	A
chr12	105040000	105777000	A
chr12	105837000	108000000	A
chr12	108030000	108103000	A
chr12	108200000	108520000	A
chr12	108580000	108791000	A
chr12	108802000	108886000	A
chr12	108902000	109338000	A
chr12	109413000	110344000	A
chr12	110444000	110846000	A
chr12	110874000	111512000	A
chr12	111549000	112628000	A
chr12	112646000	113127000	A
chr12	113288000	113478000	B
chr12	113500000	114645000	B
chr12	114706000	115017000	B
chr12	115221000	115483000	B
chr12	115496000	115856000	B
chr12	116074000	116616000	B
chr12	116672000	117338000	B
chr12	117406000	117773000	A
chr12	117847000	118840000	B
chr12	118962000	120129022	B
chr13	0	3299000	B
chr13	3544000	3602000	A
chr13	3659000	3988000	B
chr13	4021000	4610000	B
chr13	4671000	6465000	B
chr13	6559000	6656000	A
chr13	6800000	8730000	B
chr13	8966000	9159000	A
chr13	9197000	9779000	A
chr13	9916000	12435000	B
chr13	12468000	12541000	A
chr13	12832000	12932000	B
chr13	13090000	13226000	B
chr13	13495000	13860000	A
chr13	13970000	14183000	A
chr13	14231000	14592000	B
chr13	14708000	15740000	B
chr13	15796000	15951000	B
chr13	16043000	17554000	B
chr13	17737000	17981000	A
chr13	18066000	19188000	A
chr13	19361000	19646000	A
chr13	19737000	20259000	A
chr13	20314000	21037000	A
chr13	21172000	21327000	A
chr13	21367000	21670000	A
chr13	21871000	22022000	A
chr13	22228000	23179000	B
chr13	23321000	23376000	A
chr13	23407000	23517000	A
chr13	23816000	24992000	A
chr13	25061000	27848000	B
chr13	28012000	29813000	A
chr13	29897000	30527000	A
chr13	30566000	31583000	A
chr13	31704000	31775000	A
chr13	31813000	32774000	A
chr13	32894000	33160000	B
chr13	33528000	33832000	B
chr13	34004000	34160000	A
chr13	34185000	34981000	A
chr13	35096000	35939000	A
chr13	36021000	37296000	A
chr13	37439000	37935000	A
chr13	38020000	38620000	A
chr13	38677000	40730000	A
chr13	40847000	41236000	A
chr13	41302000	41575000	A
chr13	41679000	43088000	A
chr13	43184000	44962000	A
chr13	45066000	45472000	A
chr13	45590000	46624000	A
chr13	46769000	47036000	A
chr13	47065000	48456000	A
chr13	48552000	49213000	A
chr13	49217000	49639000	A
chr13	49659000	49720000	A
chr13	50084000	50164000	B
chr13	50390000	50483000	A
chr13	50975000	51591000	A
chr13	51679000	51815000	A
chr13	51847000	52237000	A
chr13	52259000	52636000	A
chr13	52665000	53027000	A
chr13	53110000	53362000	A
chr13	53458000	54028000	A
chr13	54101000	54446000	A
chr13	54503000	54671000	A
chr13	54793000	55078000	A
chr13	55107000	55282000	A
chr13	55369000	55589000	A
chr13	55601000	55686000	A
chr13	55797000	56751000	A
chr13	56799000	57921000	A
chr13	58009000	58115000	A
chr13	58158000	58556000	A
chr13	58670000	59399000	A
chr13	59511000	59770000	A
chr13	59905000	60814000	A
chr13	60978000	61586000	B
chr13	61835000	61911000	B
chr13	62231000	62352000	B
chr13	62887000	63360000	A
chr13	63472000	64049000	A
chr13	64179000	64414000	A
chr13	64461000	65239000	A
chr13	65328000	66641000	B
chr13	66916000	67139000	A
chr13	67156000	67883000	A
chr13	68147000	68338000	B
chr13	68638000	69419000	B
chr13	69519000	69660000	A
chr13	69744000	70579000	B
chr13	70612000	72617000	B
chr13	72618000	73317000	A
chr13	73356000	74300000	A
chr13	74646000	75908000	B
chr13	75963000	76689000	B
chr13	76809000	78214000	B
chr13	78229000	80750000	B
chr13	80892000	81764000	B
chr13	81918000	83642000	B
chr13	83750000	89511000	B
chr13	89615000	90852000	B
chr13	90976000	91722000	B
chr13	91727000	91827000	B
chr13	91828000	93770000	A
chr13	93772000	94960000	A
chr13	94984000	95946000	A
chr13	96037000	97023000	A
chr13	97241000	97951000	A
chr13	97970000	98249000	A
chr13	98324000	98801000	A
chr13	98856000	99306000	A
chr13	99373000	99833000	A
chr13	99868000	100086000	A
chr13	100220000	100350000	B
chr13	100500000	100778000	A
chr13	100967000	101690000	B
chr13	101737000	102625000	B
chr13	102694000	103642000	A
chr13	103776000	104089000	A
chr13	104311000	106680000	B
chr13	106860000	107069000	A
chr13	107144000	108327000	A
chr13	108458000	109186000	B
chr13	109242000	110044000	A
chr13	110052000	110344000	B
chr13	110415000	111378000	B
chr13	111508000	111736000	A
chr13	111795000	112245000	A
chr13	112290000	112623000	A
chr13	112673000	113000000	A
chr13	113048000	113256000	A
chr13	113322000	113858000	A
chr13	113891000	116701000	B
chr13	116758000	118341000	B
chr13	118419000	119363000	B
chr13	119635000	119785000	A
chr13	120042000	120421639	B
chr14	0	11542000	B
chr14	11552000	12530000	A
chr14	12606000	13213000	B
chr14	13363000	13911000	B
chr14	13966000	14105000	A
chr14	14258000	16384000	B
chr14	16436000	17391000	B
chr14	17403000	18124000	B
chr14	18276000	18981000	B
chr14	19190000	19386000	B
chr14	19709000	20068000	A
chr14	20089000	20281000	A
chr14	20404000	21017000	A
chr14	21166000	21744000	A
chr14	21998000	23503000	A
chr14	23592000	24008000	A
chr14	24078000	24281000	A
chr14	24509000	26648000	A
chr14	26724000	27427000	A
chr14	27536000	27743000	A
chr14	27849000	29931000	A
chr14	30012000	30456000	A
chr14	30529000	30939000	A
chr14	31031000	31610000	A
chr14	31611000	32067000	A
chr14	32219000	32477000	A
chr14	32604000	33412000	A
chr14	33467000	33950000	A
chr14	33957000	34758000	A
chr14	34842000	37095000	B
chr14	37221000	39452000	B
chr14	39538000	41039000	B
chr14	41091000	41166000	A
chr14	41176000	43798000	B
chr14	43938000	44285000	B
chr14	44469000	44523000	B
chr14	44859000	45196000	B
chr14	45335000	45759000	A
chr14	45828000	46712000	A
chr14	46845000	47166000	A
chr14	47313000	47558000	A
chr14	47594000	47647000	A
chr14	47770000	48363000	A
chr14	48367000	49125000	A
chr14	49249000	49761000	A
chr14	49919000	50641000	B
chr14	50820000	51066000	A
chr14	51280000	51468000	B
chr14	51907000	52320000	A
chr14	52562000	52618000	B
chr14	52819000	53352000	B
chr14	53457000	53568000	B
chr14	53833000	54545000	A
chr14	54551000	54640000	A
chr14	54663000	55100000	A
chr14	55150000	55456000	A
chr14	55575000	55909000	A
chr14	56074000	56810000	A
chr14	56898000	57075000	A
chr14	57080000	57637000	A
chr14	57689000	57906000	A
chr14	58079000	59112000	A
chr14	59357000	59586000	A
chr14	59614000	60762000	A
chr14	60804000	61295000	A
chr14	61332000	61549000	A
chr14	61585000	62466000	A
chr14	62494000	62960000	A
chr14	63055000	64092000	A
chr14	64129000	66293000	A
chr14	66385000	66763000	A
chr14	66816000	66953000	A
chr14	67022000	67188000	A
chr14	67254000	67638000	A
chr14	67719000	70658000	A
chr14	70853000	72511000	B
chr14	72626000	73487000	A
chr14	73700000	74678000	B
chr14	74758000	75004000	A
chr14	75074000	75695000	A
chr14	75878000	76127000	A
chr14	76153000	76446000	A
chr14	76517000	77003000	A
chr14	77129000	78483000	A
chr14	78587000	79335000	A
chr14	79394000	80218000	A
chr14	80256000	84361000	B
chr14	84455000	87421000	B
chr14	87496000	88977000	B
chr14	89061000	93889000	B
chr14	93966000	96897000	B
chr14	96991000	98988000	B
chr14	99141000	99896000	A
chr14	99949000	101375000	B
chr14	101501000	102971000	B
chr14	103068000	103713000	A
chr14	103721000	104031000	B
chr14	104037000	105295000	B
chr14	105328000	105925000	A
chr14	105926000	106419000	B
chr14	106514000	109737000	B
chr14	109879000	110748000	B
chr14	110858000	110941000	B
chr14	110994000	114781000	B
chr14	114813000	117950000	B
chr14	118207000	118926000	A
chr14	119082000	120053000	B
chr14	120082000	120731000	A
chr14	120833000	121791000	A
chr14	121862000	123326000	A
chr14	123381000	124902244	B
chr15	0	3880000	B
chr15	3975000	5045000	B
chr15	5273000	6186000	B
chr15	6221000	6797000	A
chr15	6898000	7811000	A
chr15	7957000	8039000	A
chr15	8122000	8983000	A
chr15	9074000	10360000	B
chr15	10510000	11350000	A
chr15	11426000	11957000	A
chr15	11974000	12793000	A
chr15	12988000	13083000	A
chr15	13100000	15234000	B
chr15	15246000	21400000	B
chr15	21555000	23457000	B
chr15	23497000	25414000	B
chr15	25438000	25958000	A
chr15	26040000	27201000	B
chr15	27326000	28186000	A
chr15	28269000	29951000	B
chr15	30019000	31249000	B
chr15	31307000	31583000	A
chr15	31730000	32697000	B
chr15	32862000	33909000	B
chr15	34042000	34422000	A
chr15	34573000	36122000	A
chr15	36186000	37073000	A
chr15	37115000	37352000	A
chr15	37359000	37838000	A
chr15	37986000	38511000	A
chr15	38524000	38685000	A
chr15	38719000	39298000	A
chr15	39388000	39840000	A
chr15	39879000	40132000	A
chr15	40233000	41051000	B
chr15	41194000	41967000	A
chr15	42035000	42903000	B
chr15	42968000	44388000	B
chr15	44448000	44821000	B
chr15	44854000	48787000	B
chr15	48915000	52156000	B
chr15	52193000	52456000	B
chr15	52545000	54992000	B
chr15	55102000	55541000	A
chr15	55611000	56046000	A
chr15	56086000	57506000	B
chr15	57612000	58046000	A
chr15	58156000	58845000	A
chr15	58963000	59297000	A
chr15	59406000	59863000	A
chr15	59885000	61060000	B
chr15	61108000	61877000	B
chr15	61987000	63737000	A
chr15	63964000	64633000	A
chr15	64705000	65697000	B
chr15	65749000	66528000	A
chr15	66672000	67153000	A
chr15	67184000	68226000	B
chr15	68434000	68886000	B
chr15	68901000	73012000	B
chr15	73069000	73207000	A
chr15	73208000	73784000	A
chr15	73825000	74473000	A
chr15	74555000	74746000	A
chr15	74832000	75074000	A
chr15	75158000	75449000	B
chr15	75553000	75890000	A
chr15	75948000	76891000	A
chr15	76994000	77359000	A
chr15	77776000	77926000	A
chr15	77989000	79644000	A
chr15	79706000	80061000	A
chr15	80139000	80213000	A
chr15	80305000	81315000	A
chr15	81452000	81679000	A
chr15	81744000	82003000	A
chr15	82064000	82243000	A
chr15	82476000	82710000	B
chr15	82825000	83066000	A
chr15	83142000	83567000	A
chr15	83599000	84056000	A
chr15	84079000	84633000	A
chr15	84676000	86141000	A
chr15	86288000	88620000	A
chr15	88803000	89540000	A
chr15	89703000	90208000	A
chr15	90255000	90931000	B
chr15	90945000	93225000	A
chr15	93276000	93589000	A
chr15	93604000	94239000	A
chr15	94256000	94652000	A
chr15	94758000	95570000	A
chr15	95748000	96386000	A
chr15	96516000	97185000	A
chr15	97224000	97640000	A
chr15	97683000	98427000	A
chr15	98574000	99919000	A
chr15	100024000	100756000	A
chr15	100757000	101287000	A
chr15	101342000	101962000	A
chr15	102127000	102519000	A
chr15	102759000	103171000	A
chr15	103252000	103317000	A
chr15	103464000	103533000	A
chr15	103693000	104043685	B
chr16	0	3367000	B
chr16	3836000	5177000	A
chr16	5306000	6482000	A
chr16	6512000	8317000	A
chr16	8424000	8850000	A
chr16	8929000	9981000	A
chr16	10076000	10533000	A
chr16	10558000	11408000	A
chr16	11479000	13033000	A
chr16	13133000	14148000	A
chr16	14203000	14503000	A
chr16	14741000	15506000	A
chr16	15633000	16122000	A
chr16	16201000	16814000	A
chr16	16882000	16945000	A
chr16	17081000	18215000	A
chr16	18340000	18849000	A
chr16	19131000	19638000	B
chr16	19699000	20069000	A
chr16	20201000	20480000	A
chr16	20514000	20761000	A
chr16	20930000	21087000	B
chr16	21209000	21410000	A
chr16	21497000	22185000	A
chr16	22315000	23891000	A
chr16	24016000	25321000	A
chr16	25371000	27434000	A
chr16	27486000	28474000	B
chr16	28553000	29509000	A
chr16	29636000	30223000	A
chr16	30265000	30511000	A
chr16	30601000	31355000	A
chr16	31457000	31928000	A
chr16	32003000	33043000	A
chr16	33073000	35002000	A
chr16	35056000	35729000	A
chr16	35736000	36039000	A
chr16	36231000	36356000	B
chr16	36485000	36818000	A
chr16	36835000	37041000	A
chr16	37131000	38267000	A
chr16	38298000	38550000	A
chr16	38615000	39050000	A
chr16	39142000	41228000	B
chr16	41274000	42090000	B
chr16	42243000	44064000	A
chr16	44193000	44698000	A
chr16	44780000	45114000	B
chr16	45198000	48186000	B
chr16	48246000	48941000	A
chr16	49067000	50738000	A
chr16	50854000	52215000	B
chr16	52292000	55476000	B
chr16	55488000	55817000	B
chr16	55951000	56120000	A
chr16	56226000	57068000	B
chr16	57124000	57555000	A
chr16	57678000	58272000	B
chr16	58318000	58722000	B
chr16	58866000	59264000	B
chr16	59449000	59637000	A
chr16	59732000	62818000	B
chr16	62989000	64674000	B
chr16	64767000	66023000	B
chr16	66142000	68530000	B
chr16	68610000	71225000	B
chr16	71253000	72208000	B
chr16	72232000	72589000	B
chr16	72645000	72959000	A
chr16	73008000	75549000	B
chr16	75679000	76893000	B
chr16	76945000	78085000	B
chr16	78202000	81023000	B
chr16	81203000	84560000	B
chr16	84704000	84875000	A
chr16	84966000	85682000	B
chr16	85829000	87241000	B
chr16	87512000	87753000	A
chr16	87855000	89720000	B
chr16	89817000	90181000	A
chr16	90331000	91052000	A
chr16	91084000	91624000	A
chr16	91719000	91925000	A
chr16	91943000	92483000	A
chr16	92542000	93547000	A
chr16	93688000	93873000	A
chr16	93925000	94312000	A
chr16	94384000	94697000	A
chr16	94810000	95933000	A
chr16	96018000	96149000	A
chr16	96210000	96354000	A
chr16	96362000	98207768	A
chr17	0	3520000	B
chr17	3583000	5405000	A
chr17	5429000	5741000	A
chr17	5793000	6168000	A
chr17	6741000	6868000	A
chr17	7157000	7285000	A
chr17	7451000	7834000	A
chr17	8208000	8968000	A
chr17	9020000	11945000	A
chr17	12049000	12360000	A
chr17	12413000	12850000	A
chr17	12875000	12973000	A
chr17	13241000	13413000	B
chr17	13662000	13875000	A
chr17	14134000	14881000	A
chr17	15092000	15444000	A
chr17	15589000	15762000	A
chr17	15853000	16911000	B
chr17	17392000	17639000	A
chr17	17755000	17902000	A
chr17	18020000	18865000	B
chr17	18945000	20060000	B
chr17	20087000	21009000	B
chr17	21257000	21992000	B
chr17	22160000	22865000	B
chr17	22992000	23118000	B
chr17	23170000	23352000	B
chr17	23577000	23849000	A
chr17	23853000	23992000	A
chr17	24000000	24379000	A
chr17	24478000	24678000	A
chr17	24747000	25817000	A
chr17	25842000	26228000	A
chr17	26303000	26882000	A
chr17	26959000	27119000	A
chr17	27224000	27496000	A
chr17	27589000	28329000	A
chr17	28333000	28967000	A
chr17	29048000	29532000	A
chr17	29533000	30972000	A
chr17	31007000	31652000	A
chr17	31680000	32021000	A
chr17	32132000	32492000	A
chr17	32586000	32985000	A
chr17	33053000	33140000	A
chr17	33172000	33353000	B
chr17	33435000	33808000	A
chr17	34037000	34742000	A
chr17	34858000	34950000	A
chr17	34951000	35229000	A
chr17	35506000	35905000	A
chr17	36224000	36687000	A
chr17	36866000	37162000	A
chr17	37347000	39313000	B
chr17	39460000	39863000	A
chr17	39919000	40712000	B
chr17	40767000	40973000	B
chr17	41036000	42755000	B
chr17	42820000	42940000	A
chr17	43005000	43634000	A
chr17	43708000	44727000	A
chr17	44761000	45343000	A
chr17	45487000	45674000	A
chr17	45743000	46120000	A
chr17	46190000	46885000	A
chr17	46917000	48082000	A
chr17	48180000	49888000	A
chr17	49963000	52449000	B
chr17	52566000	53332000	B
chr17	53490000	53681000	A
chr17	53821000	55828000	B
chr17	56085000	56258000	A
chr17	56332000	56977000	A
chr17	57039000	57325000	A
chr17	57466000	58884000	B
chr17	58918000	65444000	B
chr17	65609000	66126000	A
chr17	66221000	66487000	A
chr17	66613000	67820000	A
chr17	67888000	69369000	B
chr17	69560000	70646000	B
chr17	70734000	70956000	A
chr17	71065000	71469000	A
chr17	71559000	72781000	A
chr17	72847000	73273000	A
chr17	73323000	74143000	A
chr17	74221000	74291000	A
chr17	74314000	74483000	A
chr17	74544000	74713000	A
chr17	74805000	75551000	A
chr17	75629000	79071000	B
chr17	79076000	79576000	A
chr17	79657000	80205000	A
chr17	80218000	80556000	A
chr17	80608000	81095000	A
chr17	81193000	82922000	B
chr17	83029000	83832000	A
chr17	83895000	84442000	A
chr17	84479000	86118000	A
chr17	86164000	86461000	A
chr17	86486000	87265000	A
chr17	87300000	87568000	A
chr17	87678000	87960000	A
chr17	87994000	88629000	A
chr17	88681000	90509000	B
chr17	90612000	93060000	B
chr17	93181000	94987271	B
chr18	0	3253000	B
chr18	3261000	3439000	A
chr18	3521000	5069000	A
chr18	5167000	5955000	A
chr18	6035000	6557000	A
chr18	6691000	7768000	B
chr18	7992000	9192000	B
chr18	9304000	9449000	A
chr18	9450000	10020000	A
chr18	10074000	10182000	A
chr18	10220000	10796000	A
chr18	10832000	11484000	A
chr18	11500000	12073000	A
chr18	12133000	12723000	A
chr18	12744000	12928000	A
chr18	13053000	14477000	A
chr18	14515000	19889000	B
chr18	19954000	20973000	A
chr18	21057000	23932000	A
chr18	24046000	24549000	A
chr18	24698000	25160000	A
chr18	25221000	25746000	A
chr18	25787000	30227000	B
chr18	30376000	31589000	A
chr18	31650000	31783000	A
chr18	31910000	32449000	A
chr18	32458000	32814000	A
chr18	32891000	33711000	A
chr18	33831000	34834000	A
chr18	34986000	35505000	A
chr18	35677000	35921000	A
chr18	35960000	36742000	A
chr18	36946000	37253000	A
chr18	37309000	37884000	A
chr18	38003000	39109000	A
chr18	39192000	40145000	A
chr18	40247000	42187000	B
chr18	42281000	42490000	A
chr18	42652000	44362000	A
chr18	44415000	44809000	A
chr18	44961000	46099000	B
chr18	46157000	46578000	A
chr18	46604000	46947000	A
chr18	46997000	49618000	B
chr18	49784000	50114000	A
chr18	50272000	52386000	B
chr18	52611000	53948000	A
chr18	54007000	56256000	B
chr18	56369000	57333000	A
chr18	57415000	57945000	A
chr18	57993000	58474000	B
chr18	58497000	59071000	B
chr18	59106000	60155000	B
chr18	60549000	60758000	A
chr18	60811000	61485000	A
chr18	61535000	61929000	A
chr18	61983000	62970000	A
chr18	63008000	63605000	A
chr18	63775000	64472000	A
chr18	64538000	65919000	A
chr18	65931000	66532000	A
chr18	66554000	67014000	A
chr18	67092000	67779000	A
chr18	67917000	68313000	A
chr18	68351000	68457000	A
chr18	68503000	70418000	A
chr18	70479000	70691000	A
chr18	70716000	73576000	B
chr18	73645000	74708000	A
chr18	74795000	74988000	A
chr18	75083000	76159000	A
chr18	76386000	76893000	A
chr18	76927000	77046000	A
chr18	77093000	77614000	A
chr18	77620000	77729000	A
chr18	77805000	80151000	A
chr18	80261000	80467000	A
chr18	80471000	81923000	A
chr18	81995000	82681000	A
chr18	82738000	82959000	A
chr18	83080000	84515000	A
chr18	84650000	84947000	A
chr18	85081000	86484000	B
chr18	86597000	88700000	B
chr18	88774000	90702639	B
chr19	0	3518000	B
chr19	3593000	4380000	A
chr19	4467000	4966000	A
chr19	5031000	6337000	A
chr19	6455000	7413000	A
chr19	7520000	7606000	A
chr19	7910000	8327000	B
chr19	8579000	8669000	A
chr19	8763000	9099000	A
chr19	9368000	9623000	B
chr19	9917000	10502000	A
chr19	10557000	10959000	A
chr19	11093000	11985000	A
chr19	12122000	12809000	A
chr19	12886000	13850000	B
chr19	13986000	15840000	A
chr19	15889000	15966000	A
chr19	16054000	17374000	A
chr19	17457000	18481000	A
chr19	18608000	18813000	A
chr19	18909000	20293000	B
chr19	20378000	20734000	A
chr19	20806000	22308000	A
chr19	22345000	22855000	A
chr19	22939000	23229000	A
chr19	23297000	24257000	A
chr19	24321000	24860000	A
chr19	24976000	25637000	A
chr19	25761000	27370000	A
chr19	27459000	28764000	A
chr19	28773000	29526000	A
chr19	29527000	30171000	A
chr19	30284000	30579000	A
chr19	30628000	31712000	A
chr19	31737000	32080000	A
chr19	32113000	32433000	A
chr19	32504000	32690000	A
chr19	32724000	33348000	A
chr19	33594000	33707000	B
chr19	33881000	34916000	A
chr19	35036000	36045000	A
chr19	36118000	36738000	A
chr19	36835000	37543000	A
chr19	37582000	38777000	A
chr19	39127000	39611000	B
chr19	39682000	39892000	B
chr19	39913000	40106000	B
chr19	40302000	41769000	A
chr19	41899000	42154000	A
chr19	42194000	42741000	A
chr19	42819000	43348000	A
chr19	43508000	44097000	A
chr19	44161000	44545000	A
chr19	44562000	45734000	A
chr19	45806000	46009000	A
chr19	46104000	47010000	A
chr19	47074000	47160000	A
chr19	47196000	47817000	A
chr19	47969000	50130000	A
chr19	50238000	52909000	B
chr19	53061000	53365000	A
chr19	53396000	53637000	A
chr19	53645000	55044000	A
chr19	55068000	55316000	A
chr19	55355000	56294000	A
chr19	56407000	57644000	A
chr19	57757000	60740000	A
chr19	60832000	61431566	A
chr2	0	3301000	B
chr2	3335000	3513000	A
chr2	3516000	4863000	A
chr2	4921000	5003000	A
chr2	5040000	5822000	A
chr2	5978000	8612000	B
chr2	8721000	10032000	B
chr2	10074000	10301000	A
chr2	10470000	11792000	A
chr2	12008000	12416000	A
chr2	12434000	13222000	B
chr2	13305000	14721000	B
chr2	14734000	15036000	B
chr2	15088000	16310000	B
chr2	16396000	19343000	A
chr2	19422000	20770000	A
chr2	20891000	21264000	A
chr2	21281000	21900000	B
chr2	21955000	22595000	B
chr2	22622000	22859000	A
chr2	22931000	23158000	A
chr2	23321000	24206000	B
chr2	24303000	24759000	A
chr2	24963000	25553000	A
chr2	25678000	26576000	A
chr2	26695000	26903000	A
chr2	26913000	27492000	A
chr2	27542000	28412000	A
chr2	28519000	28575000	A
chr2	28651000	29740000	A
chr2	29765000	30028000	A
chr2	30078000	30364000	A
chr2	30473000	30933000	A
chr2	30968000	32939000	A
chr2	33019000	34619000	A
chr2	34693000	34769000	A
chr2	34808000	35201000	A
chr2	35205000	35509000	A
chr2	35542000	35941000	A
chr2	35984000	36243000	A
chr2	36398000	37213000	B
chr2	37472000	37801000	A
chr2	37820000	38914000	A
chr2	38935000	38991000	A
chr2	39016000	39223000	A
chr2	39274000	39376000	B
chr2	39397000	42672000	B
chr2	42724000	43609000	B
chr2	43718000	47411000	B
chr2	47511000	48817000	B
chr2	48963000	49715000	B
chr2	49784000	50255000	B
chr2	50342000	51877000	B
chr2	51949000	52112000	A
chr2	52183000	52609000	A
chr2	52766000	53101000	A
chr2	53364000	54991000	B
chr2	55094000	55988000	B
chr2	56134000	57042000	B
chr2	57110000	57382000	A
chr2	57393000	57925000	B
chr2	57997000	58664000	B
chr2	58738000	59431000	A
chr2	59542000	61430000	A
chr2	61610000	62632000	B
chr2	62702000	63366000	B
chr2	63502000	65350000	B
chr2	65388000	68729000	B
chr2	68795000	69873000	A
chr2	69926000	69989000	A
chr2	70094000	70553000	A
chr2	70714000	71038000	A
chr2	71142000	71376000	A
chr2	71422000	71564000	A
chr2	71569000	73435000	A
chr2	73572000	73885000	A
chr2	73949000	74570000	A
chr2	74682000	75543000	A
chr2	75622000	76628000	A
chr2	76697000	77942000	A
chr2	78070000	78903000	B
chr2	78957000	80226000	B
chr2	80344000	80645000	A
chr2	80845000	83529000	B
chr2	83644000	83844000	A
chr2	84012000	84379000	B
chr2	84477000	84889000	A
chr2	84921000	85027000	A
chr2	85106000	85572000	B
chr2	85725000	88233000	B
chr2	88357000	90142000	B
chr2	90480000	90672000	A
chr2	90698000	90772000	A
chr2	90941000	91014000	A
chr2	91016000	91512000	A
chr2	91556000	91707000	A
chr2	91734000	92443000	A
chr2	92512000	92843000	A
chr2	92882000	93778000	A
chr2	93841000	94315000	A
chr2	94506000	100409000	B
chr2	100810000	101553000	B
chr2	101686000	103043000	B
chr2	103090000	103417000	B
chr2	103454000	103995000	A
chr2	104135000	104816000	A
chr2	104935000	105236000	A
chr2	105272000	106284000	B
chr2	106374000	106943000	B
chr2	107030000	107878000	B
chr2	108000000	109828000	B
chr2	109909000	110978000	B
chr2	111088000	112099000	B
chr2	112258000	112473000	B
chr2	112526000	112770000	B
chr2	112789000	113795000	B
chr2	113874000	114144000	B
chr2	114279000	116067000	B
chr2	116191000	116803000	B
chr2	116905000	117447000	B
chr2	117514000	118248000	B
chr2	118253000	118978000	A
chr2	119066000	119583000	A
chr2	119672000	121132000	A
chr2	121164000	121403000	A
chr2	121571000	121930000	A
chr2	122069000	122356000	A
chr2	122442000	125217000	B
chr2	125285000	125534000	B
chr2	125622000	125844000	A
chr2	125911000	126491000	B
chr2	126680000	127009000	A
chr2	127076000	127759000	A
chr2	127872000	128572000	A
chr2	128695000	129057000	A
chr2	129077000	130244000	A
chr2	130294000	131517000	A
chr2	131552000	132222000	A
chr2	132326000	132904000	A
chr2	133055000	135301000	B
chr2	135403000	137930000	B
chr2	138045000	140437000	B
chr2	140496000	143090000	B
chr2	143126000	143814000	B
chr2	143825000	144219000	A
chr2	144300000	144518000	A
chr2	144654000	145570000	B
chr2	145689000	145900000	A
chr2	145957000	146422000	B
chr2	146464000	147359000	B
chr2	147395000	148109000	B
chr2	148130000	148647000	B
chr2	148688000	150060000	B
chr2	150277000	150405000	B
chr2	150567000	151001000	A
chr2	151547000	152365000	A
chr2	152379000	152574000	A
chr2	152660000	152851000	A
chr2	152915000	154290000	A
chr2	154400000	154603000	A
chr2	154690000	154949000	A
chr2	154984000	155434000	A
chr2	155463000	156123000	A
chr2	156204000	156300000	A
chr2	156333000	157273000	A
chr2	157291000	157566000	A
chr2	157634000	158333000	A
chr2	158432000	158835000	A
chr2	158926000	160582000	B
chr2	160635000	160912000	A
chr2	161193000	162822000	B
chr2	162940000	163405000	A
chr2	163426000	164027000	A
chr2	164102000	164348000	A
chr2	164404000	164720000	A
chr2	164794000	165495000	A
chr2	165496000	165747000	A
chr2	165820000	166053000	A
chr2	166101000	166556000	A
chr2	166582000	166879000	A
chr2	167073000	167624000	A
chr2	167649000	168901000	A
chr2	169095000	170037000	A
chr2	170060000	170867000	A
chr2	170913000	172179000	A
chr2	172238000	173549000	A
chr2	173596000	174282000	A
chr2	174336000	174895000	A
chr2	174929000	178076000	B
chr2	178130000	178369000	A
chr2	178449000	179870000	A
chr2	179904000	180258000	A
chr2	180261000	181598000	A
chr2	181620000	182113224	A
chr3	0	3298000	B
chr3	3320000	6293000	B
chr3	6322000	8477000	B
chr3	8602000	9707000	A
chr3	9712000	10297000	A
chr3	10403000	13813000	B
chr3	13927000	15218000	B
chr3	15482000	15707000	B
chr3	16072000	16176000	B
chr3	16291000	17864000	B
chr3	18049000	19052000	B
chr3	19255000	19890000	A
chr3	19914000	20513000	B
chr3	20648000	22206000	B
chr3	22366000	26993000	B
chr3	27044000	28959000	A
chr3	29051000	29718000	B
chr3	29742000	30501000	A
chr3	30573000	31123000	A
chr3	31202000	31587000	B
chr3	31797000	32275000	A
chr3	32368000	32700000	A
chr3	32711000	33716000	A
chr3	33840000	35554000	A
chr3	35691000	36134000	A
chr3	36165000	36501000	A
chr3	36649000	37309000	A
chr3	37310000	37407000	A
chr3	37467000	38198000	A
chr3	38255000	38825000	B
chr3	38920000	40444000	B
chr3	40525000	40834000	B
chr3	40943000	41601000	A
chr3	41906000	45309000	B
chr3	45397000	48848000	B
chr3	48923000	51130000	B
chr3	51238000	51395000	A
chr3	51496000	52199000	A
chr3	52283000	52986000	A
chr3	53017000	53442000	A
chr3	53521000	54672000	A
chr3	54819000	55954000	A
chr3	56002000	59052000	A
chr3	59091000	61158000	B
chr3	61245000	62488000	B
chr3	62548000	63895000	B
chr3	64069000	64322000	B
chr3	64529000	64608000	B
chr3	64929000	65305000	B
chr3	65406000	65930000	A
chr3	66009000	66289000	B
chr3	66337000	67337000	B
chr3	67428000	67600000	A
chr3	67643000	68046000	B
chr3	68055000	68919000	A
chr3	69017000	69108000	A
chr3	69211000	69900000	A
chr3	70078000	73029000	B
chr3	73148000	75146000	B
chr3	75220000	75986000	B
chr3	76103000	78869000	B
chr3	78976000	79584000	A
chr3	79651000	79816000	B
chr3	79852000	80068000	B
chr3	80087000	80905000	B
chr3	80963000	81917000	B
chr3	81962000	83753000	B
chr3	83786000	84907000	A
chr3	84940000	86110000	A
chr3	86257000	86977000	A
chr3	87035000	87866000	A
chr3	87932000	88259000	A
chr3	88395000	88739000	A
chr3	88932000	89492000	A
chr3	89499000	90068000	A
chr3	90143000	90198000	A
chr3	90234000	90475000	A
chr3	90514000	90649000	A
chr3	90854000	91567000	B
chr3	91668000	91794000	B
chr3	91973000	92145000	B
chr3	92213000	93028000	B
chr3	93118000	93585000	B
chr3	93972000	94066000	B
chr3	94365000	94729000	A
chr3	94887000	95036000	A
chr3	95057000	95354000	A
chr3	95467000	95805000	A
chr3	95937000	96188000	A
chr3	96304000	96435000	A
chr3	96531000	96705000	A
chr3	96782000	97612000	A
chr3	97675000	98391000	A
chr3	98814000	100116000	B
chr3	100140000	100906000	A
chr3	100975000	101829000	A
chr3	101850000	102888000	A
chr3	103029000	103368000	A
chr3	103445000	104461000	A
chr3	104474000	104699000	A
chr3	104716000	105049000	A
chr3	105127000	105918000	A
chr3	106093000	106839000	B
chr3	106909000	107592000	A
chr3	107654000	109483000	A
chr3	109525000	111131000	B
chr3	111175000	115612000	B
chr3	115661000	116000000	B
chr3	116024000	116321000	B
chr3	116334000	116816000	A
chr3	116914000	121096000	B
chr3	121305000	121786000	A
chr3	121885000	122214000	A
chr3	122310000	122629000	A
chr3	122652000	123361000	A
chr3	123552000	124278000	B
chr3	124290000	126890000	B
chr3	126935000	127555000	A
chr3	127566000	127960000	B
chr3	128003000	129161000	B
chr3	129296000	129693000	A
chr3	129833000	130079000	A
chr3	130150000	130631000	B
chr3	130764000	131251000	A
chr3	131310000	131569000	B
chr3	131571000	132662000	B
chr3	132755000	133265000	B
chr3	133337000	135123000	B
chr3	135283000	135730000	A
chr3	135906000	137702000	B
chr3	137783000	138150000	A
chr3	138196000	138428000	B
chr3	138516000	139205000	A
chr3	139297000	141825000	B
chr3	141876000	142742000	B
chr3	142770000	142877000	A
chr3	142898000	144412000	B
chr3	144419000	144692000	A
chr3	144821000	145898000	B
chr3	145949000	146895000	A
chr3	147006000	151602000	B
chr3	151702000	152065000	B
chr3	152120000	153866000	A
chr3	153969000	154571000	B
chr3	154648000	157520000	B
chr3	157555000	157833000	B
chr3	157866000	158064000	A
chr3	158195000	160039680	B
chr4	0	3311000	B
chr4	3586000	3810000	A
chr4	3834000	4729000	B
chr4	4747000	6160000	B
chr4	6210000	6478000	B
chr4	6577000	8367000	B
chr4	8407000	9091000	A
chr4	9177000	9809000	A
chr4	9834000	10811000	B
chr4	10914000	11521000	A
chr4	11656000	12077000	A
chr4	12241000	14415000	B
chr4	14501000	15317000	B
chr4	15376000	15912000	B
chr4	15961000	19445000	B
chr4	19585000	21360000	B
chr4	21435000	21953000	A
chr4	22029000	22453000	B
chr4	22545000	24624000	B
chr4	24704000	26517000	B
chr4	26602000	31917000	B
chr4	32056000	32513000	A
chr4	32640000	33284000	A
chr4	33405000	34481000	B
chr4	34618000	34920000	A
chr4	34956000	35222000	A
chr4	35335000	37521000	B
chr4	37551000	40002000	B
chr4	40139000	40597000	A
chr4	40767000	41382000	A
chr4	41479000	44928000	A
chr4	45023000	46495000	A
chr4	46509000	46668000	A
chr4	46677000	47381000	A
chr4	47436000	48399000	A
chr4	48483000	48658000	A
chr4	48798000	49303000	B
chr4	49519000	49644000	A
chr4	49692000	52376000	B
chr4	52446000	52959000	B
chr4	53112000	53663000	A
chr4	53681000	53928000	A
chr4	53934000	55264000	A
chr4	55303000	56645000	A
chr4	56782000	57321000	A
chr4	57375000	59899000	A
chr4	59956000	61816000	B
chr4	61829000	62047000	B
chr4	62312000	62445000	A
chr4	62532000	64452000	B
chr4	64531000	65548000	B
chr4	65656000	68950000	B
chr4	68992000	70387000	B
chr4	70444000	70652000	B
chr4	70653000	73589000	B
chr4	73705000	74137000	B
chr4	74268000	74391000	A
chr4	74564000	77001000	B
chr4	77049000	77515000	B
chr4	77665000	80750000	B
chr4	80867000	82588000	B
chr4	82642000	83172000	B
chr4	83234000	83516000	A
chr4	83739000	85087000	B
chr4	85173000	86501000	B
chr4	86589000	86828000	A
chr4	87012000	88563000	B
chr4	88876000	89124000	B
chr4	89145000	94486000	B
chr4	94654000	94929000	B
chr4	95030000	95893000	B
chr4	96057000	98690000	B
chr4	98728000	98918000	A
chr4	98944000	99200000	A
chr4	99239000	99834000	A
chr4	99939000	100545000	B
chr4	100583000	103343000	B
chr4	103357000	106216000	B
chr4	106247000	106419000	A
chr4	106441000	106547000	A
chr4	106597000	107178000	A
chr4	107179000	108573000	A
chr4	108677000	109963000	A
chr4	110092000	111694000	B
chr4	111744000	111819000	B
chr4	111820000	112770000	B
chr4	113122000	113233000	B
chr4	113432000	113559000	B
chr4	113571000	114147000	B
chr4	114351000	115084000	B
chr4	115309000	115630000	B
chr4	115760000	116010000	A
chr4	116142000	116497000	A
chr4	116717000	117138000	A
chr4	117286000	117786000	A
chr4	117813000	118575000	A
chr4	118643000	118942000	A
chr4	118999000	119215000	A
chr4	119253000	120913000	A
chr4	120955000	121188000	A
chr4	121343000	121688000	B
chr4	121968000	122728000	B
chr4	122910000	123276000	A
chr4	123292000	123836000	A
chr4	123940000	124669000	A
chr4	124718000	125081000	A
chr4	125167000	125965000	A
chr4	126170000	126940000	A
chr4	127078000	127351000	A
chr4	127389000	128532000	A
chr4	128642000	129515000	A
chr4	129546000	130696000	A
chr4	130705000	131826000	A
chr4	131901000	132182000	A
chr4	132197000	132525000	A
chr4	132554000	133517000	A
chr4	133606000	133862000	A
chr4	133984000	134493000	A
chr4	134544000	134897000	A
chr4	134956000	135403000	A
chr4	135474000	135769000	A
chr4	135825000	136045000	A
chr4	136054000	136615000	A
chr4	136659000	137305000	A
chr4	137439000	137644000	A
chr4	137682000	138423000	A
chr4	138450000	139282000	A
chr4	139361000	140524000	A
chr4	140552000	141062000	A
chr4	141162000	143363000	A
chr4	143608000	143877000	B
chr4	143942000	144176000	B
chr4	144381000	144759000	B
chr4	144897000	145300000	A
chr4	145477000	146436000	B
chr4	146447000	146536000	B
chr4	146675000	146745000	B
chr4	146749000	147281000	B
chr4	147424000	147608000	A
chr4	147932000	148067000	A
chr4	148097000	148587000	A
chr4	148711000	149068000	A
chr4	149148000	149736000	A
chr4	149739000	150106000	A
chr4	150290000	150588000	A
chr4	150656000	150905000	A
chr4	150967000	151845000	A
chr4	151984000	152479000	A
chr4	152643000	153942000	A
chr4	154028000	154800000	A
chr4	154874000	155304000	A
chr4	155360000	155784000	A
chr4	155862000	156508116	A
chr5	0	3262000	B
chr5	3302000	4104000	A
chr5	4217000	4927000	B
chr5	4966000	5445000	B
chr5	5501000	5734000	A
chr5	5868000	7993000	B
chr5	8051000	8424000	B
chr5	8469000	9138000	A
chr5	9181000	10612000	B
chr5	10646000	10795000	B
chr5	10837000	12502000	B
chr5	12597000	14222000	B
chr5	14370000	15713000	B
chr5	15779000	16865000	B
chr5	16955000	17782000	B
chr5	17787000	18418000	B
chr5	18487000	19391000	B
chr5	19491000	20781000	B
chr5	20782000	21617000	A
chr5	21679000	21735000	A
chr5	21938000	23222000	A
chr5	23405000	23683000	A
chr5	23872000	25803000	A
chr5	26175000	27028000	A
chr5	27093000	27623000	A
chr5	27693000	28388000	A
chr5	28530000	29288000	A
chr5	29406000	30015000	A
chr5	30117000	30654000	A
chr5	30714000	31292000	A
chr5	31562000	32195000	A
chr5	32223000	32504000	A
chr5	32610000	32687000	A
chr5	32805000	33179000	A
chr5	33183000	33617000	A
chr5	33670000	33929000	A
chr5	34003000	34650000	A
chr5	34694000	35539000	A
chr5	35577000	36748000	A
chr5	36774000	37241000	A
chr5	37252000	37732000	A
chr5	37782000	38196000	A
chr5	38284000	38738000	A
chr5	38808000	41772000	B
chr5	41900000	43395000	B
chr5	43416000	43625000	B
chr5	43695000	44257000	A
chr5	44324000	45347000	B
chr5	45468000	45694000	A
chr5	45730000	46333000	B
chr5	46445000	48343000	B
chr5	48433000	49349000	B
chr5	49384000	52034000	B
chr5	52134000	52823000	A
chr5	52894000	53245000	A
chr5	53352000	53642000	A
chr5	53695000	54113000	B
chr5	54201000	57654000	B
chr5	57722000	62864000	B
chr5	62883000	63760000	B
chr5	63818000	64851000	A
chr5	64969000	65262000	A
chr5	65345000	65688000	A
chr5	65751000	66244000	A
chr5	66264000	66631000	A
chr5	66725000	67017000	A
chr5	67034000	67241000	A
chr5	67310000	67480000	A
chr5	67506000	68100000	B
chr5	68227000	69471000	B
chr5	69485000	72089000	B
chr5	72167000	73378000	A
chr5	73441000	74294000	A
chr5	74309000	75147000	A
chr5	75224000	76529000	A
chr5	76530000	76855000	A
chr5	76993000	77228000	A
chr5	77481000	82340000	B
chr5	82394000	83426000	B
chr5	83547000	85910000	B
chr5	86065000	86168000	A
chr5	86230000	86791000	B
chr5	86888000	88347000	B
chr5	88554000	88756000	A
chr5	88893000	90132000	B
chr5	90233000	90900000	B
chr5	90966000	92976000	A
chr5	92990000	93277000	A
chr5	93440000	97071000	B
chr5	97143000	98162000	B
chr5	98165000	99164000	B
chr5	99203000	99881000	B
chr5	99952000	100033000	A
chr5	100063000	100351000	A
chr5	100361000	100492000	A
chr5	100536000	100811000	A
chr5	100823000	100911000	A
chr5	100989000	101628000	B
chr5	101734000	102082000	A
chr5	102230000	103307000	B
chr5	103343000	103646000	A
chr5	103663000	103906000	A
chr5	103962000	104527000	A
chr5	104729000	105232000	B
chr5	105425000	105862000	A
chr5	105971000	106449000	A
chr5	106454000	107561000	A
chr5	107610000	107825000	A
chr5	107919000	108178000	A
chr5	108221000	108660000	A
chr5	108961000	109915000	B
chr5	110370000	110851000	A
chr5	110903000	111275000	A
chr5	111416000	112149000	A
chr5	112223000	112425000	A
chr5	112446000	113073000	A
chr5	113104000	113242000	A
chr5	113355000	113733000	A
chr5	113749000	114945000	A
chr5	114966000	115468000	A
chr5	115656000	115726000	A
chr5	115749000	116019000	A
chr5	116030000	117054000	A
chr5	117132000	117477000	A
chr5	117550000	117949000	A
chr5	117987000	118247000	A
chr5	118279000	118736000	A
chr5	118785000	119707000	A
chr5	119781000	120080000	A
chr5	120155000	120436000	A
chr5	120523000	120761000	A
chr5	120844000	121187000	A
chr5	121205000	121611000	A
chr5	121640000	122361000	A
chr5	122421000	122779000	A
chr5	122846000	123187000	A
chr5	123260000	123906000	A
chr5	123950000	124299000	A
chr5	124367000	124585000	A
chr5	124615000	125346000	A
chr5	125542000	128424000	A
chr5	128509000	128961000	A
chr5	129062000	129581000	A
chr5	129612000	129838000	A
chr5	129924000	130201000	A
chr5	130400000	131423000	A
chr5	131461000	133999000	A
chr5	134184000	135343000	A
chr5	135403000	135857000	A
chr5	135903000	136135000	A
chr5	136292000	136735000	A
chr5	136790000	137759000	A
chr5	137875000	138022000	A
chr5	138090000	138154000	A
chr5	138226000	138667000	A
chr5	138696000	139768000	A
chr5	139834000	140319000	A
chr5	140326000	140396000	A
chr5	140461000	140701000	A
chr5	140885000	142308000	A
chr5	142373000	142436000	A
chr5	142487000	143300000	A
chr5	143337000	144235000	A
chr5	144236000	144717000	A
chr5	144803000	145015000	A
chr5	145575000	146028000	B
chr5	146236000	146463000	A
chr5	146677000	147318000	A
chr5	147417000	148263000	A
chr5	148337000	149637000	A
chr5	149650000	151834684	A
chr6	0	3326000	B
chr6	3501000	5587000	A
chr6	5654000	6880000	A
chr6	7017000	7601000	B
chr6	7737000	8252000	B
chr6	8269000	8820000	B
chr6	8968000	11765000	B
chr6	11916000	12223000	B
chr6	12355000	13256000	B
chr6	13317000	16944000	B
chr6	17031000	17601000	B
chr6	17675000	18808000	B
chr6	18913000	21746000	B
chr6	21784000	22088000	B
chr6	22134000	23455000	B
chr6	23539000	24396000	B
chr6	24523000	25788000	B
chr6	25896000	28398000	B
chr6	28519000	29134000	A
chr6	29168000	29666000	A
chr6	29686000	30357000	A
chr6	30520000	31005000	A
chr6	31081000	31466000	A
chr6	31530000	33226000	A
chr6	33256000	35169000	A
chr6	35274000	35356000	A
chr6	35401000	37029000	B
chr6	37065000	37459000	A
chr6	37470000	37963000	A
chr6	37998000	38320000	A
chr6	38401000	38541000	A
chr6	38640000	39117000	A
[truncated: 713 more rows]

## Sheet: NPC
chrom	start	end	Compartment
chr1	0	4761000	B
chr1	4790000	9426000	B
chr1	9571000	10205000	A
chr1	10266000	11637000	B
chr1	11665000	12815000	A
chr1	12892000	13659000	A
chr1	13830000	14958000	A
chr1	15009000	16422000	B
chr1	16442000	16710000	A
chr1	16791000	17114000	B
chr1	17191000	20525000	B
chr1	20618000	21339000	A
chr1	21424000	22503000	B
chr1	22593000	24226000	A
chr1	24368000	25857000	B
chr1	25939000	30592000	B
chr1	30782000	31257000	B
chr1	31268000	33621000	B
chr1	33670000	34846000	A
chr1	34956000	36084000	A
chr1	36149000	36735000	A
chr1	36811000	38103000	A
chr1	38196000	38776000	A
chr1	38812000	38938000	A
chr1	39011000	39522000	A
chr1	39615000	40803000	A
chr1	40889000	42680000	A
chr1	42802000	43085000	A
chr1	43131000	44119000	A
chr1	44294000	45717000	B
chr1	45818000	46027000	B
chr1	46182000	46639000	B
chr1	46833000	47241000	B
chr1	47257000	51601000	B
chr1	51670000	52105000	A
chr1	52136000	53304000	A
chr1	53454000	53572000	B
chr1	53754000	54355000	A
chr1	54421000	55825000	A
chr1	55929000	57302000	A
chr1	57461000	58289000	A
chr1	58421000	59213000	A
chr1	59261000	59609000	A
chr1	59742000	60922000	A
chr1	61052000	62963000	A
chr1	63188000	63612000	A
chr1	63688000	64431000	A
chr1	64535000	65176000	A
chr1	65331000	65990000	B
chr1	66124000	66870000	A
chr1	66905000	69101000	A
chr1	69286000	69752000	A
chr1	69834000	71539000	A
chr1	71565000	72089000	A
chr1	72326000	72843000	A
chr1	72910000	73807000	A
chr1	73916000	75558000	A
chr1	75684000	77506000	A
chr1	77569000	77882000	A
chr1	77978000	78441000	A
chr1	78533000	78686000	A
chr1	78770000	79666000	A
chr1	79780000	80156000	A
chr1	80177000	81258000	A
chr1	81353000	83670000	A
chr1	83769000	84681000	A
chr1	84726000	84907000	A
chr1	84943000	85675000	B
chr1	85753000	86040000	A
chr1	86148000	86338000	A
chr1	86395000	86534000	A
chr1	86660000	87188000	A
chr1	87220000	87992000	A
chr1	88187000	88280000	A
chr1	88401000	88711000	A
chr1	88775000	89183000	A
chr1	89246000	89603000	A
chr1	89669000	90022000	A
chr1	90032000	90557000	A
chr1	90656000	92876000	A
chr1	92967000	93749000	A
chr1	94011000	94079000	A
chr1	94162000	95768000	B
chr1	95821000	96791000	B
chr1	96844000	97723000	B
chr1	97820000	103737000	B
chr1	103809000	104927000	B
chr1	105050000	105608000	B
chr1	105663000	106384000	A
chr1	106453000	106753000	A
chr1	107126000	107251000	B
chr1	107311000	107514000	B
chr1	107650000	111574000	B
chr1	111662000	117540000	B
chr1	117758000	118054000	B
chr1	118339000	118767000	A
chr1	118768000	119062000	A
chr1	119137000	119456000	A
chr1	119480000	120536000	A
chr1	120615000	121534000	A
chr1	121675000	125312000	B
chr1	125385000	126927000	A
chr1	127028000	127448000	A
chr1	127508000	128295000	A
chr1	128378000	128812000	A
chr1	128930000	130360000	B
chr1	130544000	131897000	A
chr1	131910000	132985000	A
chr1	133140000	133601000	A
chr1	133691000	134345000	A
chr1	134365000	135786000	A
chr1	135799000	136460000	A
chr1	136556000	137273000	A
chr1	137325000	138026000	A
chr1	138138000	139418000	A
chr1	139678000	140081000	B
chr1	140185000	143563000	B
chr1	143805000	144344000	B
chr1	144454000	149748000	B
chr1	149857000	150244000	B
chr1	150490000	150997000	B
chr1	151063000	151419000	A
chr1	151458000	151733000	A
chr1	151832000	152768000	A
chr1	152772000	153360000	A
chr1	153526000	153757000	A
chr1	153878000	154223000	A
chr1	154250000	154726000	A
chr1	154783000	155535000	A
chr1	155579000	156023000	A
chr1	156048000	157511000	A
chr1	157588000	158632000	A
chr1	158697000	159153000	A
chr1	159265000	160142000	A
chr1	160224000	161715000	A
chr1	161752000	161962000	A
chr1	161988000	162324000	A
chr1	162359000	162717000	A
chr1	162793000	163087000	A
chr1	163150000	164201000	A
chr1	164353000	166352000	A
chr1	166518000	167359000	A
chr1	167397000	167892000	A
chr1	167965000	169441000	A
chr1	169583000	170162000	A
chr1	170297000	170862000	A
chr1	170891000	171009000	A
chr1	171121000	171354000	A
chr1	171361000	171431000	A
chr1	171543000	171963000	A
chr1	172033000	172337000	A
chr1	172418000	172658000	A
chr1	172669000	173411000	B
chr1	173605000	174444000	B
chr1	174465000	175897000	B
chr1	175949000	176676000	B
chr1	176737000	176801000	A
chr1	176889000	177680000	A
chr1	177936000	178158000	B
chr1	178217000	178449000	A
chr1	178558000	179452000	A
chr1	179540000	179798000	A
chr1	179832000	180797000	A
chr1	180877000	181206000	A
chr1	181285000	181813000	A
chr1	181882000	182536000	A
chr1	182562000	183267000	A
chr1	183504000	184733000	A
chr1	184851000	185182000	A
chr1	185281000	185480000	A
chr1	185576000	186686000	A
chr1	186839000	188885000	A
chr1	189054000	189589000	A
chr1	189697000	190780000	A
chr1	190935000	191300000	A
chr1	191322000	192111000	A
chr1	192210000	192698000	A
chr1	192737000	193117000	A
chr1	193152000	194985000	A
chr1	194986000	195038000	A
chr1	195065000	195471971	B
chr10	0	3942000	B
chr10	4035000	4345000	A
chr10	4458000	7287000	A
chr10	7393000	7518000	B
chr10	7631000	7791000	A
chr10	7897000	8231000	A
chr10	8259000	8694000	A
chr10	8744000	9711000	A
chr10	9820000	10323000	A
chr10	10345000	11117000	A
chr10	11162000	11296000	A
chr10	11450000	12617000	A
chr10	12629000	12961000	A
chr10	13070000	13507000	A
chr10	13575000	17700000	A
chr10	17765000	20305000	A
chr10	20400000	20896000	A
chr10	20995000	21351000	A
chr10	21373000	21965000	A
chr10	22156000	22352000	A
chr10	22616000	23066000	A
chr10	23127000	23767000	A
chr10	23825000	24616000	A
chr10	24652000	24863000	A
chr10	24880000	25240000	A
chr10	25249000	26370000	A
chr10	26376000	26995000	A
chr10	27033000	27087000	A
chr10	27112000	28868000	A
chr10	29029000	30553000	A
chr10	30602000	30814000	A
chr10	30835000	31297000	B
chr10	31324000	33813000	B
chr10	34013000	34323000	A
chr10	34458000	36888000	B
chr10	37147000	39067000	A
chr10	39194000	40216000	A
chr10	40273000	40528000	A
chr10	40639000	41807000	A
chr10	41808000	42271000	A
chr10	42331000	42735000	A
chr10	42788000	43469000	A
chr10	43592000	44165000	A
chr10	44308000	44998000	A
chr10	45092000	45944000	A
chr10	46042000	50511000	B
chr10	50703000	51461000	A
chr10	51554000	52410000	A
chr10	52461000	53586000	A
chr10	53637000	53800000	A
chr10	53856000	56315000	B
chr10	56389000	57388000	B
chr10	57486000	58493000	B
chr10	58562000	59825000	A
chr10	59900000	60271000	A
chr10	60293000	60738000	A
chr10	60780000	61059000	A
chr10	61178000	61673000	A
chr10	61823000	62461000	A
chr10	62501000	63349000	A
chr10	63519000	64072000	A
chr10	64093000	66740000	B
chr10	66901000	67251000	A
chr10	67346000	69328000	A
chr10	69400000	70300000	A
chr10	70309000	71213000	A
chr10	71316000	71384000	A
chr10	71534000	74794000	B
chr10	74941000	75486000	A
chr10	75565000	75957000	A
chr10	75996000	78416000	A
chr10	78512000	79378000	A
chr10	79770000	81157000	A
chr10	81196000	81590000	A
chr10	82117000	82535000	A
chr10	82667000	83732000	A
chr10	83825000	84431000	A
chr10	84522000	85074000	A
chr10	85215000	85641000	A
chr10	85975000	86464000	A
chr10	86716000	86974000	A
chr10	87040000	87480000	A
chr10	87589000	88327000	A
chr10	88378000	90662000	A
chr10	90741000	91033000	A
chr10	91056000	91215000	A
chr10	91320000	92984000	A
chr10	93075000	93828000	A
chr10	93833000	94168000	A
chr10	94211000	94956000	A
chr10	95005000	95441000	A
chr10	95568000	96058000	A
chr10	96207000	97288000	A
chr10	97386000	97698000	A
chr10	97728000	99053000	A
chr10	99177000	99566000	A
chr10	99696000	100438000	B
chr10	100517000	102370000	B
chr10	102497000	103177000	B
chr10	103242000	103431000	B
chr10	103482000	105743000	B
chr10	105908000	106542000	B
chr10	106617000	109884000	A
chr10	109894000	110703000	A
chr10	110784000	111497000	A
chr10	111512000	111925000	A
chr10	112215000	112789000	B
chr10	112850000	115116000	B
chr10	115326000	117679000	A
chr10	117804000	118130000	A
chr10	118242000	118342000	B
chr10	118386000	120137000	A
chr10	120275000	120864000	A
chr10	120937000	121268000	A
chr10	121343000	121545000	A
chr10	121678000	122039000	A
chr10	122159000	122501000	A
chr10	122554000	123116000	A
chr10	123329000	126800000	A
chr10	126922000	127039000	A
chr10	127108000	128002000	A
chr10	128048000	128904000	A
chr10	129105000	130694993	B
chr11	0	3913000	B
chr11	4013000	5031000	A
chr11	5121000	6254000	A
chr11	6315000	6613000	A
chr11	6663000	7161000	A
chr11	7252000	8338000	A
chr11	8450000	9197000	A
chr11	9275000	11343000	B
chr11	11448000	11781000	A
chr11	11807000	12530000	A
chr11	12653000	16406000	B
chr11	16541000	17244000	A
chr11	17288000	18847000	A
chr11	18871000	19742000	A
chr11	19843000	21462000	A
chr11	21552000	22615000	A
chr11	22636000	22954000	A
chr11	23009000	23923000	A
chr11	24086000	26995000	A
chr11	27229000	28576000	B
chr11	28610000	29057000	A
chr11	29151000	31582000	A
chr11	31689000	33133000	A
chr11	33185000	34754000	A
chr11	34877000	35705000	A
chr11	35785000	35998000	A
chr11	36060000	40593000	A
chr11	40919000	43313000	A
chr11	43491000	43716000	A
chr11	43829000	44440000	A
chr11	44631000	45891000	A
chr11	45971000	48710000	A
chr11	48785000	49487000	A
chr11	49678000	50364000	A
chr11	50475000	51530000	A
chr11	51619000	51693000	A
chr11	51694000	52351000	A
chr11	52500000	53214000	A
chr11	53321000	53407000	A
chr11	53444000	55447000	A
chr11	55564000	56084000	A
chr11	56173000	57427000	A
chr11	57523000	58788000	A
chr11	58922000	59787000	A
chr11	59860000	60443000	A
chr11	60461000	60518000	A
chr11	60596000	61886000	A
chr11	61945000	62282000	A
chr11	62319000	62677000	A
chr11	62767000	63173000	A
chr11	63208000	63909000	A
chr11	63934000	64937000	A
chr11	65047000	65781000	A
chr11	65821000	66849000	A
chr11	66897000	67783000	A
chr11	67784000	67949000	A
chr11	67981000	68401000	A
chr11	68470000	68847000	A
chr11	68904000	68994000	A
chr11	69162000	69609000	A
chr11	69682000	70029000	A
chr11	70030000	70764000	A
chr11	70869000	71003000	A
chr11	71370000	72033000	A
chr11	72051000	73351000	A
chr11	73404000	74227000	B
chr11	74381000	74566000	A
chr11	74640000	74853000	A
chr11	74953000	75649000	A
chr11	75778000	76418000	A
chr11	76484000	77461000	A
chr11	77503000	77972000	A
chr11	78010000	78319000	A
chr11	78360000	78423000	A
chr11	78563000	79921000	A
chr11	80016000	82904000	A
chr11	83013000	83169000	B
chr11	83314000	84772000	A
chr11	84918000	85345000	A
chr11	85374000	85827000	A
chr11	85850000	86169000	A
chr11	86210000	87029000	A
chr11	87171000	87567000	A
chr11	87605000	87909000	A
chr11	87982000	88199000	A
chr11	88243000	88815000	A
chr11	89114000	90604000	A
chr11	90750000	93784000	A
chr11	93974000	94549000	A
chr11	94724000	95263000	A
chr11	95264000	97353000	A
chr11	97400000	97692000	A
chr11	97775000	98605000	A
chr11	98706000	99297000	A
chr11	99314000	100226000	A
chr11	100383000	101562000	A
chr11	101675000	102440000	A
chr11	102460000	103067000	A
chr11	103111000	103947000	A
chr11	103969000	104210000	A
chr11	104309000	104525000	A
chr11	104620000	105065000	A
chr11	105346000	105912000	A
chr11	105913000	106766000	A
chr11	106807000	107105000	A
chr11	107217000	107468000	A
chr11	107578000	108371000	A
chr11	108477000	109194000	A
chr11	109243000	110245000	A
chr11	110343000	110541000	A
chr11	110542000	111447000	A
chr11	111563000	112761000	A
chr11	112795000	113137000	A
chr11	113222000	113617000	A
chr11	113691000	114622000	A
chr11	114720000	114929000	A
chr11	115078000	116020000	A
chr11	116029000	117375000	A
chr11	117376000	117819000	A
chr11	117868000	118392000	A
chr11	118427000	118973000	A
chr11	119013000	119249000	A
chr11	119281000	119877000	A
chr11	119928000	120320000	A
chr11	120477000	121220000	A
chr11	121348000	122082543	A
chr12	0	3400000	B
chr12	3633000	4975000	A
chr12	5109000	8282000	A
chr12	8322000	8542000	A
chr12	8706000	8997000	A
chr12	9118000	10562000	A
chr12	10633000	11172000	A
chr12	11199000	12103000	A
chr12	12170000	13198000	A
chr12	13331000	15412000	A
chr12	15554000	16483000	A
chr12	16578000	17263000	A
chr12	17355000	17754000	A
chr12	18227000	20876000	B
chr12	21155000	21497000	A
chr12	21517000	24701000	B
chr12	24712000	24951000	A
chr12	25115000	26300000	A
chr12	26535000	27330000	A
chr12	27351000	28434000	A
chr12	28634000	29880000	A
chr12	29916000	31004000	A
chr12	31120000	31901000	A
chr12	31971000	32883000	A
chr12	32919000	33366000	A
chr12	33518000	34656000	A
chr12	34667000	35171000	A
chr12	35269000	35787000	A
chr12	35897000	36199000	A
chr12	36210000	36689000	A
chr12	36706000	38096000	A
chr12	38151000	39451000	A
chr12	39550000	40032000	A
chr12	40085000	40164000	A
chr12	40245000	40794000	A
chr12	40870000	44107000	B
chr12	44283000	44553000	A
chr12	44681000	45161000	A
chr12	45253000	45423000	B
chr12	45474000	49140000	B
chr12	49391000	50305000	A
chr12	50310000	51219000	A
chr12	51387000	51984000	A
chr12	52045000	52838000	A
chr12	52958000	54057000	A
chr12	54111000	54548000	A
chr12	54806000	55052000	A
chr12	55332000	55788000	A
chr12	55882000	57192000	A
chr12	57276000	58893000	A
chr12	59034000	59191000	A
chr12	59372000	64775000	B
chr12	64978000	65130000	A
chr12	65291000	69057000	B
chr12	69224000	69294000	A
chr12	69302000	69680000	A
chr12	69681000	70453000	A
chr12	70505000	70876000	A
chr12	70988000	71163000	A
chr12	71221000	71697000	A
chr12	71768000	72044000	A
chr12	72114000	73511000	A
chr12	73584000	74003000	A
chr12	74021000	74283000	A
chr12	74376000	75376000	A
chr12	75444000	75782000	A
chr12	75783000	76827000	A
chr12	76840000	76952000	A
chr12	77001000	78837000	A
chr12	78886000	79258000	A
chr12	79373000	80094000	A
chr12	80194000	80896000	A
chr12	80993000	81961000	A
chr12	82076000	82991000	A
chr12	83096000	83474000	A
chr12	83597000	86628000	A
chr12	86760000	87386000	A
chr12	87572000	88140000	B
chr12	88408000	89378000	A
chr12	89545000	91292000	A
chr12	91407000	91800000	A
chr12	91963000	95685000	B
chr12	95711000	98147000	B
chr12	98293000	98623000	A
chr12	98677000	99884000	A
chr12	99885000	100085000	A
chr12	100180000	101049000	A
chr12	101259000	102385000	A
chr12	102487000	102733000	A
chr12	102792000	103362000	A
chr12	103469000	103656000	A
chr12	103998000	104356000	A
chr12	104454000	105026000	A
chr12	105052000	105713000	A
chr12	105834000	107984000	A
chr12	108218000	108509000	A
chr12	108588000	108762000	A
chr12	108911000	109316000	A
chr12	109423000	110335000	A
chr12	110452000	112079000	A
chr12	112145000	112546000	A
chr12	112554000	112611000	A
chr12	112650000	112725000	A
chr12	112729000	113107000	A
chr12	113290000	114647000	B
chr12	114681000	115024000	B
chr12	115177000	115476000	B
chr12	115524000	115856000	B
chr12	116071000	116606000	A
chr12	116661000	117332000	A
chr12	117424000	117765000	A
chr12	117818000	118837000	A
chr12	118980000	120129022	B
chr13	0	3311000	B
chr13	3649000	4002000	A
chr13	4008000	4591000	B
chr13	4681000	6469000	A
chr13	6803000	8776000	B
chr13	8870000	9176000	A
chr13	9177000	9813000	A
chr13	9924000	12436000	A
chr13	12463000	12552000	A
chr13	12831000	12939000	B
chr13	13073000	13210000	B
chr13	13501000	13866000	A
chr13	13964000	14204000	A
chr13	14258000	14592000	A
chr13	14684000	15718000	A
chr13	15856000	15960000	A
chr13	16029000	17548000	A
chr13	17716000	17988000	A
chr13	18062000	19190000	A
chr13	19275000	19656000	A
chr13	19720000	20257000	A
chr13	20322000	21048000	A
chr13	21166000	21682000	A
chr13	21858000	22025000	A
chr13	22229000	23216000	B
chr13	23423000	23528000	A
chr13	23822000	25000000	A
chr13	25029000	27926000	A
chr13	28011000	28930000	A
chr13	28998000	29805000	A
chr13	29911000	30535000	A
chr13	30556000	31610000	A
chr13	31822000	32780000	A
chr13	32897000	33153000	A
chr13	33528000	33776000	B
chr13	34034000	34624000	A
chr13	34638000	34870000	A
chr13	35058000	35942000	A
chr13	36024000	37298000	A
chr13	37476000	37949000	A
chr13	38035000	38616000	A
chr13	38689000	40681000	A
chr13	40847000	41562000	A
chr13	41717000	43117000	A
chr13	43179000	44959000	A
chr13	45070000	45461000	A
chr13	45582000	46652000	A
chr13	46733000	47037000	A
chr13	47099000	47297000	A
chr13	47319000	48447000	A
chr13	48539000	49200000	A
chr13	49227000	49694000	A
chr13	50080000	50160000	B
chr13	50393000	50482000	A
chr13	50979000	51430000	A
chr13	51431000	51613000	A
chr13	51710000	51800000	A
chr13	51850000	52219000	A
chr13	52280000	52619000	A
chr13	52673000	53068000	A
chr13	53109000	53364000	A
chr13	53449000	54063000	A
chr13	54082000	54656000	A
chr13	54795000	55204000	A
chr13	55217000	55314000	A
chr13	55334000	55597000	A
chr13	55598000	55727000	A
chr13	55733000	56122000	A
chr13	56147000	56440000	A
chr13	56461000	56777000	A
chr13	56808000	57248000	A
chr13	57295000	57921000	A
chr13	58009000	58554000	A
chr13	58670000	59755000	A
chr13	59892000	60461000	A
chr13	60477000	60744000	A
chr13	60994000	61585000	B
chr13	61836000	61911000	B
chr13	62221000	62342000	B
chr13	62909000	63334000	A
chr13	63375000	64057000	A
chr13	64168000	64441000	A
chr13	64450000	65238000	B
chr13	65297000	66641000	B
chr13	66913000	67872000	B
chr13	68147000	68337000	B
chr13	68642000	69417000	B
chr13	69518000	69660000	A
chr13	69713000	70539000	A
chr13	70643000	70986000	A
chr13	71078000	74303000	A
chr13	74644000	76664000	B
chr13	76811000	78179000	B
chr13	78233000	80737000	B
chr13	80900000	81372000	A
chr13	81406000	81748000	A
chr13	81915000	83623000	B
chr13	83764000	84801000	A
chr13	84832000	89490000	B
chr13	89661000	90829000	A
chr13	90978000	91712000	A
chr13	91858000	93710000	A
chr13	93816000	94939000	A
chr13	95003000	95322000	A
chr13	95381000	95950000	A
chr13	96038000	97064000	A
chr13	97257000	97930000	A
chr13	98001000	98246000	A
chr13	98347000	99294000	A
chr13	99376000	99827000	A
chr13	99868000	100080000	A
chr13	100215000	100377000	B
chr13	100481000	100730000	A
chr13	100940000	101670000	A
chr13	101772000	102627000	A
chr13	102711000	103621000	A
chr13	103752000	104096000	A
chr13	104290000	106715000	A
chr13	106847000	107100000	A
chr13	107129000	108112000	A
chr13	108168000	108327000	A
chr13	108433000	109169000	A
chr13	109250000	110331000	A
chr13	110427000	111397000	A
chr13	111466000	111720000	A
chr13	111813000	112247000	A
chr13	112282000	112629000	A
chr13	112667000	113028000	A
chr13	113057000	113262000	A
chr13	113313000	113613000	A
chr13	113640000	113862000	A
chr13	113885000	114778000	A
chr13	114821000	116689000	A
chr13	116794000	118335000	A
chr13	118424000	119355000	B
chr13	119613000	119784000	A
chr13	120045000	120421639	B
chr14	0	8353000	B
chr14	8354000	12122000	A
chr14	12167000	12518000	A
chr14	12643000	13237000	B
chr14	13245000	13298000	B
chr14	13344000	13867000	B
chr14	13945000	14100000	A
chr14	14278000	16368000	B
chr14	16465000	18127000	A
chr14	18239000	18975000	A
chr14	19185000	19388000	B
chr14	19707000	20274000	A
chr14	20396000	21017000	A
chr14	21156000	21742000	A
chr14	22002000	23491000	A
chr14	23598000	24288000	A
chr14	24510000	27747000	A
chr14	27818000	29919000	A
chr14	30000000	30449000	A
chr14	30516000	30938000	A
chr14	31022000	32074000	A
chr14	32207000	32480000	A
chr14	32575000	34755000	A
chr14	34851000	36812000	B
chr14	36856000	37078000	A
chr14	37221000	40761000	B
chr14	40803000	41038000	A
chr14	41186000	43739000	B
chr14	43933000	44298000	B
chr14	44421000	44521000	B
chr14	44859000	45193000	A
chr14	45307000	45776000	A
chr14	45794000	46702000	A
chr14	46846000	47225000	A
chr14	47263000	47648000	A
chr14	47666000	47718000	A
chr14	47764000	48356000	A
chr14	48379000	49113000	A
chr14	49264000	49763000	A
chr14	49972000	50623000	B
chr14	50810000	51081000	A
chr14	51232000	51352000	B
chr14	51354000	51468000	B
chr14	51905000	52319000	A
chr14	52552000	52623000	B
chr14	52815000	53348000	B
chr14	53466000	53566000	B
chr14	53832000	55097000	A
chr14	55150000	55465000	A
chr14	55500000	55917000	A
chr14	56045000	57060000	A
chr14	57080000	57920000	A
chr14	58059000	59101000	A
chr14	59292000	59586000	A
chr14	59608000	60738000	A
chr14	60817000	61160000	A
chr14	61204000	62459000	A
chr14	62495000	62978000	A
chr14	63055000	64069000	A
chr14	64157000	64572000	A
chr14	64625000	66290000	A
chr14	66304000	66768000	A
chr14	66824000	67637000	A
chr14	67719000	70648000	A
chr14	70842000	72998000	A
chr14	73107000	73487000	A
chr14	73650000	74621000	A
chr14	74747000	74998000	A
chr14	75086000	75698000	A
chr14	75881000	76105000	A
chr14	76150000	76430000	A
chr14	76536000	76993000	A
chr14	77152000	78481000	A
chr14	78592000	79480000	A
chr14	79487000	80189000	A
chr14	80302000	84337000	B
chr14	84465000	87378000	B
chr14	87509000	88931000	B
chr14	89073000	93867000	B
chr14	93985000	95886000	B
chr14	95963000	96870000	B
chr14	97003000	98986000	A
chr14	99167000	99873000	A
chr14	99954000	101370000	A
chr14	101497000	102952000	A
chr14	103090000	103688000	A
chr14	103733000	104004000	A
chr14	104089000	105287000	A
chr14	105335000	105891000	A
chr14	105965000	106409000	B
chr14	106570000	109731000	B
chr14	109932000	110739000	B
chr14	110875000	110937000	B
chr14	110992000	114758000	B
chr14	114810000	117931000	A
chr14	118008000	118125000	A
chr14	118158000	118973000	A
chr14	119132000	120041000	A
chr14	120095000	120476000	A
chr14	120477000	120790000	A
chr14	120830000	121805000	A
chr14	121862000	122131000	A
chr14	122231000	122484000	A
chr14	122508000	123320000	A
chr14	123392000	124902244	B
chr15	0	3879000	B
chr15	3973000	5058000	B
chr15	5252000	6207000	B
chr15	6212000	6871000	A
chr15	6887000	8031000	A
chr15	8124000	8605000	A
chr15	8627000	10373000	A
chr15	10494000	11366000	A
chr15	11429000	11938000	A
chr15	11985000	12794000	A
chr15	12887000	21396000	B
chr15	21576000	24574000	B
chr15	24609000	25399000	A
chr15	25440000	25960000	A
chr15	26031000	27189000	A
chr15	27327000	27612000	A
chr15	27647000	27873000	A
chr15	27908000	28174000	A
chr15	28287000	31235000	A
chr15	31307000	31588000	A
chr15	31715000	32697000	A
chr15	32879000	33920000	B
chr15	34057000	34430000	A
chr15	34573000	36111000	A
chr15	36194000	37034000	A
chr15	37123000	37832000	A
chr15	37981000	38511000	A
chr15	38529000	38676000	A
chr15	38720000	39324000	A
chr15	39375000	39840000	A
chr15	39862000	40126000	A
chr15	40222000	41058000	A
chr15	41208000	42890000	A
chr15	42978000	44391000	A
chr15	44441000	44813000	A
chr15	44886000	48784000	B
chr15	48924000	52444000	B
chr15	52565000	55013000	A
chr15	55109000	55552000	A
chr15	55577000	56042000	A
chr15	56083000	57477000	A
chr15	57619000	58058000	A
chr15	58156000	58831000	A
chr15	58977000	59298000	A
chr15	59414000	59858000	A
chr15	59895000	61043000	A
chr15	61160000	61939000	A
chr15	61999000	63747000	A
chr15	63952000	64627000	A
chr15	64712000	66543000	A
chr15	66673000	68229000	A
chr15	68268000	68350000	A
chr15	68444000	68871000	A
chr15	68936000	71399000	A
chr15	71421000	72066000	A
chr15	72099000	73009000	A
chr15	73072000	73198000	A
chr15	73221000	74515000	A
chr15	74542000	74722000	A
chr15	74774000	75096000	A
chr15	75153000	75406000	A
chr15	75550000	75888000	A
chr15	75943000	76924000	A
chr15	76989000	77349000	A
chr15	77545000	77599000	A
chr15	77774000	77920000	A
chr15	77995000	78846000	A
chr15	78897000	79141000	A
chr15	79220000	79657000	A
chr15	79707000	80206000	A
chr15	80301000	81329000	A
chr15	81394000	82007000	A
chr15	82048000	82239000	A
chr15	82462000	82707000	B
chr15	82822000	84611000	A
chr15	84738000	85582000	A
chr15	85606000	86136000	A
chr15	86275000	87532000	A
chr15	87564000	88594000	A
chr15	88825000	89504000	A
chr15	89702000	90181000	A
chr15	90265000	90898000	A
chr15	90964000	91296000	A
chr15	91323000	92232000	A
chr15	92276000	93208000	A
chr15	93263000	94213000	A
chr15	94256000	94636000	A
chr15	94770000	95566000	A
chr15	95614000	95705000	A
chr15	95746000	96408000	A
chr15	96490000	97601000	A
chr15	97700000	98427000	A
chr15	98569000	99920000	A
chr15	99999000	101195000	A
chr15	101348000	101953000	A
chr15	102125000	102529000	A
chr15	102762000	103167000	A
chr15	103215000	103315000	A
chr15	103441000	103540000	A
chr15	103693000	104043685	B
chr16	0	3365000	B
chr16	3828000	5178000	A
chr16	5277000	6482000	A
chr16	6518000	8293000	A
chr16	8430000	8850000	A
chr16	8966000	10515000	A
chr16	10573000	11412000	A
chr16	11455000	13019000	A
chr16	13155000	14495000	A
chr16	14755000	16822000	A
chr16	16905000	16986000	A
chr16	17087000	18219000	A
chr16	18333000	18876000	A
chr16	19124000	19610000	B
chr16	19697000	20058000	A
chr16	20142000	20763000	A
chr16	20779000	21065000	A
chr16	21207000	21403000	A
chr16	21498000	22251000	A
chr16	22285000	22851000	A
chr16	22852000	23883000	A
chr16	24027000	25353000	A
chr16	25371000	25928000	A
chr16	25969000	27445000	A
chr16	27478000	28460000	A
chr16	28561000	29506000	A
chr16	29657000	30237000	A
chr16	30264000	30521000	A
chr16	30613000	31351000	A
chr16	31457000	31919000	A
chr16	31993000	34996000	A
chr16	35071000	36048000	A
chr16	36215000	36370000	B
chr16	36483000	37020000	A
chr16	37122000	39049000	A
chr16	39142000	41219000	A
chr16	41279000	42090000	A
chr16	42244000	44084000	A
chr16	44181000	44707000	A
chr16	44807000	45121000	A
chr16	45187000	45619000	A
chr16	45693000	46014000	A
chr16	46103000	46461000	A
chr16	46496000	48870000	B
chr16	49051000	50723000	A
chr16	50870000	52185000	A
chr16	52260000	55454000	B
chr16	55511000	55810000	A
chr16	55957000	56155000	A
chr16	56225000	57069000	A
chr16	57232000	57555000	A
chr16	57674000	58276000	B
chr16	58291000	58732000	A
chr16	58876000	59264000	B
chr16	59432000	59642000	A
chr16	59694000	62695000	B
chr16	62973000	64705000	A
chr16	64790000	66021000	B
chr16	66167000	71202000	B
chr16	71253000	72173000	B
chr16	72260000	72947000	A
chr16	73050000	75580000	A
chr16	75655000	76870000	A
chr16	77150000	78118000	A
chr16	78202000	81096000	B
chr16	81205000	84564000	B
chr16	84724000	85671000	A
chr16	85841000	87236000	B
chr16	87518000	89697000	A
chr16	89808000	90169000	A
chr16	90329000	91031000	A
chr16	91086000	91925000	A
chr16	91936000	92473000	A
chr16	92551000	93543000	A
chr16	93672000	93815000	A
chr16	93942000	94370000	A
chr16	94371000	94697000	A
chr16	94811000	95923000	A
chr16	96015000	96186000	A
chr16	96209000	97285000	A
chr16	97305000	98207768	A
chr17	0	3525000	B
chr17	3582000	5396000	A
chr17	5446000	6174000	A
chr17	6742000	6866000	A
chr17	7159000	7283000	A
chr17	7458000	7834000	A
chr17	8212000	8945000	A
chr17	9049000	10291000	A
chr17	10329000	11944000	A
chr17	12052000	12375000	A
chr17	12409000	12857000	A
chr17	12875000	12978000	A
chr17	13549000	13868000	A
chr17	14137000	14874000	A
chr17	15098000	15460000	A
chr17	15551000	15761000	A
chr17	15847000	16909000	A
chr17	17393000	17652000	A
chr17	17702000	17901000	A
chr17	18099000	21024000	B
chr17	21257000	21995000	B
chr17	22111000	22865000	B
chr17	22990000	23122000	B
chr17	23174000	23387000	B
chr17	23577000	24399000	A
chr17	24480000	24700000	A
chr17	24736000	25804000	A
chr17	25879000	26255000	A
chr17	26256000	26884000	A
chr17	26967000	27131000	A
chr17	27212000	27464000	A
chr17	27574000	29535000	A
chr17	29626000	32026000	A
chr17	32132000	32493000	A
chr17	32605000	33819000	A
chr17	34032000	34788000	A
chr17	34857000	35223000	A
chr17	35514000	35905000	A
chr17	36197000	36689000	B
chr17	36860000	37196000	A
chr17	37321000	39339000	B
chr17	39405000	40702000	B
chr17	40765000	40980000	B
chr17	41067000	42914000	B
chr17	43004000	43650000	A
chr17	43702000	45339000	A
chr17	45499000	45674000	A
chr17	45753000	46136000	A
chr17	46180000	47696000	A
chr17	47769000	48091000	A
chr17	48203000	48403000	A
chr17	48404000	49861000	A
chr17	49973000	50249000	A
chr17	50262000	52450000	A
chr17	52576000	53337000	B
chr17	53472000	53686000	A
chr17	53807000	55862000	B
chr17	55975000	56026000	A
chr17	56046000	56752000	A
chr17	56774000	57329000	A
chr17	57478000	58830000	B
chr17	58933000	62879000	A
chr17	62897000	63480000	A
chr17	63564000	65496000	A
chr17	65615000	66120000	A
chr17	66177000	66483000	A
chr17	66602000	67813000	A
chr17	67900000	69369000	A
chr17	69556000	70357000	B
chr17	70367000	70683000	A
chr17	70713000	71469000	A
chr17	71585000	72762000	A
chr17	72864000	73273000	A
chr17	73326000	74703000	A
chr17	74808000	75537000	A
chr17	75639000	79006000	A
chr17	79091000	80560000	A
chr17	80621000	81067000	A
chr17	81201000	82884000	A
chr17	83042000	83810000	A
chr17	83906000	84459000	A
chr17	84464000	85619000	A
chr17	85675000	86061000	A
chr17	86175000	87257000	A
chr17	87288000	87571000	A
chr17	87681000	87960000	A
chr17	87993000	88623000	A
chr17	88690000	90500000	A
chr17	90641000	93048000	B
chr17	93195000	94987271	B
chr18	0	3253000	B
chr18	3271000	3441000	A
chr18	3512000	5090000	A
chr18	5167000	5990000	A
chr18	6035000	7859000	A
chr18	7862000	9197000	A
chr18	9301000	10796000	A
chr18	10858000	12120000	A
chr18	12133000	12919000	A
chr18	13023000	14764000	A
chr18	14819000	16201000	A
chr18	16227000	16809000	A
chr18	16903000	19882000	B
chr18	19954000	23944000	A
chr18	24043000	24563000	A
chr18	24690000	25151000	A
chr18	25200000	30205000	A
chr18	30375000	31483000	A
chr18	31646000	32449000	A
chr18	32470000	33724000	A
chr18	33826000	34323000	A
chr18	34324000	34919000	A
chr18	34990000	35517000	A
chr18	35651000	35940000	A
chr18	35959000	36524000	A
chr18	36577000	36746000	A
chr18	36942000	37258000	A
chr18	37289000	37869000	A
chr18	38012000	40149000	A
chr18	40270000	42194000	A
chr18	42274000	42524000	A
chr18	42627000	43825000	A
chr18	43838000	44335000	A
chr18	44407000	44805000	A
chr18	44951000	46106000	A
chr18	46162000	46926000	A
chr18	47002000	47333000	A
chr18	47377000	49636000	A
chr18	49782000	50117000	A
chr18	50274000	52371000	A
chr18	52635000	52941000	A
chr18	52970000	53682000	A
chr18	53740000	53939000	A
chr18	54002000	56325000	A
chr18	56367000	57329000	A
chr18	57434000	57952000	A
chr18	57990000	58481000	A
chr18	58503000	59063000	A
chr18	59130000	60146000	A
chr18	60234000	60379000	B
chr18	60549000	60759000	A
chr18	60794000	61082000	A
chr18	61213000	61495000	A
chr18	61532000	62656000	A
chr18	62687000	62958000	A
chr18	63059000	63616000	A
chr18	63786000	64476000	A
chr18	64560000	65482000	A
chr18	65495000	67008000	A
chr18	67101000	67853000	A
chr18	67915000	68449000	A
chr18	68509000	70412000	A
chr18	70483000	73138000	A
chr18	73216000	73566000	A
chr18	73639000	73874000	A
chr18	73889000	75001000	A
chr18	75058000	76146000	A
chr18	76391000	77716000	A
chr18	77807000	78151000	A
chr18	78207000	79945000	A
chr18	80004000	80183000	A
chr18	80261000	80754000	A
chr18	80780000	81904000	A
chr18	82019000	82672000	A
chr18	82745000	82964000	A
chr18	83097000	84522000	A
chr18	84650000	84946000	A
chr18	85036000	86480000	B
chr18	86607000	88690000	B
chr18	88774000	90702639	B
chr19	0	3509000	B
chr19	3603000	4438000	A
chr19	4454000	5017000	A
chr19	5021000	6321000	A
chr19	6441000	6896000	A
chr19	7047000	7417000	A
chr19	7531000	7607000	A
chr19	7910000	8292000	B
chr19	8580000	8669000	A
chr19	8743000	9099000	A
chr19	9397000	9615000	B
chr19	9917000	10202000	A
chr19	10243000	10512000	A
chr19	10540000	10954000	A
chr19	11106000	11995000	A
chr19	12138000	12820000	A
chr19	12955000	13829000	B
chr19	14036000	15932000	A
chr19	16043000	17072000	A
chr19	17096000	17386000	A
chr19	17420000	18550000	A
chr19	18554000	18826000	A
chr19	18883000	20287000	A
chr19	20377000	20757000	A
chr19	20793000	22300000	A
chr19	22337000	22877000	A
chr19	22920000	23260000	A
chr19	23271000	24259000	A
chr19	24317000	24867000	A
chr19	24981000	25644000	A
chr19	25736000	26690000	A
chr19	26741000	27382000	A
chr19	27482000	28747000	A
chr19	28777000	29552000	A
chr19	29567000	30174000	A
chr19	30272000	30568000	A
chr19	30649000	32684000	A
chr19	32755000	33349000	A
chr19	33595000	33727000	B
chr19	33880000	34927000	A
chr19	35021000	36018000	A
chr19	36127000	36810000	A
chr19	36811000	37436000	A
chr19	37448000	38406000	A
chr19	38436000	38905000	A
chr19	39133000	39592000	B
chr19	39689000	39822000	B
chr19	39925000	40061000	B
chr19	40275000	41010000	A
chr19	41073000	41803000	A
chr19	41899000	42128000	A
chr19	42203000	42763000	A
chr19	42807000	43364000	A
chr19	43504000	43744000	A
chr19	43776000	44110000	A
chr19	44121000	44536000	A
chr19	44581000	44917000	A
chr19	44937000	45004000	A
chr19	45085000	45749000	A
chr19	45785000	46013000	A
chr19	46097000	46569000	A
chr19	46570000	47025000	A
chr19	47180000	50103000	A
chr19	50255000	52881000	A
chr19	53049000	53604000	A
chr19	53650000	54016000	A
chr19	54059000	55022000	A
chr19	55076000	55211000	A
chr19	55364000	56270000	A
chr19	56422000	57648000	A
chr19	57733000	58625000	A
chr19	58690000	59197000	A
chr19	59244000	59330000	A
chr19	59469000	61431566	A
chr2	0	4864000	B
chr2	5096000	5803000	A
chr2	5951000	6434000	A
chr2	6446000	8583000	A
chr2	8721000	10028000	A
chr2	10057000	10301000	A
chr2	10394000	11301000	A
chr2	11324000	11786000	A
chr2	12004000	13194000	A
chr2	13319000	13574000	A
chr2	13644000	15031000	A
chr2	15136000	16332000	B
chr2	16361000	17338000	A
chr2	17438000	19326000	A
chr2	19422000	20764000	A
chr2	20909000	21223000	A
chr2	21340000	21876000	B
chr2	21961000	22879000	B
chr2	22898000	23187000	A
chr2	23324000	24201000	B
chr2	24331000	24772000	A
chr2	24813000	24875000	A
chr2	24969000	25569000	A
chr2	25678000	26586000	A
chr2	26704000	27463000	A
chr2	27550000	28420000	A
chr2	28662000	29071000	A
chr2	29173000	29599000	A
chr2	29632000	29723000	A
chr2	29772000	30332000	A
chr2	30473000	30804000	A
chr2	30833000	30926000	A
chr2	30999000	32923000	A
chr2	33006000	33396000	A
chr2	33483000	34632000	A
chr2	34761000	35113000	A
chr2	35214000	35503000	A
chr2	35542000	35920000	A
chr2	36004000	36231000	A
chr2	36424000	37191000	B
chr2	37394000	37769000	A
chr2	37854000	39005000	A
chr2	39012000	39206000	A
chr2	39283000	39380000	B
chr2	39420000	42657000	B
chr2	42717000	43588000	B
chr2	43725000	47388000	A
chr2	47520000	48828000	A
chr2	48958000	49710000	A
chr2	49791000	50236000	A
chr2	50347000	51149000	A
chr2	51155000	51914000	A
chr2	51935000	52064000	A
chr2	52078000	52693000	A
chr2	52766000	53166000	A
chr2	53330000	54998000	B
chr2	55074000	55968000	B
chr2	56146000	57088000	B
chr2	57090000	57920000	A
chr2	58012000	58662000	A
chr2	58742000	59423000	A
chr2	59548000	61405000	A
chr2	61610000	62629000	A
chr2	62684000	63360000	B
chr2	63516000	68747000	A
chr2	68787000	70023000	A
chr2	70116000	70552000	A
chr2	70714000	71057000	A
chr2	71123000	71831000	A
chr2	71901000	71967000	A
chr2	71977000	73271000	A
chr2	73303000	73486000	A
chr2	73572000	74582000	A
chr2	74684000	75557000	A
chr2	75617000	76105000	A
chr2	76120000	76643000	A
chr2	76700000	77950000	A
chr2	78071000	78866000	A
chr2	78957000	79831000	A
chr2	79859000	80220000	A
chr2	80335000	80627000	A
chr2	80807000	83529000	B
chr2	83638000	83916000	A
chr2	83974000	84391000	B
chr2	84483000	85033000	A
chr2	85101000	85571000	B
chr2	85719000	88172000	B
chr2	88173000	88225000	B
chr2	88323000	90127000	B
chr2	90480000	90676000	A
chr2	90695000	90781000	A
chr2	90845000	91521000	A
chr2	91546000	91625000	A
chr2	91709000	92440000	A
chr2	92501000	93782000	A
chr2	93861000	94339000	A
chr2	94526000	100407000	B
chr2	100818000	101567000	B
chr2	101698000	103055000	A
chr2	103090000	103372000	A
chr2	103477000	103999000	A
chr2	104141000	104816000	A
chr2	104817000	105227000	A
chr2	105283000	106279000	A
chr2	106397000	106945000	A
chr2	107018000	107870000	B
chr2	107997000	109810000	B
chr2	109919000	110978000	B
chr2	111108000	112085000	B
chr2	112246000	112481000	A
chr2	112514000	113792000	B
chr2	113875000	114139000	A
chr2	114282000	116069000	A
chr2	116168000	116774000	B
chr2	116911000	117233000	A
chr2	117261000	117465000	A
chr2	117466000	119030000	A
chr2	119041000	121407000	A
chr2	121578000	121928000	A
chr2	122062000	122374000	A
chr2	122380000	122766000	B
chr2	122823000	125202000	A
chr2	125285000	125871000	A
chr2	125872000	126517000	A
chr2	126683000	127721000	A
chr2	127875000	128565000	A
chr2	128649000	130265000	A
chr2	130276000	131529000	A
chr2	131535000	131811000	A
chr2	131812000	132219000	A
chr2	132303000	132902000	A
chr2	133047000	134527000	B
chr2	134545000	135286000	A
chr2	135405000	135951000	A
chr2	135967000	136144000	A
chr2	136157000	137926000	A
chr2	138056000	140426000	B
chr2	140492000	143038000	A
chr2	143146000	143772000	B
chr2	143839000	144514000	A
chr2	144655000	145562000	B
chr2	145693000	145892000	A
chr2	145962000	146418000	A
chr2	146459000	146614000	A
chr2	146627000	147363000	A
chr2	147382000	148095000	A
chr2	148145000	148904000	A
chr2	148988000	150023000	B
chr2	150231000	150415000	B
chr2	150595000	150995000	A
chr2	151547000	152837000	A
chr2	152919000	153596000	A
chr2	153680000	154291000	A
chr2	154409000	157127000	A
chr2	157304000	157567000	A
chr2	157644000	158338000	A
chr2	158446000	158834000	A
chr2	158919000	160563000	A
chr2	160649000	160950000	A
chr2	161121000	162844000	A
chr2	162949000	163384000	A
chr2	163491000	164042000	A
chr2	164092000	164724000	A
chr2	164926000	165367000	A
chr2	165375000	165485000	A
chr2	165509000	166044000	A
chr2	166113000	166544000	A
chr2	166595000	167012000	A
chr2	167073000	167631000	A
chr2	167649000	168232000	A
chr2	168233000	168919000	A
chr2	169067000	170056000	A
chr2	170120000	170509000	A
chr2	170522000	170855000	A
chr2	170947000	172172000	A
chr2	172244000	172457000	A
chr2	172482000	173091000	A
chr2	173104000	173531000	A
chr2	173601000	174275000	A
chr2	174339000	174887000	A
chr2	174929000	178085000	B
chr2	178130000	178348000	A
chr2	178473000	179864000	A
chr2	179923000	180253000	A
chr2	180274000	181592000	A
chr2	181633000	182113224	A
chr3	0	3251000	B
chr3	3340000	7027000	B
chr3	7076000	7291000	B
chr3	7335000	8468000	B
chr3	8607000	8919000	A
chr3	8926000	9971000	A
chr3	10002000	10287000	A
chr3	10492000	13787000	B
chr3	13939000	15225000	B
chr3	15512000	15707000	B
chr3	16074000	16253000	B
chr3	16276000	17797000	B
chr3	18056000	19057000	A
chr3	19163000	19891000	A
chr3	19901000	20497000	B
chr3	20673000	22206000	A
chr3	22393000	27046000	B
chr3	27164000	28753000	A
chr3	29057000	29704000	A
chr3	29762000	30504000	A
chr3	30646000	31130000	A
chr3	31189000	31579000	A
chr3	31805000	32289000	A
chr3	32346000	32710000	A
chr3	32790000	33726000	A
chr3	33831000	34617000	A
chr3	34688000	35546000	A
chr3	35700000	36491000	A
chr3	36622000	37404000	A
chr3	37453000	38176000	A
chr3	38262000	38799000	A
chr3	38927000	40466000	A
chr3	40527000	40835000	A
chr3	40929000	41609000	A
chr3	41859000	45302000	B
chr3	45392000	48841000	B
chr3	48899000	51124000	B
chr3	51257000	51418000	A
chr3	51488000	52195000	A
chr3	52317000	52983000	A
chr3	53034000	53422000	A
chr3	53529000	54671000	A
chr3	54790000	55983000	A
chr3	56016000	57193000	A
chr3	57250000	59048000	A
chr3	59111000	61159000	B
chr3	61248000	62480000	B
chr3	62571000	63518000	B
chr3	63568000	63934000	A
chr3	64087000	64308000	B
chr3	64526000	64580000	B
chr3	64929000	65351000	A
chr3	65384000	65917000	A
chr3	66009000	66280000	A
chr3	66367000	67333000	A
chr3	67376000	67615000	A
chr3	67626000	68033000	A
chr3	68072000	68967000	A
chr3	69011000	69117000	A
chr3	69138000	69901000	A
chr3	70111000	72998000	B
chr3	73132000	75154000	B
chr3	75210000	75986000	B
chr3	76131000	78895000	B
chr3	78981000	79568000	A
chr3	79671000	79812000	B
chr3	79857000	81897000	B
chr3	81991000	83766000	A
chr3	83767000	84898000	A
chr3	84958000	86117000	A
chr3	86263000	86970000	A
chr3	87041000	87871000	A
chr3	87903000	88266000	A
chr3	88387000	89221000	A
chr3	89239000	90079000	A
chr3	90109000	90468000	A
chr3	90518000	90658000	A
chr3	90925000	91557000	B
chr3	91697000	91756000	B
chr3	92001000	92179000	A
chr3	92217000	93036000	B
chr3	93108000	93568000	B
chr3	93980000	94063000	B
chr3	94372000	95015000	A
chr3	95028000	95836000	A
chr3	95861000	96215000	A
chr3	96288000	96477000	A
chr3	96524000	96705000	A
chr3	96789000	97593000	A
chr3	97659000	98340000	A
chr3	98761000	100910000	A
chr3	100972000	101807000	A
chr3	101873000	103374000	A
chr3	103408000	104441000	A
chr3	104486000	105054000	A
chr3	105110000	105920000	A
chr3	106069000	106852000	B
chr3	106906000	107569000	A
chr3	107671000	109469000	A
chr3	109541000	115595000	B
chr3	115681000	115971000	A
chr3	116042000	116799000	A
chr3	116914000	118390000	B
chr3	118433000	121078000	A
chr3	121211000	121775000	A
chr3	121888000	122245000	A
chr3	122301000	123361000	A
chr3	123547000	126884000	B
chr3	126937000	127950000	A
chr3	128014000	129181000	A
chr3	129300000	129697000	A
chr3	129787000	130082000	A
chr3	130124000	130641000	A
chr3	130764000	131234000	A
chr3	131325000	132667000	A
chr3	132755000	134623000	A
chr3	134680000	135143000	B
chr3	135289000	135746000	A
chr3	135888000	137731000	A
chr3	137795000	138139000	A
chr3	138203000	138431000	A
chr3	138476000	139219000	A
chr3	139323000	141805000	B
chr3	141899000	142693000	A
chr3	142777000	144391000	A
chr3	144450000	144688000	A
chr3	144825000	145900000	A
chr3	145958000	146898000	A
chr3	147009000	148984000	A
chr3	148993000	151581000	A
chr3	151715000	152058000	B
chr3	152169000	152729000	A
chr3	152799000	153852000	A
chr3	153972000	154560000	A
chr3	154669000	157507000	B
chr3	157567000	158080000	A
chr3	158157000	160039680	B
chr4	0	3311000	B
chr4	3581000	4728000	A
chr4	4749000	6135000	B
chr4	6220000	6438000	A
chr4	6594000	8354000	A
chr4	8425000	9091000	A
chr4	9180000	9790000	A
chr4	9849000	10801000	A
chr4	10922000	11525000	A
chr4	11636000	12054000	A
chr4	12247000	13776000	A
chr4	13777000	14418000	A
chr4	14491000	15912000	B
chr4	15936000	19397000	B
chr4	19580000	19970000	A
chr4	20047000	21937000	B
chr4	22039000	22435000	A
chr4	22516000	26519000	B
chr4	26621000	28776000	B
chr4	28835000	31904000	A
chr4	32065000	32530000	A
chr4	32649000	33280000	A
chr4	33408000	34499000	A
chr4	34606000	34898000	A
chr4	34959000	35226000	A
chr4	35399000	40007000	B
chr4	40142000	40603000	A
chr4	40770000	41397000	A
chr4	41470000	43418000	A
chr4	43441000	44928000	A
chr4	45037000	45331000	A
chr4	45415000	46128000	A
chr4	46204000	46486000	A
chr4	46519000	47033000	A
chr4	47092000	47375000	A
chr4	47489000	48664000	A
chr4	48790000	49301000	A
chr4	49522000	49637000	A
chr4	49709000	52952000	B
chr4	53073000	53672000	A
chr4	53685000	55395000	A
chr4	55549000	56663000	A
chr4	56782000	57287000	A
chr4	57375000	57917000	A
chr4	57962000	59880000	A
chr4	60003000	61815000	B
chr4	61829000	62055000	B
chr4	62305000	62774000	A
chr4	62798000	63346000	A
chr4	63399000	64454000	A
chr4	64514000	65513000	A
chr4	65681000	70579000	B
chr4	70689000	73580000	B
chr4	73714000	74201000	B
chr4	74247000	74443000	B
chr4	74550000	77499000	B
chr4	77697000	80751000	B
chr4	80867000	83583000	A
chr4	83741000	85090000	A
chr4	85169000	85786000	A
chr4	85847000	86521000	A
chr4	86582000	86876000	A
chr4	86986000	87333000	A
chr4	87376000	88560000	A
chr4	88880000	89531000	B
chr4	89533000	94498000	B
chr4	94648000	94914000	B
chr4	95053000	95881000	A
chr4	96070000	96652000	B
chr4	96712000	98893000	A
chr4	98948000	99186000	A
chr4	99280000	99886000	A
chr4	99940000	100520000	A
chr4	100599000	102176000	A
chr4	102188000	103347000	A
chr4	103367000	105109000	A
chr4	105168000	106225000	A
chr4	106228000	106545000	A
chr4	106601000	107162000	A
chr4	107195000	107852000	A
chr4	107930000	108281000	A
chr4	108328000	108569000	A
chr4	108656000	109977000	A
chr4	110118000	111721000	A
chr4	111723000	111819000	B
chr4	111822000	112768000	B
chr4	113023000	113256000	B
chr4	113408000	114124000	B
chr4	114356000	114643000	A
chr4	114656000	115083000	A
chr4	115311000	115592000	B
chr4	115758000	116009000	A
chr4	116152000	116674000	A
chr4	116706000	117137000	A
chr4	117291000	118581000	A
chr4	118669000	118910000	A
chr4	119002000	119215000	A
chr4	119261000	120907000	A
chr4	120977000	121206000	A
chr4	121393000	121676000	B
chr4	121968000	122753000	B
chr4	122894000	123276000	A
chr4	123292000	123875000	A
chr4	123955000	124650000	A
chr4	124748000	125068000	A
chr4	125195000	125949000	A
chr4	126112000	127317000	A
chr4	127384000	128540000	A
chr4	128626000	129667000	A
chr4	129713000	130624000	A
chr4	130680000	130944000	A
chr4	130973000	131814000	A
chr4	131897000	132913000	A
chr4	132942000	133498000	A
chr4	133602000	134478000	A
chr4	134543000	134851000	A
chr4	134962000	135342000	A
chr4	135461000	136610000	A
chr4	136662000	137309000	A
chr4	137376000	137609000	A
chr4	137687000	138283000	A
chr4	138324000	138412000	A
chr4	138453000	138889000	A
chr4	138917000	139299000	A
chr4	139369000	141037000	A
chr4	141174000	141791000	A
chr4	141803000	143379000	A
chr4	143650000	143870000	B
chr4	143916000	144166000	B
chr4	144384000	144713000	B
chr4	144902000	145290000	A
chr4	145489000	146428000	B
chr4	146455000	146536000	B
chr4	146675000	147278000	B
chr4	147421000	147610000	B
chr4	147943000	148062000	A
chr4	148101000	148431000	A
chr4	148478000	148569000	A
chr4	148708000	149054000	A
chr4	149165000	150114000	A
chr4	150148000	150208000	A
chr4	150264000	150585000	A
chr4	150647000	150904000	A
chr4	150978000	151142000	A
chr4	151169000	151858000	A
chr4	151994000	152113000	A
chr4	152161000	152473000	A
chr4	152567000	153926000	A
chr4	154037000	154286000	A
chr4	154333000	154787000	A
chr4	154880000	155307000	A
chr4	155346000	155782000	A
chr4	155874000	156508116	A
chr5	0	3262000	B
chr5	3301000	4088000	A
chr5	4226000	4907000	A
chr5	4992000	5467000	A
chr5	5495000	5736000	A
chr5	5872000	7993000	B
chr5	8052000	9437000	A
chr5	9441000	10785000	B
chr5	10846000	12504000	B
chr5	12605000	13618000	A
chr5	13705000	14211000	B
chr5	14391000	15716000	B
chr5	15830000	16304000	A
chr5	16309000	16857000	B
chr5	16970000	18437000	B
chr5	18498000	19392000	B
chr5	19489000	20781000	A
chr5	20816000	21622000	A
chr5	21838000	23220000	A
chr5	23443000	23760000	A
chr5	23861000	25803000	A
chr5	26177000	27621000	A
chr5	27682000	28388000	A
chr5	28516000	29288000	A
chr5	29393000	30025000	A
chr5	30113000	30644000	A
chr5	30708000	31304000	A
chr5	31576000	32520000	A
chr5	32583000	33602000	A
chr5	33663000	33903000	A
chr5	34009000	36434000	A
chr5	36472000	36748000	A
chr5	36821000	37747000	A
chr5	37754000	38191000	A
chr5	38284000	38632000	A
chr5	38795000	41766000	B
chr5	41909000	43395000	B
chr5	43398000	43631000	A
chr5	43684000	44245000	A
chr5	44343000	45381000	A
chr5	45470000	46310000	A
chr5	46453000	48333000	A
chr5	48440000	49351000	A
chr5	49398000	52058000	B
chr5	52136000	52816000	A
chr5	52888000	53300000	A
chr5	53332000	54110000	A
chr5	54217000	57605000	B
chr5	57739000	62857000	B
chr5	62920000	63752000	B
chr5	63817000	64802000	A
chr5	64947000	66640000	A
chr5	66720000	67002000	A
chr5	67034000	67250000	A
chr5	67331000	67425000	A
chr5	67426000	68128000	A
chr5	68210000	69471000	B
chr5	69611000	73381000	B
chr5	73427000	73646000	A
chr5	73687000	74274000	A
chr5	74320000	75131000	A
chr5	75235000	75853000	A
chr5	75864000	76511000	A
chr5	76590000	76887000	A
chr5	76972000	77229000	A
chr5	77476000	82335000	B
chr5	82379000	83404000	B
chr5	83582000	85915000	B
chr5	86065000	86170000	A
chr5	86227000	86834000	B
chr5	86879000	88334000	B
chr5	88568000	88777000	A
chr5	88824000	90135000	A
chr5	90233000	90903000	A
chr5	90967000	92663000	A
chr5	92679000	93264000	A
chr5	93447000	96268000	B
chr5	96269000	97052000	A
chr5	97172000	98331000	A
chr5	98362000	99146000	A
chr5	99252000	99901000	A
chr5	99951000	101651000	A
chr5	101796000	102072000	A
chr5	102198000	103299000	A
chr5	103348000	104466000	A
chr5	104729000	105203000	B
chr5	105430000	105861000	A
chr5	106000000	106801000	A
chr5	106869000	108686000	A
chr5	108967000	109925000	B
chr5	110367000	110727000	A
chr5	110822000	111257000	A
chr5	111429000	112141000	A
chr5	112233000	112403000	A
chr5	112449000	113238000	A
chr5	113368000	113719000	A
chr5	113774000	115478000	A
chr5	115680000	116007000	A
chr5	116052000	117025000	A
chr5	117128000	117492000	A
chr5	117537000	117937000	A
chr5	118019000	118223000	A
chr5	118284000	118730000	A
chr5	118827000	120057000	A
chr5	120162000	120447000	A
chr5	120495000	120753000	A
chr5	120840000	121138000	A
chr5	121212000	121599000	A
chr5	121633000	122394000	A
chr5	122397000	122779000	A
chr5	122902000	123185000	A
chr5	123240000	124575000	A
chr5	124628000	125328000	A
chr5	125565000	127190000	A
chr5	127215000	128415000	A
chr5	128520000	128957000	A
chr5	129066000	129596000	A
chr5	129603000	130193000	A
chr5	130350000	131397000	A
chr5	131537000	134007000	A
chr5	134196000	135863000	A
chr5	135888000	136156000	A
chr5	136289000	136717000	A
chr5	136789000	137761000	A
chr5	137875000	138071000	A
chr5	138081000	138654000	A
chr5	138730000	139188000	A
chr5	139288000	139743000	A
chr5	139855000	140701000	A
chr5	140901000	142433000	A
chr5	142497000	144704000	A
chr5	144800000	145047000	A
chr5	145543000	146016000	B
chr5	146224000	146461000	A
chr5	146673000	147309000	A
chr5	147406000	148235000	A
chr5	148338000	149592000	A
chr5	149685000	151834684	A
chr6	0	3327000	B
chr6	3514000	5584000	A
chr6	5658000	6885000	A
chr6	7035000	7603000	B
chr6	7748000	8798000	A
chr6	8976000	11793000	B
chr6	11919000	12203000	A
chr6	12377000	13262000	A
chr6	13346000	14540000	B
chr6	14549000	14791000	B
chr6	14889000	16941000	A
chr6	17049000	17598000	A
chr6	17663000	18806000	A
chr6	18937000	21734000	B
chr6	21784000	22076000	A
chr6	22139000	23448000	A
chr6	23551000	24424000	A
chr6	24519000	25781000	B
chr6	25896000	29095000	A
chr6	29179000	30353000	A
chr6	30460000	30995000	A
chr6	31080000	31461000	A
chr6	31528000	31642000	A
chr6	31682000	35235000	A
chr6	35270000	37023000	A
chr6	37078000	38355000	A
chr6	38412000	39097000	A
chr6	39145000	39798000	A
chr6	39869000	40467000	A
chr6	40479000	40953000	B
chr6	41014000	42088000	B
chr6	42244000	42898000	A
chr6	43027000	47042000	B
chr6	47239000	47597000	A
chr6	47857000	48071000	A
chr6	48161000	49392000	A
chr6	49545000	50524000	A
chr6	50677000	51137000	A
chr6	51252000	51579000	A
chr6	51593000	51854000	A
chr6	51885000	52312000	A
chr6	52332000	52968000	A
chr6	52988000	53714000	A
chr6	53801000	55181000	A
chr6	55233000	56041000	A
chr6	56081000	56668000	A
chr6	56739000	56925000	A
chr6	57028000	57430000	B
chr6	57538000	57859000	A
chr6	57957000	58449000	B
chr6	58623000	59174000	A
chr6	59254000	59487000	B
chr6	59619000	61289000	B
chr6	61389000	64603000	B
chr6	64703000	65038000	A
chr6	65044000	66478000	A
chr6	66656000	66790000	B
chr6	66882000	67472000	A
chr6	67646000	68926000	B
chr6	69117000	69627000	B
chr6	69715000	69781000	B
chr6	69851000	70118000	B
chr6	70293000	70538000	B
chr6	70814000	72313000	A
chr6	72413000	72896000	A
chr6	72904000	73200000	A
chr6	73378000	77540000	B
chr6	77681000	78506000	B
chr6	78559000	81773000	B
chr6	81975000	82958000	A
chr6	82999000	83773000	A
chr6	83854000	84046000	A
chr6	84118000	85108000	A
chr6	85166000	85445000	A
chr6	85457000	85626000	A
chr6	85710000	85890000	B
chr6	85920000	86353000	A
chr6	86435000	87008000	A
chr6	87086000	87831000	A
chr6	87839000	88080000	A
chr6	88137000	88464000	A
chr6	88561000	88820000	A
chr6	88945000	89609000	A
chr6	89820000	90218000	B
chr6	90363000	90597000	A
chr6	90602000	91421000	A
chr6	91536000	92184000	A
chr6	92220000	92271000	A
chr6	92285000	92705000	A
chr6	92814000	94455000	A
chr6	94566000	94962000	A
chr6	95092000	96956000	A
chr6	97030000	97081000	A
chr6	97226000	98006000	A
chr6	98120000	99586000	A
chr6	99677000	100863000	A
chr6	100895000	101549000	A
chr6	101680000	103226000	B
chr6	103315000	103671000	B
chr6	103803000	106749000	B
chr6	106845000	107953000	B
chr6	108116000	108708000	A
chr6	108929000	111245000	B
chr6	111307000	112653000	A
chr6	112724000	113023000	A
chr6	113061000	113717000	A
chr6	113762000	114621000	A
chr6	114716000	115524000	A
chr6	115604000	115803000	A
chr6	115884000	117736000	A
chr6	117868000	118402000	A
chr6	118630000	119419000	A
chr6	119505000	120295000	A
chr6	120506000	120791000	A
chr6	120924000	121534000	A
chr6	121690000	122066000	B
chr6	122307000	122857000	A
chr6	122996000	123306000	B
chr6	123709000	124217000	B
chr6	124265000	124536000	A
chr6	124702000	126446000	A
chr6	126493000	127105000	A
chr6	127132000	127444000	A
chr6	127544000	128423000	A
chr6	128502000	128741000	A
chr6	128768000	129564000	B
chr6	129698000	129977000	B
chr6	129979000	130506000	B
chr6	130655000	131072000	B
chr6	131264000	131439000	B
chr6	131615000	132054000	B
chr6	132202000	132293000	B
chr6	132442000	132544000	B
chr6	132611000	133172000	B
chr6	133309000	133771000	B
chr6	133985000	134378000	A
chr6	134426000	134958000	A
chr6	135041000	136318000	A
chr6	136424000	137707000	A
chr6	137826000	139580000	B
chr6	139591000	140676000	A
chr6	140739000	143170000	A
chr6	143243000	144971000	A
chr6	145038000	145343000	A
chr6	145378000	145810000	A
chr6	145837000	148108000	A
chr6	148243000	149736546	A
chr7	0	3588000	B
chr7	3604000	3686000	A
chr7	3986000	4402000	B
chr7	4446000	4519000	A
chr7	4567000	5051000	A
chr7	5297000	5408000	B
chr7	5594000	5645000	B
chr7	6139000	6634000	B
chr7	6693000	6925000	A
chr7	7037000	7197000	B
chr7	7199000	10252000	B
chr7	10262000	10730000	B
chr7	11067000	11240000	B
chr7	11683000	12729000	B
chr7	12786000	13041000	A
chr7	13160000	13445000	B
chr7	13768000	14549000	B
chr7	14889000	15680000	B
chr7	15975000	16275000	A
chr7	16288000	17013000	A
chr7	17649000	18339000	B
chr7	18403000	18625000	B
chr7	18906000	19706000	A
chr7	19764000	23514000	B
chr7	23530000	23820000	B
chr7	24086000	24305000	B
chr7	24438000	25404000	A
chr7	25411000	25606000	B
[truncated: 523 more rows]

## Sheet: CN
chrom	start	end	Compartment
chr1	0	4754000	B
chr1	4804000	9445000	B
chr1	9566000	10210000	A
chr1	10283000	12815000	B
chr1	12877000	13674000	A
chr1	13832000	14956000	B
chr1	15004000	16700000	B
chr1	16788000	19183000	B
chr1	19202000	20548000	B
chr1	20603000	21354000	B
chr1	21392000	23289000	B
chr1	23316000	24220000	A
chr1	24380000	25834000	B
chr1	25930000	30597000	B
chr1	30781000	33638000	B
chr1	33670000	34839000	A
chr1	34965000	36059000	A
chr1	36155000	36730000	A
chr1	36807000	37247000	A
chr1	37271000	38103000	A
chr1	38196000	38787000	A
chr1	38798000	38850000	A
chr1	39021000	39528000	A
chr1	39608000	40823000	A
chr1	40892000	42669000	A
chr1	42739000	43072000	A
chr1	43137000	44142000	A
chr1	44300000	45719000	B
chr1	45810000	46028000	B
chr1	46175000	46622000	B
chr1	46836000	47231000	B
chr1	47282000	50908000	B
chr1	50949000	52087000	A
chr1	52196000	53300000	B
chr1	53467000	53576000	B
chr1	53756000	54338000	A
chr1	54432000	55019000	A
chr1	55097000	55827000	A
chr1	55942000	57331000	A
chr1	57464000	58280000	A
chr1	58424000	59209000	A
chr1	59257000	59609000	A
chr1	59725000	60928000	A
chr1	61044000	62689000	A
chr1	62719000	62988000	A
chr1	63192000	63615000	A
chr1	63698000	64420000	A
chr1	64530000	65261000	A
chr1	65346000	65988000	B
chr1	66134000	66860000	A
chr1	66916000	69094000	A
chr1	69286000	69742000	A
chr1	69834000	72088000	A
chr1	72318000	72843000	A
chr1	72916000	73804000	A
chr1	73916000	75561000	A
chr1	75685000	77496000	A
chr1	77557000	77878000	A
chr1	77982000	78458000	A
chr1	78520000	78693000	A
chr1	78760000	79646000	A
chr1	79795000	81256000	A
chr1	81357000	83656000	A
chr1	83781000	84690000	A
chr1	84728000	84912000	A
chr1	84953000	85670000	B
chr1	85820000	86040000	A
chr1	86117000	86341000	A
chr1	86384000	86557000	A
chr1	86659000	87186000	A
chr1	87233000	87439000	A
chr1	87456000	87990000	A
chr1	88191000	88277000	A
chr1	88421000	88704000	A
chr1	88776000	89182000	A
chr1	89243000	89613000	A
chr1	89669000	90555000	A
chr1	90653000	91488000	A
chr1	91558000	92427000	A
chr1	92520000	92867000	A
chr1	92972000	93754000	A
chr1	94010000	94077000	B
chr1	94167000	96798000	B
chr1	96844000	97748000	B
chr1	97822000	98337000	A
chr1	98438000	103724000	B
chr1	103810000	104925000	B
chr1	105048000	105598000	B
chr1	105671000	106391000	A
chr1	106445000	106735000	A
chr1	107117000	107249000	B
chr1	107311000	107501000	B
chr1	107658000	111608000	B
chr1	111662000	112470000	B
chr1	112543000	117545000	B
chr1	117751000	118058000	B
chr1	118337000	118738000	A
chr1	118786000	119053000	A
chr1	119142000	120525000	A
chr1	120635000	121465000	A
chr1	121689000	125257000	B
chr1	125397000	125566000	A
chr1	125628000	126931000	A
chr1	127022000	127449000	A
chr1	127511000	128281000	A
chr1	128387000	128815000	A
chr1	128921000	130358000	B
chr1	130508000	133003000	A
chr1	133140000	133606000	A
chr1	133678000	135708000	A
chr1	135719000	136463000	A
chr1	136566000	138026000	A
chr1	138137000	139416000	A
chr1	139625000	140054000	B
chr1	140189000	143607000	B
chr1	143799000	144335000	B
chr1	144465000	149759000	B
chr1	149856000	150255000	B
chr1	150399000	150452000	A
chr1	150534000	151027000	B
chr1	151034000	151724000	A
chr1	151841000	152385000	A
chr1	152401000	153364000	A
chr1	153512000	153757000	A
chr1	153878000	154719000	A
chr1	154785000	155533000	A
chr1	155580000	156009000	A
chr1	156077000	157520000	A
chr1	157580000	158620000	A
chr1	158706000	159163000	A
chr1	159281000	160108000	A
chr1	160221000	161795000	A
chr1	161814000	161960000	A
chr1	161988000	162721000	A
chr1	162786000	164199000	A
chr1	164347000	165157000	A
chr1	165197000	166352000	A
chr1	166499000	167362000	A
chr1	167382000	167893000	A
chr1	167967000	169439000	A
chr1	169587000	170176000	A
chr1	170309000	170856000	A
chr1	170895000	171449000	A
chr1	171532000	171966000	B
chr1	172027000	172352000	A
chr1	172417000	173424000	B
chr1	173607000	174401000	B
chr1	174490000	175002000	B
chr1	175037000	175906000	A
chr1	175953000	176676000	A
chr1	176734000	176807000	A
chr1	176900000	177684000	A
chr1	177953000	178087000	B
chr1	178194000	178442000	A
chr1	178558000	179457000	A
chr1	179542000	180784000	A
chr1	180880000	181200000	A
chr1	181281000	181806000	A
chr1	181878000	182507000	A
chr1	182565000	183242000	A
chr1	183529000	184729000	A
chr1	184845000	185177000	A
chr1	185268000	185417000	A
chr1	185569000	186678000	A
chr1	186843000	188889000	A
chr1	189067000	189607000	A
chr1	189705000	190768000	A
chr1	190938000	192105000	A
chr1	192218000	192709000	A
chr1	192730000	194955000	A
chr1	195121000	195471971	B
chr10	0	3939000	B
chr10	4025000	4358000	A
chr10	4490000	7293000	A
chr10	7398000	7504000	B
chr10	7638000	7800000	A
chr10	7886000	8686000	A
chr10	8749000	9671000	A
chr10	9825000	10317000	A
chr10	10370000	11119000	A
chr10	11164000	11344000	A
chr10	11416000	12614000	A
chr10	12629000	12962000	A
chr10	13085000	13440000	A
chr10	13573000	17693000	A
chr10	17777000	20336000	A
chr10	20393000	20900000	A
chr10	20998000	21310000	A
chr10	21380000	21965000	A
chr10	22168000	22352000	B
chr10	22616000	23068000	A
chr10	23128000	23772000	A
chr10	23823000	24837000	A
chr10	24890000	25236000	A
chr10	25258000	26365000	A
chr10	26376000	28874000	A
chr10	29088000	30520000	B
chr10	30582000	30828000	A
chr10	30866000	31307000	B
chr10	31414000	32887000	B
chr10	32946000	33820000	B
chr10	33996000	34326000	A
chr10	34451000	36922000	B
chr10	37154000	39069000	B
chr10	39194000	40234000	A
chr10	40265000	40529000	A
chr10	40642000	42268000	A
chr10	42336000	43476000	A
chr10	43597000	44172000	A
chr10	44299000	44990000	A
chr10	45073000	50524000	B
chr10	50701000	53595000	B
chr10	53613000	53802000	A
chr10	53863000	56299000	B
chr10	56387000	57410000	B
chr10	57477000	58486000	B
chr10	58573000	59295000	A
chr10	59316000	59825000	A
chr10	59908000	60727000	A
chr10	60787000	61059000	A
chr10	61172000	61667000	A
chr10	61807000	63349000	A
chr10	63519000	64080000	A
chr10	64095000	66743000	B
chr10	66906000	67258000	A
chr10	67355000	67844000	A
chr10	67879000	71201000	A
chr10	71576000	74801000	B
chr10	74940000	75491000	A
chr10	75560000	75963000	A
chr10	75988000	76194000	A
chr10	76250000	76787000	A
chr10	76788000	78427000	A
chr10	78506000	79378000	B
chr10	79768000	80280000	A
chr10	80331000	81125000	A
chr10	81203000	81597000	A
chr10	81842000	81895000	B
chr10	82118000	82525000	A
chr10	82679000	83738000	A
chr10	83837000	84429000	A
chr10	84497000	85070000	A
chr10	85215000	85634000	A
chr10	85981000	86458000	A
chr10	86710000	86984000	A
chr10	87052000	87476000	A
chr10	87579000	90677000	A
chr10	90737000	91224000	A
chr10	91320000	92978000	A
chr10	93075000	94147000	A
chr10	94235000	94951000	A
chr10	95004000	95451000	A
chr10	95574000	96053000	A
chr10	96145000	97284000	A
chr10	97398000	97691000	A
chr10	97728000	99078000	A
chr10	99162000	99567000	A
chr10	99681000	100382000	B
chr10	100495000	100596000	B
chr10	100597000	102370000	A
chr10	102500000	103190000	B
chr10	103232000	103445000	B
chr10	103452000	105751000	B
chr10	105913000	106562000	B
chr10	106611000	109860000	A
chr10	109925000	111491000	A
chr10	111515000	111921000	A
chr10	112221000	112763000	A
chr10	112860000	115146000	A
chr10	115326000	117675000	A
chr10	117811000	118130000	A
chr10	118263000	118356000	B
chr10	118371000	120170000	A
chr10	120283000	121262000	A
chr10	121320000	121565000	A
chr10	121666000	122040000	A
chr10	122150000	122497000	A
chr10	122556000	123133000	A
chr10	123329000	126821000	A
chr10	126927000	127037000	A
chr10	127094000	127617000	A
chr10	127641000	128009000	A
chr10	128026000	128898000	A
chr10	129175000	130694993	B
chr11	0	3925000	B
chr11	4004000	4860000	A
chr11	4892000	5043000	A
chr11	5128000	6246000	A
chr11	6326000	6604000	A
chr11	6667000	7175000	A
chr11	7273000	8312000	B
chr11	8450000	11987000	B
chr11	12039000	12529000	A
chr11	12650000	16422000	B
chr11	16545000	17231000	A
chr11	17296000	19735000	A
chr11	19846000	21460000	A
chr11	21543000	22608000	A
chr11	22636000	22962000	A
chr11	23003000	23260000	A
chr11	23280000	23904000	A
chr11	24105000	27002000	A
chr11	27228000	28576000	B
chr11	28613000	29055000	A
chr11	29153000	30668000	A
chr11	30765000	30969000	A
chr11	31022000	31575000	B
chr11	31692000	33108000	A
chr11	33202000	33710000	A
chr11	33711000	34766000	A
chr11	34881000	35997000	A
chr11	36049000	40586000	A
chr11	40832000	43332000	A
chr11	43491000	43723000	A
chr11	43808000	44426000	A
chr11	44638000	45888000	A
chr11	45958000	48728000	A
chr11	48787000	48884000	A
chr11	48889000	49337000	B
chr11	49356000	49494000	B
chr11	49676000	50364000	A
chr11	50473000	51540000	A
chr11	51763000	52351000	A
chr11	52503000	53217000	A
chr11	53309000	55456000	A
chr11	55538000	56056000	A
chr11	56190000	57439000	A
chr11	57523000	58777000	A
chr11	58907000	59793000	A
chr11	59879000	60416000	A
chr11	60706000	61714000	A
chr11	61766000	61902000	A
chr11	61956000	62292000	A
chr11	62295000	62679000	A
chr11	62781000	63906000	A
chr11	63928000	64908000	A
chr11	65027000	65785000	A
chr11	65830000	66853000	A
chr11	66889000	67081000	A
chr11	67122000	67932000	A
chr11	68007000	68397000	A
chr11	68459000	68850000	A
chr11	68905000	68997000	A
chr11	69048000	69125000	A
chr11	69132000	69619000	A
chr11	69680000	70758000	A
chr11	70859000	70997000	A
chr11	71370000	72016000	A
chr11	72054000	73114000	A
chr11	73228000	73336000	A
chr11	73408000	74209000	B
chr11	74386000	74842000	A
chr11	74944000	75623000	A
chr11	75783000	77980000	A
chr11	77988000	78441000	A
chr11	78569000	79921000	A
chr11	80014000	80669000	A
chr11	80721000	81577000	A
chr11	81648000	82217000	A
chr11	82232000	82887000	A
chr11	83013000	83174000	B
chr11	83313000	84763000	A
chr11	84918000	85344000	A
chr11	85387000	86154000	A
chr11	86224000	87024000	A
chr11	87181000	87578000	A
chr11	87600000	87912000	A
chr11	87975000	88197000	A
chr11	88250000	88803000	A
chr11	89102000	90601000	A
chr11	90746000	93780000	A
chr11	93960000	94555000	A
chr11	94705000	96862000	A
chr11	96865000	97695000	A
chr11	97756000	98597000	A
chr11	98704000	100212000	A
chr11	100383000	101591000	A
chr11	101662000	102450000	A
chr11	102453000	103073000	A
chr11	103111000	103929000	A
chr11	103974000	104201000	A
chr11	104298000	104525000	A
chr11	104624000	105062000	A
chr11	105350000	106760000	A
chr11	106812000	107126000	A
chr11	107212000	107467000	A
chr11	107569000	107999000	A
chr11	108023000	108366000	A
chr11	108487000	110267000	A
chr11	110310000	111475000	A
chr11	111564000	112756000	A
chr11	112797000	113138000	A
chr11	113220000	113628000	A
chr11	113691000	114613000	A
chr11	114713000	115014000	A
chr11	115058000	117359000	A
chr11	117388000	117814000	A
chr11	117873000	118382000	A
chr11	118440000	119883000	A
chr11	119930000	120368000	A
chr11	120487000	121203000	A
chr11	121333000	122082543	A
chr12	0	3403000	B
chr12	3631000	4081000	A
chr12	4112000	4980000	A
chr12	5083000	8304000	A
chr12	8313000	8550000	A
chr12	8682000	8984000	A
chr12	9114000	10580000	B
chr12	10618000	11172000	B
chr12	11203000	12103000	A
chr12	12172000	13192000	A
chr12	13329000	15405000	A
chr12	15558000	16490000	A
chr12	16571000	17255000	A
chr12	17361000	17755000	A
chr12	18226000	20646000	B
chr12	20704000	20876000	B
chr12	21148000	21506000	A
chr12	21517000	24954000	B
chr12	25126000	26294000	A
chr12	26333000	26395000	A
chr12	26535000	27320000	A
chr12	27367000	28420000	A
chr12	28666000	29875000	A
chr12	30065000	31015000	A
chr12	31116000	31920000	A
chr12	31966000	32882000	A
chr12	32926000	33375000	A
chr12	33531000	34660000	A
chr12	34665000	35168000	A
chr12	35263000	35785000	A
chr12	35898000	36188000	A
chr12	36236000	38087000	A
chr12	38157000	39451000	A
chr12	39535000	40031000	A
chr12	40080000	40168000	B
chr12	40237000	40786000	A
chr12	40879000	44112000	A
chr12	44285000	44558000	A
chr12	44687000	45187000	A
chr12	45203000	45395000	B
chr12	45499000	49148000	A
chr12	49404000	51231000	A
chr12	51374000	51984000	A
chr12	52059000	52854000	A
chr12	52942000	54060000	A
chr12	54100000	54531000	A
chr12	54813000	55052000	A
chr12	55332000	55788000	A
chr12	55886000	57209000	A
chr12	57247000	58894000	B
chr12	59009000	59192000	A
chr12	59346000	64773000	B
chr12	64979000	65092000	A
chr12	65243000	69087000	A
chr12	69223000	69286000	A
chr12	69308000	70452000	A
chr12	70508000	70870000	A
chr12	70980000	71165000	A
chr12	71235000	71697000	A
chr12	71773000	72038000	A
chr12	72122000	73511000	A
chr12	73587000	74279000	A
chr12	74380000	75370000	A
chr12	75437000	75731000	A
chr12	75788000	76805000	A
chr12	76859000	76940000	A
chr12	77001000	78846000	A
chr12	78866000	79264000	A
chr12	79373000	80089000	A
chr12	80190000	80904000	A
chr12	80995000	81960000	A
chr12	82081000	82981000	A
chr12	83108000	83477000	A
chr12	83580000	84403000	A
chr12	84413000	85326000	A
chr12	85344000	86104000	A
chr12	86129000	86634000	A
chr12	86776000	87379000	A
chr12	87857000	88124000	B
chr12	88408000	89375000	A
chr12	89557000	91292000	A
chr12	91404000	91799000	A
chr12	91968000	95666000	A
chr12	95747000	98144000	A
chr12	98299000	98629000	A
chr12	98643000	99853000	A
chr12	99907000	100083000	A
chr12	100187000	101039000	A
chr12	101268000	101670000	B
chr12	101879000	102371000	A
chr12	102505000	102738000	A
chr12	102787000	103358000	A
chr12	103473000	103655000	A
chr12	103998000	104341000	A
chr12	104458000	105019000	A
chr12	105062000	105713000	A
chr12	105854000	107972000	A
chr12	108214000	108509000	A
chr12	108574000	108767000	A
chr12	108926000	110316000	A
chr12	110462000	112069000	A
chr12	112151000	112539000	A
chr12	112655000	112722000	A
chr12	112729000	113105000	A
chr12	113314000	115023000	B
chr12	115208000	115477000	B
chr12	115524000	115835000	B
chr12	116069000	116201000	B
chr12	116252000	116606000	A
chr12	116664000	117330000	A
chr12	117428000	117758000	A
chr12	117828000	118832000	A
chr12	118969000	120129022	B
chr13	0	3305000	B
chr13	3545000	3609000	A
chr13	3638000	4556000	B
chr13	4696000	6465000	A
chr13	6802000	8786000	A
chr13	8944000	9788000	A
chr13	9926000	12387000	A
chr13	12477000	12553000	A
chr13	12832000	12942000	B
chr13	13050000	13211000	B
chr13	13502000	13870000	A
chr13	13970000	14234000	A
chr13	14246000	14598000	B
chr13	14684000	15706000	B
chr13	15852000	17548000	B
chr13	17711000	17988000	A
chr13	18074000	19190000	A
chr13	19233000	19658000	B
chr13	19714000	20252000	A
chr13	20327000	21033000	A
chr13	21162000	21687000	A
chr13	21829000	22029000	A
chr13	22240000	23190000	B
chr13	23410000	23680000	A
chr13	23805000	25001000	A
chr13	25037000	25115000	A
chr13	25129000	28921000	A
chr13	29001000	29799000	A
chr13	29913000	31628000	A
chr13	31824000	32798000	A
chr13	32892000	33157000	B
chr13	33527000	33778000	B
chr13	34037000	34871000	A
chr13	34915000	34992000	A
chr13	35014000	35936000	A
chr13	36026000	37303000	A
chr13	37466000	37966000	A
chr13	38012000	38608000	A
chr13	38691000	40681000	A
chr13	40849000	41557000	A
chr13	41720000	43130000	A
chr13	43182000	44961000	A
chr13	45070000	45447000	A
chr13	45576000	46663000	A
chr13	46678000	47285000	A
chr13	47337000	48450000	A
chr13	48542000	49396000	A
chr13	49441000	49720000	A
chr13	50080000	50167000	B
chr13	50391000	50483000	A
chr13	50979000	51608000	A
chr13	51689000	51815000	A
chr13	51853000	52215000	A
chr13	52280000	52610000	A
chr13	52680000	53082000	A
chr13	53110000	53371000	A
chr13	53434000	53771000	A
chr13	53773000	54050000	A
chr13	54105000	54655000	A
chr13	54799000	55590000	A
chr13	55735000	56126000	A
chr13	56172000	57228000	A
chr13	57304000	57943000	A
chr13	58009000	58563000	A
chr13	58666000	59767000	A
chr13	59900000	60453000	A
chr13	60480000	60742000	A
chr13	60975000	61585000	B
chr13	61835000	61911000	B
chr13	62215000	62333000	B
chr13	62914000	64054000	A
chr13	64127000	65242000	B
chr13	65322000	66639000	B
chr13	66914000	67870000	B
chr13	68146000	68334000	B
chr13	68645000	69416000	B
chr13	69517000	70541000	A
chr13	70668000	70961000	A
chr13	71078000	74323000	A
chr13	74645000	76671000	B
chr13	76815000	78189000	B
chr13	78241000	80734000	B
chr13	80897000	81764000	B
chr13	81798000	83629000	B
chr13	83764000	85168000	B
chr13	85206000	89488000	B
chr13	89666000	90825000	A
chr13	90976000	91802000	A
chr13	91828000	93710000	A
chr13	93818000	94930000	A
chr13	95014000	95318000	A
chr13	95385000	97060000	A
chr13	97259000	97923000	A
chr13	98001000	98249000	A
chr13	98341000	99288000	A
chr13	99377000	99812000	A
chr13	99872000	100073000	A
chr13	100231000	100382000	B
chr13	100474000	100711000	A
chr13	100895000	101668000	A
chr13	101784000	102624000	A
chr13	102705000	103632000	A
chr13	103762000	104113000	A
chr13	104122000	104211000	A
chr13	104297000	104780000	A
chr13	104799000	106765000	B
chr13	106834000	106901000	A
chr13	107031000	108122000	A
chr13	108169000	108329000	A
chr13	108416000	109159000	A
chr13	109258000	110336000	A
chr13	110432000	111405000	A
chr13	111459000	111714000	A
chr13	111818000	112245000	A
chr13	112287000	112626000	A
chr13	112673000	112996000	A
chr13	113058000	113276000	A
chr13	113290000	113610000	A
chr13	113639000	113874000	A
chr13	113875000	116679000	A
chr13	116800000	118335000	A
chr13	118440000	119303000	B
chr13	119390000	119785000	A
chr13	120048000	120421639	B
chr14	0	8345000	B
chr14	8378000	11527000	A
chr14	11562000	12115000	A
chr14	12180000	12525000	A
chr14	12610000	13209000	A
chr14	13356000	13874000	B
chr14	13943000	14092000	A
chr14	14264000	16378000	B
chr14	16446000	18137000	B
chr14	18238000	18964000	A
chr14	19198000	19385000	B
chr14	19709000	20260000	A
chr14	20382000	21020000	A
chr14	21166000	21742000	A
chr14	21765000	21820000	A
chr14	22005000	23487000	A
chr14	23598000	24295000	A
chr14	24511000	27746000	A
chr14	27817000	29910000	A
chr14	30017000	30473000	A
chr14	30486000	30949000	A
chr14	30968000	32074000	A
chr14	32197000	32476000	A
chr14	32585000	34753000	A
chr14	34843000	36801000	B
chr14	36863000	37083000	A
chr14	37196000	41023000	B
chr14	41184000	43745000	B
chr14	43925000	44393000	B
chr14	44400000	44521000	B
chr14	44845000	45133000	B
chr14	45229000	45723000	A
chr14	45806000	46705000	A
chr14	46861000	47648000	A
chr14	47772000	48349000	A
chr14	48398000	49103000	A
chr14	49261000	49763000	A
chr14	49994000	50591000	B
chr14	50800000	51091000	A
chr14	51258000	51550000	B
chr14	51899000	52312000	A
chr14	52544000	52636000	B
chr14	52814000	53348000	B
chr14	53453000	53567000	B
chr14	53833000	53980000	A
chr14	54062000	55097000	A
chr14	55162000	55477000	A
chr14	55495000	55916000	A
chr14	56043000	56969000	A
chr14	57054000	57974000	A
chr14	58069000	59101000	A
chr14	59275000	59559000	A
chr14	59622000	60732000	A
chr14	60827000	62458000	A
chr14	62494000	63821000	A
chr14	63861000	64058000	A
chr14	64152000	64581000	A
chr14	64635000	65583000	A
chr14	65612000	66361000	A
chr14	66383000	66764000	A
chr14	66822000	67666000	A
chr14	67692000	70649000	A
chr14	70811000	73048000	A
chr14	73101000	73490000	A
chr14	73614000	74639000	A
chr14	74720000	74991000	A
chr14	75082000	75705000	A
chr14	75874000	76098000	A
chr14	76158000	76434000	A
chr14	76536000	76992000	A
chr14	77155000	78487000	A
chr14	78572000	79478000	A
chr14	79489000	79585000	A
chr14	79591000	80179000	A
chr14	80323000	84348000	B
chr14	84466000	87333000	B
chr14	87517000	88944000	B
chr14	89066000	93856000	B
chr14	93971000	95874000	B
chr14	95988000	96874000	B
chr14	97008000	98177000	A
chr14	98203000	98986000	A
chr14	99169000	99867000	A
chr14	99947000	101363000	A
chr14	101493000	102952000	A
chr14	103113000	103699000	A
chr14	103727000	104007000	A
chr14	104058000	105296000	A
chr14	105327000	105895000	A
chr14	105955000	106397000	B
chr14	106567000	109740000	B
chr14	109934000	110730000	B
chr14	110858000	110951000	B
chr14	110969000	115039000	B
chr14	115048000	118136000	A
chr14	118161000	118990000	A
chr14	119136000	120038000	A
chr14	120101000	120768000	A
chr14	120841000	121822000	A
chr14	121872000	122136000	A
chr14	122231000	123316000	A
chr14	123388000	124902244	B
chr15	0	3862000	B
chr15	3993000	5060000	B
chr15	5276000	8017000	A
chr15	8118000	8361000	A
chr15	8379000	9207000	A
chr15	9334000	10433000	B
chr15	10489000	11372000	A
chr15	11431000	11906000	B
chr15	11992000	12787000	A
chr15	12888000	15223000	B
chr15	15272000	18812000	B
chr15	18829000	19278000	B
chr15	19293000	21396000	B
chr15	21580000	24523000	B
chr15	24680000	25399000	A
chr15	25444000	25961000	A
chr15	26038000	27208000	A
chr15	27320000	27606000	A
chr15	27647000	28166000	A
chr15	28275000	31242000	A
chr15	31304000	31583000	A
chr15	31691000	32698000	A
chr15	32873000	33934000	B
chr15	34048000	34453000	A
chr15	34575000	36105000	A
chr15	36204000	36720000	A
chr15	36726000	37038000	A
chr15	37132000	37832000	A
chr15	37975000	38668000	A
chr15	38741000	39838000	A
chr15	39862000	40131000	A
chr15	40215000	41065000	A
chr15	41212000	42891000	B
chr15	42976000	44383000	A
chr15	44441000	44816000	A
chr15	44893000	48778000	B
chr15	48878000	52440000	B
chr15	52572000	55024000	B
chr15	55111000	55555000	A
chr15	55583000	56044000	A
chr15	56079000	57477000	B
chr15	57610000	58416000	A
chr15	58477000	58826000	A
chr15	58969000	59292000	A
chr15	59412000	61046000	A
chr15	61163000	61939000	A
chr15	62010000	63744000	A
chr15	63946000	64629000	A
chr15	64701000	66545000	A
chr15	66677000	68251000	A
chr15	68256000	68347000	A
chr15	68449000	68865000	A
chr15	68950000	71380000	A
chr15	71463000	71892000	A
chr15	71910000	73012000	A
chr15	73072000	74500000	A
chr15	74585000	74704000	A
chr15	74770000	75400000	A
chr15	75557000	77346000	A
chr15	77543000	77607000	A
chr15	77773000	77914000	A
chr15	77994000	78853000	A
chr15	78903000	79149000	A
chr15	79231000	79644000	A
chr15	79722000	80206000	A
chr15	80305000	80680000	A
chr15	80723000	81355000	A
chr15	81369000	82011000	A
chr15	82033000	82243000	A
chr15	82462000	82705000	A
chr15	82826000	83147000	A
chr15	83153000	84173000	A
chr15	84227000	84607000	A
chr15	84721000	85585000	A
chr15	85594000	86138000	A
chr15	86276000	87494000	A
chr15	87630000	88588000	A
chr15	88825000	89520000	A
chr15	89697000	90179000	A
chr15	90277000	90918000	A
chr15	90953000	92235000	A
chr15	92276000	93200000	A
chr15	93263000	94532000	A
chr15	94558000	94645000	A
chr15	94775000	95561000	A
chr15	95611000	96425000	A
chr15	96483000	97178000	A
chr15	97213000	97608000	A
chr15	97704000	98441000	A
chr15	98570000	98827000	A
chr15	98833000	99919000	A
chr15	99997000	101211000	A
chr15	101345000	101957000	A
chr15	102140000	102626000	A
chr15	102755000	103314000	A
chr15	103433000	103540000	A
chr15	103693000	104043685	B
chr16	0	3365000	B
chr16	3921000	5146000	A
chr16	5280000	6458000	A
chr16	6545000	8319000	A
chr16	8451000	8857000	A
chr16	9002000	10506000	A
chr16	10581000	11404000	A
chr16	11473000	13020000	A
chr16	13161000	14154000	A
chr16	14175000	14491000	A
chr16	14736000	15503000	B
chr16	15549000	16796000	A
chr16	16923000	18269000	A
chr16	18339000	18832000	A
chr16	19149000	19580000	B
chr16	19702000	20034000	A
chr16	20148000	20428000	A
chr16	20429000	20747000	A
chr16	20811000	21061000	B
chr16	21209000	21408000	A
chr16	21492000	22857000	A
chr16	22858000	23882000	A
chr16	24034000	27412000	A
chr16	27484000	28456000	A
chr16	28569000	28839000	A
chr16	28840000	29513000	A
chr16	29674000	30529000	A
chr16	30619000	31352000	A
chr16	31454000	31919000	A
chr16	31987000	34120000	A
chr16	34165000	34998000	A
chr16	35071000	35983000	A
chr16	36225000	36377000	B
chr16	36468000	36811000	A
chr16	36829000	37009000	A
chr16	37106000	39053000	A
chr16	39122000	41211000	A
chr16	41287000	42108000	A
chr16	42244000	42797000	A
chr16	42856000	44113000	A
chr16	44173000	44709000	A
chr16	44801000	45619000	B
chr16	45698000	46462000	A
chr16	46507000	48867000	B
chr16	49043000	50721000	A
chr16	50870000	55449000	B
chr16	55523000	55811000	B
chr16	55971000	56181000	A
chr16	56233000	57066000	B
chr16	57245000	57554000	A
chr16	57675000	58728000	B
chr16	58884000	59261000	B
chr16	59430000	59640000	A
chr16	59692000	62664000	B
chr16	62950000	64704000	A
chr16	64799000	66016000	B
chr16	66159000	71162000	B
chr16	71273000	72190000	A
chr16	72253000	72949000	A
chr16	73050000	75584000	A
chr16	75633000	76875000	A
chr16	77139000	78128000	A
chr16	78206000	81131000	B
chr16	81215000	84570000	B
chr16	84737000	85664000	A
chr16	85838000	87235000	B
chr16	87380000	87458000	A
chr16	87525000	89678000	A
chr16	89832000	90171000	A
chr16	90326000	90709000	A
chr16	90759000	91030000	A
chr16	91093000	91902000	A
chr16	91947000	92298000	A
chr16	92310000	93533000	A
chr16	93687000	93831000	A
chr16	93944000	94255000	A
chr16	94301000	94727000	A
chr16	94794000	95924000	A
chr16	96018000	97275000	A
chr16	97337000	98207768	A
chr17	0	3522000	B
chr17	3587000	5386000	A
chr17	5466000	6180000	A
chr17	6741000	6865000	A
chr17	7159000	7284000	A
chr17	7459000	7515000	B
chr17	7522000	7846000	A
chr17	8209000	8940000	A
chr17	9056000	9168000	A
chr17	9169000	10272000	A
chr17	10350000	11942000	A
chr17	12060000	12375000	A
chr17	12409000	12917000	A
chr17	13545000	13881000	A
chr17	14136000	14873000	A
chr17	15101000	15468000	A
chr17	15530000	15754000	A
chr17	15849000	16910000	A
chr17	17390000	17903000	A
chr17	18109000	21031000	B
chr17	21256000	21997000	B
chr17	22099000	22248000	B
chr17	22277000	22865000	B
chr17	22997000	23121000	B
chr17	23171000	23406000	B
chr17	23577000	24399000	A
chr17	24484000	24696000	A
chr17	24732000	25804000	A
chr17	25845000	26885000	A
chr17	26959000	27458000	A
chr17	27577000	29532000	A
chr17	29639000	32035000	A
chr17	32053000	32497000	A
chr17	32611000	33819000	A
chr17	34011000	35228000	A
chr17	35506000	35903000	A
chr17	36118000	36307000	A
chr17	36416000	36682000	B
chr17	36858000	37159000	A
chr17	37347000	39342000	B
chr17	39354000	39861000	B
chr17	39919000	40692000	B
chr17	40718000	40988000	B
chr17	41067000	42950000	B
chr17	42990000	45339000	A
chr17	45500000	45687000	A
chr17	45757000	46140000	A
chr17	46177000	46997000	A
chr17	47035000	47691000	A
chr17	47756000	48089000	A
chr17	48217000	48376000	A
chr17	48421000	49846000	A
chr17	49974000	50237000	A
chr17	50275000	50800000	A
chr17	50815000	52449000	A
chr17	52592000	53353000	B
chr17	53468000	53685000	A
chr17	53821000	55850000	B
chr17	55978000	56664000	A
chr17	56774000	57329000	A
chr17	57464000	58812000	B
chr17	58942000	62866000	A
chr17	62917000	63474000	A
chr17	63591000	65509000	A
chr17	65617000	66112000	A
chr17	66179000	66480000	A
chr17	66588000	67801000	A
chr17	67900000	69372000	A
chr17	69580000	70686000	B
chr17	70705000	71461000	A
chr17	71590000	72740000	A
chr17	72867000	73267000	A
chr17	73341000	74701000	A
chr17	74814000	75520000	A
chr17	75649000	78631000	A
chr17	78653000	78728000	A
chr17	78753000	79007000	A
chr17	79072000	81112000	A
chr17	81198000	82899000	A
chr17	83040000	83824000	A
chr17	83903000	84442000	A
chr17	84468000	85614000	A
chr17	85680000	86048000	A
chr17	86182000	86464000	A
chr17	86495000	87251000	A
chr17	87292000	87572000	A
chr17	87678000	87958000	A
chr17	87988000	88571000	A
chr17	88698000	90513000	A
chr17	90644000	93088000	B
chr17	93200000	94987271	B
chr18	0	3253000	B
chr18	3276000	5983000	A
chr18	6035000	7967000	A
chr18	7996000	9191000	A
chr18	9293000	9854000	B
chr18	9978000	10802000	A
chr18	10858000	12120000	A
chr18	12134000	12727000	A
chr18	12744000	12919000	A
chr18	13039000	14773000	A
chr18	14814000	16209000	A
chr18	16227000	16806000	A
chr18	16874000	19854000	B
chr18	19969000	22580000	A
chr18	22641000	23982000	A
chr18	24045000	24552000	A
chr18	24691000	25135000	A
chr18	25200000	29626000	A
chr18	29676000	30197000	A
chr18	30385000	31468000	A
chr18	31642000	32457000	A
chr18	32458000	33727000	A
chr18	33825000	34915000	A
chr18	34986000	35523000	A
chr18	35620000	36527000	A
chr18	36579000	36740000	A
chr18	36943000	37861000	A
chr18	38018000	40144000	A
chr18	40281000	42177000	A
chr18	42279000	42509000	A
chr18	42616000	43742000	A
chr18	43852000	44337000	B
chr18	44406000	44805000	A
chr18	44953000	46121000	A
chr18	46172000	46920000	A
chr18	47008000	47342000	A
chr18	47382000	49640000	A
chr18	49784000	50124000	A
chr18	50272000	52377000	B
chr18	52600000	53685000	A
chr18	53719000	53940000	A
chr18	54006000	54975000	A
chr18	55006000	56323000	A
chr18	56378000	57321000	A
chr18	57428000	57949000	A
chr18	57981000	59058000	A
chr18	59174000	60136000	A
chr18	60252000	60404000	B
chr18	60542000	60770000	A
chr18	60780000	61079000	A
chr18	61213000	62960000	A
chr18	63048000	63611000	A
chr18	63792000	64472000	A
chr18	64558000	65476000	A
chr18	65504000	67001000	A
chr18	67096000	67856000	A
chr18	67900000	68302000	A
chr18	68515000	70420000	A
chr18	70473000	70652000	A
chr18	70717000	73155000	A
chr18	73215000	73559000	A
chr18	73647000	74984000	A
chr18	75061000	75597000	A
chr18	75604000	75746000	A
chr18	75777000	76142000	A
chr18	76252000	76321000	A
chr18	76394000	77716000	A
chr18	77798000	79967000	A
chr18	80004000	80458000	A
chr18	80481000	80754000	A
chr18	80755000	81898000	A
chr18	82040000	82669000	A
chr18	82745000	82965000	A
chr18	83103000	84512000	A
chr18	84655000	84939000	A
chr18	85057000	86480000	B
chr18	86600000	88707000	B
chr18	88768000	90702639	B
chr19	0	3566000	B
chr19	3582000	6321000	A
chr19	6409000	6904000	A
chr19	7047000	7425000	A
chr19	7530000	7605000	A
chr19	7907000	8301000	B
chr19	8579000	8674000	A
chr19	8737000	9104000	A
chr19	9392000	9577000	B
chr19	9919000	10238000	A
chr19	10239000	10516000	A
chr19	10648000	10945000	A
chr19	11109000	12002000	A
chr19	12153000	12825000	B
chr19	12930000	13834000	B
chr19	14037000	15935000	A
chr19	16061000	17389000	A
chr19	17424000	18825000	A
chr19	18877000	20288000	A
chr19	20384000	20759000	A
chr19	20788000	22283000	A
chr19	22359000	22872000	A
chr19	22920000	24257000	A
chr19	24313000	24867000	A
chr19	24977000	25665000	A
chr19	25691000	26695000	A
chr19	26736000	27382000	A
chr19	27500000	28721000	A
chr19	28789000	30177000	A
chr19	30272000	31677000	A
chr19	31781000	32692000	A
chr19	32758000	33354000	A
chr19	33601000	33720000	B
chr19	33901000	34974000	A
chr19	34996000	36015000	B
chr19	36122000	36494000	A
chr19	36523000	37348000	A
chr19	37455000	38394000	A
chr19	38446000	38928000	A
chr19	39127000	39594000	B
chr19	39683000	39839000	B
chr19	39907000	40038000	B
chr19	40299000	41006000	A
chr19	41080000	42104000	A
chr19	42194000	42768000	A
chr19	42806000	43362000	A
chr19	43500000	43760000	A
chr19	43761000	44529000	A
chr19	44581000	44895000	A
chr19	45058000	45156000	A
chr19	45224000	46010000	A
chr19	46092000	47021000	A
chr19	47131000	47845000	A
chr19	47862000	50143000	A
chr19	50227000	52876000	A
chr19	53049000	53595000	A
chr19	53650000	54019000	A
chr19	54067000	55010000	A
chr19	55086000	55211000	A
chr19	55217000	55273000	A
chr19	55369000	56284000	A
chr19	56422000	57628000	A
chr19	57727000	58625000	A
chr19	58648000	59205000	A
chr19	59235000	59331000	A
chr19	59475000	60806000	A
chr19	60832000	61431566	A
chr2	0	4862000	B
chr2	5095000	5785000	A
chr2	5854000	8575000	A
chr2	8728000	10028000	A
chr2	10053000	10307000	A
chr2	10387000	11791000	A
chr2	12000000	13205000	B
chr2	13317000	15018000	A
chr2	15138000	16321000	B
chr2	16367000	17321000	B
chr2	17446000	19327000	A
chr2	19429000	20775000	B
chr2	20894000	21221000	A
chr2	21314000	21860000	B
chr2	21970000	22613000	B
chr2	22617000	23185000	A
chr2	23331000	24201000	B
chr2	24302000	24919000	A
chr2	24921000	25564000	A
chr2	25668000	26608000	A
chr2	26686000	27242000	A
chr2	27278000	27474000	A
chr2	27547000	28415000	A
chr2	28668000	29062000	A
chr2	29205000	29592000	A
chr2	29632000	29748000	A
chr2	29770000	30332000	A
chr2	30471000	30928000	A
chr2	31003000	32909000	A
chr2	33006000	33401000	A
chr2	33480000	33733000	A
chr2	33758000	34642000	A
chr2	34770000	35115000	A
chr2	35214000	35487000	A
chr2	35548000	35915000	A
chr2	35997000	36224000	A
chr2	36429000	37185000	B
chr2	37394000	37769000	A
chr2	37844000	38994000	A
chr2	39019000	39185000	A
chr2	39314000	42645000	B
chr2	42721000	43582000	B
chr2	43730000	47389000	B
chr2	47518000	48817000	A
chr2	48956000	49713000	A
chr2	49802000	50233000	A
chr2	50348000	51140000	A
chr2	51157000	51903000	A
chr2	51948000	52707000	A
chr2	52766000	53166000	A
chr2	53316000	54991000	B
chr2	55089000	55968000	B
chr2	56148000	57944000	B
chr2	57967000	58664000	B
chr2	58732000	59423000	A
chr2	59553000	61406000	A
chr2	61598000	62629000	B
chr2	62660000	63388000	A
chr2	63517000	64878000	A
chr2	64950000	65359000	A
chr2	65398000	66243000	A
chr2	66263000	68346000	A
chr2	68364000	68744000	A
chr2	68794000	69563000	A
chr2	69649000	70542000	A
chr2	70705000	71054000	A
chr2	71087000	71824000	A
chr2	71903000	73258000	A
chr2	73317000	73522000	A
chr2	73565000	74602000	A
chr2	74745000	75563000	A
chr2	75622000	76100000	A
chr2	76120000	76635000	A
chr2	76717000	76894000	A
chr2	76979000	77709000	A
chr2	77719000	77944000	A
chr2	78079000	78866000	A
chr2	78962000	80226000	A
chr2	80333000	80637000	A
chr2	80785000	83550000	B
chr2	83638000	83945000	A
chr2	83954000	84398000	B
chr2	84512000	85578000	A
chr2	85709000	88161000	B
chr2	88290000	90127000	B
chr2	90477000	90776000	A
chr2	90856000	91233000	A
chr2	91234000	91499000	A
chr2	91567000	91649000	A
chr2	91720000	92425000	A
chr2	92493000	92860000	A
chr2	92871000	93457000	A
chr2	93483000	93782000	A
chr2	93858000	94008000	A
chr2	94027000	94358000	A
chr2	94538000	97451000	B
chr2	97467000	100411000	B
chr2	100815000	101592000	B
chr2	101708000	103030000	A
chr2	103098000	103372000	A
chr2	103490000	103999000	A
chr2	104144000	105222000	A
chr2	105270000	106291000	A
chr2	106410000	106944000	A
chr2	107001000	107861000	B
chr2	107994000	109839000	B
chr2	109921000	110978000	B
chr2	111122000	112078000	B
chr2	112244000	112486000	A
chr2	112500000	112788000	A
chr2	112804000	113793000	A
chr2	113871000	114142000	A
chr2	114279000	116064000	A
chr2	116113000	116792000	A
chr2	116913000	117477000	A
chr2	117491000	118163000	A
chr2	118195000	121404000	A
chr2	121579000	121863000	A
chr2	122127000	122759000	A
chr2	122852000	125193000	A
chr2	125289000	125609000	A
chr2	125626000	126521000	A
chr2	126723000	127819000	A
chr2	127854000	128561000	A
chr2	128634000	131808000	A
chr2	131812000	132235000	A
chr2	132279000	132869000	A
chr2	133019000	134494000	A
chr2	134550000	135290000	A
chr2	135403000	135926000	A
chr2	135981000	137926000	A
chr2	138029000	140659000	A
chr2	140675000	143021000	A
chr2	143168000	143810000	B
chr2	143833000	144503000	A
chr2	144650000	145886000	A
chr2	145970000	146411000	A
chr2	146480000	146599000	A
chr2	146634000	147322000	A
chr2	147378000	148118000	A
chr2	148127000	148900000	A
chr2	148979000	150029000	B
chr2	150241000	150409000	B
chr2	150584000	150995000	A
chr2	151536000	151734000	A
chr2	151752000	152840000	A
chr2	152904000	153601000	A
chr2	153686000	154290000	A
chr2	154408000	157140000	A
chr2	157297000	157563000	A
chr2	157643000	158329000	A
chr2	158434000	158833000	A
chr2	158929000	160553000	A
chr2	160655000	162875000	A
chr2	162957000	163343000	A
chr2	163494000	163990000	A
chr2	164117000	164722000	A
chr2	164919000	165485000	A
chr2	165515000	166051000	A
chr2	166105000	166540000	A
chr2	166596000	167015000	A
chr2	167076000	167626000	A
chr2	167653000	168204000	A
chr2	168240000	168932000	A
chr2	169048000	170067000	A
chr2	170126000	170497000	A
chr2	170533000	170848000	A
chr2	170945000	172168000	A
chr2	172246000	172455000	A
chr2	172487000	173089000	A
chr2	173102000	173523000	A
chr2	173608000	174278000	A
chr2	174343000	174892000	A
chr2	174929000	178076000	B
chr2	178130000	178349000	A
chr2	178467000	179853000	A
chr2	179930000	180241000	A
chr2	180277000	181598000	A
chr2	181612000	182113224	A
chr3	0	3251000	B
chr3	3323000	7281000	B
chr3	7351000	7512000	A
chr3	7577000	8497000	B
chr3	8605000	8917000	A
chr3	8936000	9984000	A
chr3	9985000	10284000	A
chr3	10477000	13782000	B
chr3	13940000	15233000	B
chr3	15497000	15712000	B
chr3	16073000	17790000	B
chr3	18056000	19057000	B
chr3	19147000	20497000	B
chr3	20681000	22212000	A
chr3	22372000	27077000	B
chr3	27181000	27452000	A
chr3	27476000	28745000	A
chr3	29066000	29706000	A
chr3	29753000	30504000	A
chr3	30649000	31134000	A
chr3	31164000	31579000	B
chr3	31810000	32298000	A
chr3	32338000	33726000	A
chr3	33838000	34630000	A
chr3	34682000	35546000	A
chr3	35694000	36124000	A
chr3	36172000	36488000	A
chr3	36617000	37407000	A
chr3	37460000	38177000	A
chr3	38255000	38801000	A
chr3	38927000	40863000	A
chr3	40947000	41729000	A
chr3	41863000	45307000	B
chr3	45396000	48834000	B
chr3	48888000	51121000	B
chr3	51257000	52192000	A
chr3	52322000	52968000	A
chr3	53045000	53421000	A
chr3	53532000	54658000	A
chr3	54777000	55966000	A
chr3	56012000	57182000	A
chr3	57269000	61159000	B
chr3	61257000	62488000	B
chr3	62560000	63513000	B
chr3	63572000	63917000	A
chr3	64082000	64315000	B
chr3	64522000	64594000	B
chr3	64894000	65920000	A
chr3	66009000	66315000	B
chr3	66332000	67332000	A
chr3	67440000	67600000	A
chr3	67645000	68016000	A
chr3	68088000	69901000	A
chr3	70117000	73004000	B
chr3	73099000	75996000	B
chr3	76120000	78887000	B
chr3	78975000	79561000	A
chr3	79671000	81899000	B
chr3	81991000	82336000	A
chr3	82385000	84889000	A
chr3	84968000	86120000	A
chr3	86251000	86976000	A
chr3	87041000	88270000	A
chr3	88389000	89771000	A
chr3	89775000	90052000	A
chr3	90145000	90465000	A
chr3	90517000	90662000	A
chr3	90936000	91574000	B
chr3	91692000	91749000	B
chr3	92011000	92173000	B
chr3	92260000	93049000	B
chr3	93096000	93564000	B
chr3	93974000	94061000	B
chr3	94376000	95005000	A
chr3	95046000	96239000	A
chr3	96276000	96724000	A
chr3	96741000	96877000	A
chr3	96937000	97593000	A
chr3	97627000	98380000	A
chr3	98783000	100025000	B
chr3	100123000	100909000	A
chr3	100978000	101809000	A
chr3	101868000	102242000	A
chr3	102277000	103362000	A
chr3	103410000	103729000	A
chr3	103771000	104437000	A
chr3	104505000	105040000	A
chr3	105115000	105916000	A
chr3	106086000	106829000	B
chr3	106936000	107608000	A
chr3	107654000	108148000	A
chr3	108162000	109475000	A
chr3	109539000	115627000	B
chr3	115663000	115960000	A
chr3	116052000	116794000	A
chr3	116914000	118393000	A
chr3	118439000	121778000	A
chr3	121891000	122257000	A
chr3	122286000	122638000	A
chr3	122647000	123386000	A
chr3	123390000	123443000	A
chr3	123537000	126850000	A
chr3	126950000	127950000	A
chr3	128018000	129185000	A
chr3	129281000	130079000	A
chr3	130121000	130648000	A
chr3	130762000	131233000	A
chr3	131322000	131567000	B
chr3	131585000	132642000	B
chr3	132758000	134607000	A
chr3	134690000	135157000	B
chr3	135291000	135720000	A
chr3	135883000	137728000	A
chr3	137797000	138136000	A
chr3	138202000	138420000	B
chr3	138504000	139195000	A
chr3	139310000	141806000	A
chr3	141899000	142687000	A
chr3	142774000	144417000	A
chr3	144419000	144680000	A
chr3	144821000	145896000	A
chr3	145952000	146908000	A
chr3	147002000	148968000	A
chr3	149014000	151564000	A
chr3	151717000	152053000	A
chr3	152130000	152708000	A
chr3	152818000	153876000	A
chr3	153973000	154231000	A
chr3	154270000	154552000	A
chr3	154677000	157476000	A
chr3	157579000	158080000	A
chr3	158127000	160039680	B
chr4	0	3301000	B
chr4	3579000	6125000	B
chr4	6221000	6435000	A
chr4	6597000	8353000	A
chr4	8419000	9091000	A
chr4	9155000	9547000	A
chr4	9576000	9799000	A
chr4	9848000	10818000	B
chr4	10919000	11527000	A
chr4	11644000	12024000	A
chr4	12261000	13771000	A
chr4	13787000	14414000	A
chr4	14470000	19420000	B
chr4	19577000	19979000	B
chr4	20102000	21951000	B
chr4	22042000	22439000	A
chr4	22527000	26516000	B
chr4	26621000	28767000	B
chr4	28829000	31901000	A
chr4	32069000	32536000	A
chr4	32669000	33284000	A
chr4	33405000	34524000	A
chr4	34595000	34898000	A
chr4	34962000	35222000	A
chr4	35239000	35372000	B
chr4	35380000	40009000	B
chr4	40143000	40289000	A
chr4	40316000	40611000	A
chr4	40768000	41421000	A
chr4	41468000	44961000	A
chr4	45049000	45318000	A
chr4	45430000	46129000	A
chr4	46211000	47025000	A
chr4	47092000	47381000	A
chr4	47515000	48664000	A
chr4	48727000	49294000	A
chr4	49512000	49627000	A
chr4	49720000	52947000	B
chr4	53067000	53622000	A
chr4	53731000	53856000	A
chr4	53896000	55483000	A
chr4	55546000	56660000	A
chr4	56807000	57280000	A
chr4	57362000	59880000	A
chr4	59898000	61811000	B
chr4	61829000	62049000	B
chr4	62320000	63118000	A
chr4	63154000	65524000	A
chr4	65671000	70570000	B
chr4	70664000	73580000	B
chr4	73706000	74421000	B
chr4	74548000	77495000	B
chr4	77703000	80763000	B
chr4	80867000	83575000	A
chr4	83739000	85085000	A
chr4	85177000	85786000	A
chr4	85841000	86529000	A
chr4	86585000	86910000	A
chr4	86977000	87342000	A
chr4	87376000	88352000	A
chr4	88367000	88565000	A
chr4	88875000	91374000	B
chr4	91393000	94499000	B
chr4	94666000	94926000	B
chr4	95026000	95866000	A
chr4	96075000	96631000	B
chr4	96713000	98906000	A
chr4	98933000	99180000	A
chr4	99286000	99881000	A
chr4	99940000	100515000	A
chr4	100600000	105102000	A
chr4	105172000	106216000	A
chr4	106233000	106426000	A
chr4	106458000	106549000	A
chr4	106579000	107159000	A
chr4	107198000	107852000	A
chr4	107927000	109980000	A
chr4	110105000	111687000	A
chr4	111823000	112771000	B
chr4	113021000	113301000	B
chr4	113409000	114123000	B
chr4	114358000	115084000	A
chr4	115310000	115552000	B
chr4	115761000	116015000	A
chr4	116152000	117146000	A
chr4	117283000	117689000	A
chr4	117697000	118602000	A
chr4	118659000	118907000	A
chr4	118999000	119202000	A
chr4	119279000	120128000	A
chr4	120137000	120560000	A
chr4	120576000	120920000	A
chr4	120960000	121205000	A
chr4	121413000	121681000	B
chr4	121982000	122753000	B
chr4	122894000	123263000	A
chr4	123330000	123861000	A
chr4	123963000	124645000	A
chr4	124776000	125068000	A
chr4	125192000	125934000	A
chr4	126103000	127286000	A
chr4	127403000	128540000	A
chr4	128620000	129609000	A
chr4	129706000	130632000	A
chr4	130648000	130925000	A
chr4	130985000	131798000	A
chr4	131885000	132897000	A
chr4	132952000	133500000	A
chr4	133597000	134481000	A
chr4	134543000	134862000	A
chr4	134962000	135347000	A
chr4	135376000	136612000	A
chr4	136657000	137352000	A
chr4	137358000	138415000	A
chr4	138458000	138873000	A
chr4	138919000	139326000	A
chr4	139363000	139858000	A
chr4	139894000	140956000	A
chr4	141167000	141784000	A
chr4	141817000	142986000	A
chr4	143049000	143381000	A
chr4	143649000	143877000	B
chr4	143914000	144182000	B
chr4	144379000	144693000	B
chr4	144907000	145195000	A
chr4	145546000	146428000	B
chr4	146452000	146536000	B
chr4	146674000	147278000	B
chr4	147420000	147609000	B
chr4	147952000	148024000	A
chr4	148113000	148428000	A
chr4	148483000	148571000	A
chr4	148697000	149047000	A
chr4	149177000	150218000	A
chr4	150262000	150610000	A
chr4	150629000	150907000	A
chr4	150929000	151136000	A
chr4	151172000	151849000	A
chr4	152159000	152458000	A
chr4	152613000	153483000	A
chr4	153485000	153924000	A
chr4	154043000	154286000	A
chr4	154337000	154794000	A
chr4	154886000	155787000	A
chr4	155906000	156508116	A
chr5	0	3262000	B
chr5	3303000	3542000	A
chr5	3561000	4083000	A
chr5	4228000	4917000	A
chr5	4978000	5737000	A
chr5	5870000	7983000	B
chr5	8056000	9437000	B
chr5	9453000	10786000	B
chr5	10842000	12511000	B
chr5	12603000	13621000	B
chr5	13673000	14206000	B
chr5	14390000	15714000	B
chr5	15822000	16282000	A
chr5	16325000	16866000	B
chr5	16960000	17770000	B
chr5	17797000	18435000	B
chr5	18517000	19399000	B
chr5	19491000	21630000	A
chr5	21740000	22501000	A
chr5	22606000	23222000	A
chr5	23442000	23760000	A
chr5	23856000	24160000	A
chr5	24222000	25798000	A
chr5	26174000	27602000	B
chr5	27679000	28388000	A
chr5	28521000	29324000	A
chr5	29389000	30022000	A
chr5	30130000	30650000	A
chr5	30708000	31292000	A
chr5	31581000	32694000	A
chr5	32747000	33633000	A
chr5	33652000	35982000	A
chr5	36031000	36424000	A
chr5	36497000	36747000	A
chr5	36814000	37239000	A
chr5	37326000	38196000	A
chr5	38292000	38637000	A
chr5	38794000	41762000	B
chr5	41922000	43641000	B
chr5	43682000	44243000	A
chr5	44347000	45382000	A
chr5	45473000	46310000	A
chr5	46453000	48329000	B
chr5	48440000	49351000	B
chr5	49399000	52077000	B
chr5	52138000	52798000	A
chr5	52873000	54101000	A
chr5	54220000	57614000	B
chr5	57749000	62452000	B
chr5	62453000	62760000	B
chr5	62924000	63883000	B
chr5	63895000	64803000	A
chr5	64962000	66649000	A
chr5	66723000	67005000	A
chr5	67032000	67257000	A
chr5	67322000	68129000	A
chr5	68187000	69470000	B
chr5	69631000	73381000	B
chr5	73425000	73639000	A
chr5	73705000	74280000	A
chr5	74310000	75129000	A
chr5	75234000	76498000	A
chr5	76597000	76878000	A
chr5	76981000	77230000	A
chr5	77476000	82337000	B
chr5	82366000	83402000	B
chr5	83571000	85909000	B
chr5	86075000	86155000	A
chr5	86239000	86844000	B
chr5	86874000	88345000	B
chr5	88571000	88781000	A
chr5	88806000	90131000	B
chr5	90228000	90906000	A
chr5	90956000	93268000	A
chr5	93449000	96202000	B
chr5	96314000	97043000	A
chr5	97173000	98327000	A
chr5	98370000	99146000	A
chr5	99260000	99910000	A
chr5	99913000	100329000	A
chr5	100414000	101644000	A
chr5	101831000	102065000	A
chr5	102189000	103330000	A
chr5	103348000	104445000	A
chr5	104756000	105163000	B
chr5	105430000	105862000	A
chr5	106000000	106804000	A
chr5	106820000	107320000	A
chr5	107335000	108659000	A
chr5	108967000	109919000	B
chr5	110160000	110228000	A
chr5	110370000	110644000	A
chr5	110663000	110721000	A
chr5	110820000	111251000	A
chr5	111429000	112139000	A
chr5	112240000	112411000	A
chr5	112453000	113246000	A
chr5	113369000	113716000	A
chr5	113775000	115481000	A
chr5	115680000	116022000	A
chr5	116126000	117009000	A
chr5	117139000	117490000	A
chr5	117530000	117933000	A
chr5	118022000	118235000	A
chr5	118279000	118727000	A
chr5	118837000	120054000	A
chr5	120166000	120772000	A
chr5	120854000	121174000	A
chr5	121231000	121831000	A
chr5	121839000	122103000	A
chr5	122121000	122374000	A
chr5	122405000	122795000	A
chr5	122823000	123187000	A
chr5	123237000	124875000	A
chr5	124898000	125268000	A
chr5	125563000	127202000	A
chr5	127230000	128407000	A
chr5	128530000	128958000	A
chr5	129074000	129590000	A
chr5	129603000	130205000	A
chr5	130350000	130825000	A
chr5	130869000	131397000	A
chr5	131543000	134007000	A
chr5	134196000	136164000	A
chr5	136286000	136752000	A
chr5	136783000	137761000	A
chr5	137873000	138075000	A
chr5	138076000	138657000	A
chr5	138754000	139176000	A
chr5	139290000	139742000	A
chr5	139876000	140756000	A
chr5	140903000	142423000	A
chr5	142493000	144699000	A
chr5	144805000	145015000	A
chr5	145541000	146011000	B
chr5	146233000	146461000	A
chr5	146678000	147311000	A
chr5	147397000	148220000	A
chr5	148346000	149617000	A
chr5	149681000	150059000	A
chr5	150134000	150671000	A
chr5	150675000	151367000	A
chr5	151385000	151834684	B
chr6	0	3309000	B
chr6	3515000	5577000	A
chr6	5663000	6880000	A
chr6	7042000	7603000	B
chr6	7748000	8195000	A
chr6	8248000	8810000	A
chr6	8977000	11805000	B
chr6	11920000	12205000	A
chr6	12377000	13266000	A
chr6	13323000	14795000	B
chr6	14889000	16951000	A
chr6	17056000	17601000	A
chr6	17668000	18802000	B
chr6	18941000	22072000	B
chr6	22138000	23452000	A
chr6	23539000	24456000	B
chr6	24523000	25768000	B
chr6	25880000	28476000	B
chr6	28542000	29112000	A
chr6	29177000	30349000	A
chr6	30441000	30998000	A
chr6	31079000	31495000	A
chr6	31523000	31624000	A
chr6	31693000	32587000	A
chr6	32605000	35230000	A
chr6	35274000	37023000	A
chr6	37076000	37459000	A
chr6	37477000	38374000	A
chr6	38393000	39120000	A
chr6	39132000	40381000	A
chr6	40543000	40945000	B
chr6	41021000	41483000	B
chr6	41494000	42082000	B
chr6	42241000	42888000	B
chr6	42979000	43691000	B
chr6	43754000	47065000	B
chr6	47228000	47606000	A
chr6	47861000	48065000	A
chr6	48162000	49395000	A
chr6	49548000	50523000	A
chr6	50676000	51148000	A
chr6	51243000	51570000	A
chr6	51594000	51844000	A
chr6	51901000	52236000	A
chr6	52295000	53713000	A
chr6	53804000	55169000	A
chr6	55233000	55512000	A
chr6	55532000	56039000	A
chr6	56089000	56666000	B
chr6	56732000	56921000	A
chr6	57043000	57400000	B
chr6	57535000	57841000	B
chr6	57984000	58439000	B
chr6	58626000	59170000	B
chr6	59256000	59490000	B
chr6	59619000	60486000	B
chr6	60572000	61294000	B
chr6	61389000	64617000	B
chr6	64726000	66506000	B
chr6	66659000	66787000	B
chr6	66878000	67554000	B
chr6	67629000	68946000	B
chr6	69116000	69613000	B
chr6	69699000	70109000	B
chr6	70292000	70524000	B
chr6	70809000	72313000	A
chr6	72394000	73192000	A
chr6	73389000	77562000	B
chr6	77664000	78501000	A
chr6	78582000	81761000	B
chr6	81981000	82676000	A
chr6	82702000	82968000	A
chr6	83001000	83781000	A
chr6	83855000	84051000	A
chr6	84127000	85098000	A
chr6	85167000	85441000	A
chr6	85457000	85641000	A
chr6	85682000	85868000	B
chr6	85935000	86356000	A
chr6	86441000	87026000	A
chr6	87109000	87797000	A
chr6	87835000	88078000	A
chr6	88132000	88456000	A
chr6	88566000	88829000	A
chr6	88950000	89607000	A
chr6	89831000	90217000	B
chr6	90376000	91415000	A
chr6	91534000	92166000	A
chr6	92297000	92709000	A
chr6	92824000	94462000	A
chr6	94563000	94962000	A
chr6	95080000	96947000	A
chr6	97218000	98004000	A
chr6	98126000	99552000	A
chr6	99670000	100862000	A
chr6	100898000	101566000	A
chr6	101667000	103215000	A
chr6	103316000	103673000	A
chr6	103789000	106640000	B
chr6	106666000	106719000	B
chr6	106855000	107963000	B
chr6	108116000	108704000	A
chr6	108929000	112143000	B
chr6	112193000	112630000	A
chr6	112736000	113007000	A
chr6	113062000	113727000	A
chr6	113755000	114070000	A
chr6	114091000	114605000	A
chr6	114718000	115529000	A
chr6	115574000	115798000	A
chr6	115879000	117707000	A
chr6	117884000	118383000	A
chr6	118650000	119417000	A
chr6	119510000	120287000	A
chr6	120485000	120778000	A
chr6	120921000	121179000	A
chr6	121268000	121524000	A
chr6	121703000	122061000	B
chr6	122306000	122873000	A
chr6	123022000	123310000	B
chr6	123706000	124202000	B
chr6	124299000	124560000	A
chr6	124711000	125289000	A
chr6	125290000	125625000	A
chr6	125642000	126426000	A
chr6	126498000	127444000	A
chr6	127528000	129567000	A
chr6	129700000	130519000	B
chr6	130647000	131007000	B
chr6	131021000	131081000	B
chr6	131245000	131469000	B
chr6	131587000	132050000	B
chr6	132193000	132304000	B
chr6	132430000	133175000	B
chr6	133313000	133743000	B
chr6	133993000	134377000	A
chr6	134430000	134952000	A
chr6	135073000	136345000	A
chr6	136423000	136800000	A
chr6	136830000	137707000	A
chr6	137823000	139501000	A
chr6	139713000	140688000	A
chr6	140743000	142745000	A
chr6	142773000	143172000	A
chr6	143267000	144966000	A
chr6	145020000	145343000	A
chr6	145378000	145810000	A
chr6	145858000	148109000	A
chr6	148251000	149736546	A
chr7	0	3686000	B
chr7	3983000	4399000	B
chr7	4567000	5045000	A
chr7	5291000	5413000	B
chr7	5593000	5717000	B
chr7	6138000	6360000	A
chr7	6361000	6622000	B
chr7	6699000	6928000	A
chr7	7036000	10221000	B
chr7	10257000	10733000	B
chr7	11042000	11234000	B
chr7	11678000	12738000	B
chr7	12779000	13043000	A
chr7	13130000	13395000	B
chr7	13776000	14551000	B
chr7	14874000	15638000	B
chr7	15975000	17008000	A
chr7	17648000	18331000	B
chr7	18420000	18615000	B
chr7	18905000	19706000	A
chr7	19762000	23847000	B
chr7	24104000	24284000	B
chr7	24339000	25608000	A
chr7	25760000	25812000	A
chr7	26052000	26195000	B
chr7	26374000	26811000	B
chr7	26851000	26964000	B
chr7	27204000	27681000	A
chr7	27769000	28357000	A
chr7	28371000	28717000	A
chr7	28755000	29523000	A
chr7	29784000	30218000	A
chr7	30289000	30556000	A
chr7	30600000	31130000	A
chr7	31614000	33477000	B
chr7	33571000	33937000	B
chr7	34216000	34354000	A
chr7	34419000	34675000	A
chr7	34676000	35266000	A
chr7	35284000	37281000	A
chr7	37419000	38196000	A
chr7	38454000	39465000	B
chr7	39524000	40881000	A
chr7	41163000	41224000	B
chr7	41351000	41680000	B
chr7	41852000	42710000	B
chr7	42718000	43041000	B
chr7	43302000	43932000	A
chr7	44272000	44789000	A
chr7	44906000	46000000	A
chr7	46095000	46615000	A
chr7	46772000	46888000	A
chr7	46960000	47141000	A
chr7	47367000	48549000	B
chr7	48792000	49917000	A
chr7	50021000	51429000	B
chr7	51591000	51967000	A
chr7	52109000	55624000	B
chr7	55807000	56223000	A
chr7	56334000	57432000	A
chr7	57545000	59315000	A
chr7	59970000	60199000	A
chr7	60375000	60687000	B
chr7	60837000	62409000	B
chr7	62631000	62784000	B
chr7	62959000	64733000	A
chr7	64786000	65243000	A
chr7	65306000	65684000	A
chr7	65700000	66045000	A
chr7	66099000	67215000	A
chr7	67230000	67594000	A
chr7	67683000	68300000	A
chr7	68401000	70312000	A
chr7	70412000	72223000	A
chr7	72432000	73368000	A
chr7	73441000	73624000	A
chr7	73692000	74315000	A
chr7	74398000	75071000	A
chr7	75136000	75872000	A
chr7	75978000	78749000	A
chr7	78792000	78896000	A
chr7	78915000	79379000	A
chr7	79468000	80335000	A
chr7	80381000	82616000	A
chr7	82717000	83881000	A
chr7	83901000	84776000	A
chr7	84910000	86967000	B
chr7	87122000	89128000	B
chr7	89143000	89459000	A
chr7	89501000	89888000	A
chr7	89957000	90440000	A
chr7	90541000	92026000	A
chr7	92130000	92542000	A
chr7	92604000	93108000	A
chr7	93245000	96897000	A
chr7	97014000	99084000	A
chr7	99108000	99460000	A
[truncated: 443 more rows]

## Sheet: ncx NPC
chrom	start	end	Compartment
chr1	0	4347000	B
chr1	4352000	4751000	B
chr1	4802000	7316000	B
chr1	7416000	9425000	B
chr1	9561000	10191000	A
chr1	10300000	11602000	B
chr1	11655000	12824000	B
chr1	12881000	13658000	A
chr1	13810000	14956000	B
chr1	15015000	16721000	B
chr1	16763000	17118000	B
chr1	17221000	20521000	B
chr1	20621000	21364000	B
chr1	21388000	22503000	B
chr1	22587000	24231000	B
chr1	24367000	30584000	B
chr1	30780000	33636000	B
chr1	33665000	34846000	A
chr1	34973000	36131000	A
chr1	36144000	36278000	A
chr1	36313000	36738000	A
chr1	36803000	37256000	A
chr1	37257000	38107000	A
chr1	38182000	38783000	A
chr1	38872000	38934000	A
chr1	39001000	39522000	A
chr1	39627000	40046000	A
chr1	40069000	40798000	A
chr1	40887000	42675000	A
chr1	42803000	43078000	A
chr1	43142000	44111000	A
chr1	44302000	45714000	B
chr1	45818000	46026000	B
chr1	46176000	46642000	B
chr1	46837000	51607000	B
chr1	51645000	53319000	A
chr1	53448000	53570000	B
chr1	53755000	54373000	B
chr1	54424000	55819000	A
chr1	55925000	57338000	A
chr1	57470000	58296000	A
chr1	58430000	59228000	A
chr1	59247000	59608000	A
chr1	59723000	60942000	A
chr1	61064000	62704000	A
chr1	62706000	62969000	A
chr1	63190000	63614000	A
chr1	63677000	64442000	A
chr1	64549000	65006000	A
chr1	65107000	65161000	A
chr1	65332000	66011000	B
chr1	66112000	67030000	A
chr1	67095000	69114000	B
chr1	69280000	69732000	B
chr1	69827000	71546000	B
chr1	71562000	72101000	A
chr1	72318000	72848000	A
chr1	72908000	73804000	A
chr1	73921000	75310000	A
chr1	75325000	75551000	A
chr1	75668000	77513000	A
chr1	77534000	77901000	A
chr1	77983000	78433000	A
chr1	78533000	78695000	A
chr1	78743000	79715000	B
chr1	79730000	80144000	B
chr1	80157000	81264000	B
chr1	81345000	83696000	B
chr1	83753000	84673000	B
chr1	84734000	84908000	A
chr1	85174000	85317000	B
chr1	85338000	85477000	B
chr1	85820000	86043000	A
chr1	86148000	86337000	A
chr1	86435000	86571000	A
chr1	86653000	87177000	A
chr1	87223000	87447000	A
chr1	87456000	87990000	A
chr1	88219000	88297000	A
chr1	88463000	88716000	A
chr1	88768000	89192000	A
chr1	89235000	89595000	A
chr1	89671000	89961000	A
chr1	90038000	90572000	A
chr1	90645000	92462000	A
chr1	92513000	92576000	A
chr1	92630000	92885000	A
chr1	92971000	93751000	A
chr1	94021000	94078000	B
chr1	94144000	97739000	B
chr1	97812000	104938000	B
chr1	105033000	105605000	B
chr1	105673000	106386000	B
chr1	106452000	106757000	A
chr1	107319000	107527000	B
chr1	107589000	111613000	B
chr1	111664000	112521000	B
chr1	112584000	117547000	B
chr1	117757000	118040000	B
chr1	118335000	118764000	A
chr1	118768000	119057000	A
chr1	119120000	120534000	A
chr1	120616000	121527000	B
chr1	121676000	125290000	B
chr1	125384000	125579000	B
chr1	125583000	126939000	A
chr1	127012000	127448000	A
chr1	127505000	128288000	A
chr1	128379000	128817000	A
chr1	128916000	130360000	B
chr1	130542000	131274000	A
chr1	131289000	132983000	A
chr1	133149000	133608000	A
chr1	133688000	135427000	A
chr1	135436000	135702000	A
chr1	135720000	135773000	A
chr1	135813000	136465000	A
chr1	136554000	138036000	A
chr1	138124000	139481000	A
chr1	139713000	140053000	B
chr1	140189000	143582000	B
chr1	143810000	144359000	B
chr1	144433000	149765000	B
chr1	149844000	150247000	B
chr1	150480000	151013000	B
chr1	151038000	151345000	A
chr1	151354000	151408000	A
chr1	151462000	151728000	A
chr1	151832000	152764000	A
chr1	152782000	153359000	A
chr1	153530000	153756000	A
chr1	153864000	154747000	A
chr1	154770000	155005000	A
chr1	155023000	155280000	A
chr1	155281000	155534000	A
chr1	155579000	156016000	A
chr1	156059000	157525000	A
chr1	157587000	158637000	A
chr1	158699000	159147000	A
chr1	159294000	160125000	A
chr1	160226000	162716000	A
chr1	162844000	163096000	B
chr1	163151000	164197000	A
chr1	164341000	165157000	A
chr1	165190000	165727000	A
chr1	165781000	166352000	A
chr1	166521000	167367000	A
chr1	167391000	167889000	A
chr1	167953000	169452000	A
chr1	169590000	170168000	A
chr1	170295000	170856000	A
chr1	170888000	171003000	A
chr1	171123000	171292000	A
chr1	171341000	172321000	A
chr1	172423000	172645000	A
chr1	172698000	173418000	B
chr1	173629000	173885000	B
chr1	174046000	174387000	B
chr1	174467000	175881000	B
chr1	175944000	176800000	A
chr1	176888000	177687000	A
chr1	177970000	178108000	B
chr1	178215000	178442000	A
chr1	178558000	179470000	A
chr1	179554000	179800000	A
chr1	179825000	180221000	A
chr1	180238000	180789000	A
chr1	180878000	181200000	A
chr1	181281000	181816000	A
chr1	181881000	183276000	A
chr1	183480000	184733000	A
chr1	184854000	185191000	A
chr1	185312000	185506000	A
chr1	185578000	186686000	A
chr1	186835000	188895000	A
chr1	189045000	189601000	A
chr1	189706000	190790000	A
chr1	190938000	192115000	A
chr1	192204000	192707000	A
chr1	192729000	195471971	A
chr10	0	3939000	B
chr10	4022000	4341000	A
chr10	4470000	7292000	B
chr10	7417000	7479000	B
chr10	7674000	7787000	A
chr10	7838000	9730000	A
chr10	9830000	11132000	B
chr10	11157000	11314000	A
chr10	11442000	12962000	B
chr10	13080000	13456000	A
chr10	13571000	17702000	B
chr10	17769000	19194000	A
chr10	19243000	20170000	A
chr10	20171000	20271000	A
chr10	20379000	20911000	A
chr10	20992000	21274000	A
chr10	21382000	21965000	A
chr10	22212000	22384000	B
chr10	22618000	23062000	A
chr10	23125000	23770000	A
chr10	23836000	24846000	A
chr10	24887000	25230000	A
chr10	25253000	28872000	B
chr10	29053000	29357000	B
chr10	29397000	30811000	B
chr10	30843000	31306000	B
chr10	31315000	32919000	B
chr10	32922000	33796000	B
chr10	34016000	34321000	B
chr10	34458000	36891000	B
chr10	37145000	39066000	B
chr10	39195000	40206000	A
chr10	40267000	40531000	A
chr10	40623000	41717000	A
chr10	41818000	42268000	A
chr10	42327000	43463000	A
chr10	43589000	44161000	A
chr10	44312000	45027000	A
chr10	45079000	45929000	B
chr10	46011000	49809000	B
chr10	49830000	50514000	B
chr10	50705000	51435000	B
chr10	51569000	52408000	B
chr10	52451000	53589000	A
chr10	53641000	53797000	B
chr10	53849000	56299000	B
chr10	56383000	57393000	B
chr10	57484000	58489000	B
chr10	58549000	59829000	A
chr10	59899000	60261000	A
chr10	60299000	60729000	A
chr10	60785000	61066000	A
chr10	61178000	61679000	A
chr10	61835000	62438000	A
chr10	62509000	63360000	A
chr10	63536000	66756000	B
chr10	66905000	67251000	A
chr10	67331000	69316000	A
chr10	69392000	70300000	A
chr10	70312000	71208000	A
chr10	71312000	71394000	A
chr10	71493000	73092000	B
chr10	73101000	74805000	B
chr10	74947000	75493000	A
chr10	75541000	75956000	A
chr10	76024000	77950000	A
chr10	77985000	78411000	A
chr10	78542000	79364000	B
chr10	79790000	80137000	A
chr10	80175000	80280000	A
chr10	80311000	81128000	A
chr10	81199000	81545000	A
chr10	82129000	82523000	B
chr10	82677000	83739000	A
chr10	83822000	84427000	A
chr10	84538000	85062000	A
chr10	85215000	85632000	A
chr10	85985000	86463000	A
chr10	86726000	86974000	A
chr10	87032000	87487000	A
chr10	87589000	88337000	A
chr10	88373000	90669000	A
chr10	90743000	91049000	A
chr10	91061000	91151000	A
chr10	91318000	92984000	A
chr10	93075000	94952000	A
chr10	95006000	95445000	A
chr10	95568000	96077000	A
chr10	96140000	97301000	A
chr10	97391000	99052000	B
chr10	99177000	99576000	A
chr10	99676000	100376000	B
chr10	100508000	100575000	B
chr10	100611000	102385000	B
chr10	102482000	103190000	B
chr10	103232000	105737000	B
chr10	105908000	106570000	B
chr10	106607000	109869000	B
chr10	109912000	110722000	A
chr10	110773000	111158000	A
chr10	111171000	111496000	A
chr10	111509000	111926000	A
chr10	112219000	112807000	B
chr10	112872000	115126000	B
chr10	115322000	117684000	A
chr10	117798000	118121000	A
chr10	118429000	120125000	A
chr10	120271000	120865000	A
chr10	120958000	121287000	A
chr10	121366000	121559000	A
chr10	121678000	122038000	A
chr10	122150000	122527000	A
chr10	122546000	123094000	A
chr10	123303000	126824000	A
chr10	126924000	127028000	A
chr10	127132000	127310000	A
chr10	127353000	127998000	A
chr10	128064000	128544000	A
chr10	128567000	128898000	A
chr10	129107000	130694993	B
chr11	0	3353000	B
chr11	3426000	3915000	A
chr11	4031000	4865000	A
chr11	4901000	4984000	A
chr11	5118000	6243000	A
chr11	6309000	6375000	A
chr11	6390000	6613000	A
chr11	6664000	7175000	A
chr11	7243000	8311000	B
chr11	8447000	9166000	A
chr11	9290000	11283000	B
chr11	11466000	11779000	B
chr11	11813000	12532000	A
chr11	12634000	16432000	B
chr11	16536000	17208000	B
chr11	17284000	19749000	A
chr11	19842000	21481000	A
chr11	21513000	22966000	A
chr11	22998000	23908000	A
chr11	24083000	27086000	A
chr11	27217000	29053000	B
chr11	29170000	31592000	B
chr11	31683000	33127000	A
chr11	33201000	34746000	A
chr11	34872000	35705000	A
chr11	35795000	36001000	A
chr11	36052000	40621000	B
chr11	40862000	43328000	B
chr11	43491000	43701000	A
chr11	43814000	44426000	A
chr11	44625000	45888000	A
chr11	45984000	48710000	B
chr11	48787000	48872000	A
chr11	48925000	49289000	B
chr11	49391000	49465000	B
chr11	49679000	50350000	A
chr11	50461000	51536000	A
chr11	51627000	51686000	A
chr11	51723000	52350000	A
chr11	52482000	53218000	A
chr11	53309000	53409000	A
chr11	53438000	53859000	A
chr11	53930000	55091000	A
chr11	55178000	55447000	A
chr11	55576000	56105000	A
chr11	56160000	57415000	A
chr11	57528000	58800000	A
chr11	58904000	59803000	A
chr11	59865000	60439000	A
chr11	60717000	61752000	A
chr11	61766000	61914000	A
chr11	61944000	62690000	A
chr11	62761000	63174000	A
chr11	63206000	64953000	A
chr11	65059000	65688000	A
chr11	65830000	67102000	A
chr11	67103000	68407000	A
chr11	68466000	68833000	A
chr11	68924000	68996000	A
chr11	69051000	69116000	A
chr11	69174000	69613000	A
chr11	69679000	69931000	A
chr11	70046000	70781000	A
chr11	70851000	71017000	A
chr11	71105000	71285000	A
chr11	71338000	72028000	A
chr11	72051000	73117000	A
chr11	73440000	74215000	B
chr11	74381000	74540000	A
chr11	74651000	74849000	A
chr11	74946000	75649000	A
chr11	75765000	76423000	A
chr11	76506000	77458000	A
chr11	77505000	77972000	A
chr11	78022000	78410000	A
chr11	78563000	79921000	A
chr11	80014000	81594000	A
chr11	81642000	82902000	A
chr11	83045000	83172000	B
chr11	83313000	84769000	A
chr11	84917000	86169000	A
chr11	86210000	87031000	A
chr11	87163000	87578000	A
chr11	87599000	87882000	A
chr11	87979000	88193000	A
chr11	88243000	88808000	A
chr11	89109000	90605000	A
chr11	90738000	93805000	A
chr11	93969000	94542000	A
chr11	94717000	94999000	A
chr11	95016000	95263000	A
chr11	95310000	97377000	A
chr11	97399000	97687000	A
chr11	97779000	98586000	A
chr11	98702000	99236000	A
chr11	99237000	99308000	A
chr11	99309000	100242000	A
chr11	100381000	101613000	A
chr11	101665000	102437000	A
chr11	102477000	103048000	A
chr11	103120000	103354000	A
chr11	103362000	103928000	A
chr11	103982000	104201000	A
chr11	104306000	104522000	A
chr11	104620000	105078000	A
chr11	105299000	106775000	A
chr11	106792000	107113000	A
chr11	107208000	107471000	A
chr11	107569000	108374000	A
chr11	108479000	109190000	A
chr11	109245000	110258000	A
chr11	110348000	110525000	A
chr11	110542000	111447000	A
chr11	111541000	112757000	A
chr11	112795000	113139000	A
chr11	113205000	113631000	A
chr11	113695000	114620000	A
chr11	114734000	114964000	A
chr11	115090000	116832000	A
chr11	116858000	117814000	A
chr11	117868000	118969000	A
chr11	119025000	119233000	A
chr11	119323000	119893000	A
chr11	119922000	120353000	A
chr11	120468000	122082543	A
chr12	0	3396000	B
chr12	3576000	4980000	A
chr12	5091000	8304000	B
chr12	8313000	8540000	A
chr12	8695000	8995000	A
chr12	9117000	10545000	B
chr12	10621000	11160000	B
chr12	11206000	12121000	B
chr12	12167000	12940000	A
chr12	12950000	13200000	A
chr12	13312000	15411000	B
chr12	15541000	16496000	A
chr12	16570000	17266000	A
chr12	17304000	17754000	A
chr12	18206000	18377000	B
chr12	18503000	19856000	B
chr12	20063000	20645000	B
chr12	20719000	20884000	B
chr12	21157000	21410000	A
chr12	21581000	24427000	B
chr12	24521000	24693000	A
chr12	24712000	24955000	A
chr12	25105000	26288000	A
chr12	26531000	27331000	A
chr12	27347000	28438000	A
chr12	28610000	29892000	A
chr12	29905000	31005000	A
chr12	31115000	31892000	A
chr12	31971000	32874000	A
chr12	32930000	33357000	A
chr12	33529000	35179000	B
chr12	35268000	35788000	B
chr12	35896000	38098000	B
chr12	38151000	39472000	B
chr12	39555000	40161000	B
chr12	40245000	40794000	A
chr12	40861000	44116000	B
chr12	44290000	44553000	A
chr12	44687000	45168000	B
chr12	45253000	49137000	B
chr12	49409000	51265000	A
chr12	51386000	51994000	A
chr12	52022000	52848000	A
chr12	52952000	54060000	A
chr12	54100000	54560000	A
chr12	54804000	55038000	A
chr12	55337000	55811000	A
chr12	55852000	57226000	A
chr12	57235000	58917000	B
chr12	59044000	59188000	A
chr12	59376000	64773000	B
chr12	64981000	65143000	A
chr12	65208000	69057000	B
chr12	69221000	70878000	A
chr12	70990000	71156000	A
chr12	71233000	71708000	A
chr12	71766000	72046000	A
chr12	72112000	73510000	A
chr12	73584000	74010000	A
chr12	74019000	74285000	A
chr12	74362000	75379000	A
chr12	75444000	75724000	A
chr12	75790000	76819000	A
chr12	76861000	76950000	A
chr12	76981000	78826000	A
chr12	78895000	79242000	A
chr12	79370000	80094000	A
chr12	80192000	80898000	A
chr12	80987000	81498000	A
chr12	81589000	81964000	A
chr12	82069000	82474000	A
chr12	82504000	83010000	A
chr12	83067000	83476000	A
chr12	83571000	86663000	A
chr12	86768000	87382000	A
chr12	87759000	87825000	B
chr12	88001000	88129000	B
chr12	88410000	89384000	A
chr12	89533000	91307000	A
chr12	91401000	91800000	A
chr12	91944000	98161000	B
chr12	98290000	99067000	A
chr12	99091000	100089000	A
chr12	100185000	101040000	A
chr12	101251000	101840000	B
chr12	101962000	102382000	A
chr12	102483000	102740000	A
chr12	102781000	103352000	A
chr12	103473000	103645000	A
chr12	103995000	104359000	B
chr12	104456000	105666000	A
chr12	105837000	107991000	A
chr12	108211000	108513000	A
chr12	108590000	108748000	A
chr12	108908000	109355000	A
chr12	109405000	110333000	A
chr12	110449000	112068000	A
chr12	112148000	112542000	A
chr12	112755000	113113000	A
chr12	113319000	113431000	B
chr12	113533000	114633000	B
chr12	114911000	115056000	B
chr12	115271000	115447000	B
chr12	115499000	115803000	B
chr12	116075000	117338000	A
chr12	117417000	117774000	A
chr12	117805000	118834000	A
chr12	118973000	120129022	B
chr13	0	3255000	B
chr13	3542000	6469000	B
chr13	6556000	6636000	B
chr13	6786000	8785000	B
chr13	8959000	9813000	A
chr13	9914000	12112000	B
chr13	12198000	12438000	A
chr13	12465000	12547000	A
chr13	12834000	12933000	B
chr13	13036000	13216000	B
chr13	13504000	13835000	B
chr13	13963000	14200000	A
chr13	14246000	14598000	B
chr13	14674000	15718000	B
chr13	16011000	17539000	B
chr13	17716000	19188000	B
chr13	19277000	19685000	B
chr13	19711000	20264000	A
chr13	20313000	21051000	B
chr13	21173000	21674000	A
chr13	21859000	22022000	A
chr13	22243000	22970000	B
chr13	22987000	23186000	B
chr13	23430000	23521000	A
chr13	23820000	25007000	A
chr13	25022000	27962000	B
chr13	28004000	28924000	A
chr13	29006000	29815000	A
chr13	29915000	31629000	A
chr13	31822000	32790000	A
chr13	32929000	33145000	B
chr13	33541000	33742000	B
chr13	34028000	34877000	A
chr13	34906000	34992000	A
chr13	34993000	35936000	A
chr13	36024000	37307000	A
chr13	37463000	37951000	A
chr13	38007000	38653000	A
chr13	38670000	40698000	A
chr13	40847000	41245000	A
chr13	41272000	41564000	A
chr13	41707000	43121000	A
chr13	43178000	44962000	A
chr13	45072000	45461000	A
chr13	45569000	46704000	A
chr13	46744000	47037000	A
chr13	47116000	48456000	A
chr13	48542000	49178000	A
chr13	49263000	49689000	A
chr13	50082000	50158000	B
chr13	50397000	50482000	B
chr13	50981000	51610000	A
chr13	51711000	51795000	A
chr13	51847000	52228000	A
chr13	52270000	52622000	A
chr13	52667000	53017000	A
chr13	53117000	53360000	A
chr13	53450000	54064000	A
chr13	54085000	54624000	A
chr13	54796000	55179000	A
chr13	55225000	55303000	A
chr13	55351000	55589000	A
chr13	55739000	56129000	A
chr13	56152000	56435000	A
chr13	56462000	56771000	A
chr13	56804000	57248000	A
chr13	57292000	57914000	A
chr13	58009000	58563000	A
chr13	58659000	59743000	A
chr13	59885000	60738000	A
chr13	60997000	61621000	B
chr13	61811000	62091000	B
chr13	62218000	62342000	B
chr13	62905000	63341000	A
chr13	63364000	64050000	A
chr13	64182000	64441000	A
chr13	64490000	65221000	B
chr13	65295000	66800000	B
chr13	66927000	67858000	B
chr13	68132000	68330000	B
chr13	68640000	69427000	B
chr13	69518000	69648000	A
chr13	69740000	70565000	A
chr13	70644000	70999000	A
chr13	71092000	74303000	A
chr13	74647000	76671000	B
chr13	76814000	78192000	B
chr13	78218000	80745000	B
chr13	80897000	81384000	B
chr13	81423000	81753000	A
chr13	81812000	83630000	B
chr13	83765000	84757000	A
chr13	84766000	89515000	B
chr13	89677000	90837000	B
chr13	90978000	91787000	A
chr13	91860000	93709000	A
chr13	93808000	94929000	A
chr13	95005000	95354000	A
chr13	95381000	95957000	A
chr13	96015000	97076000	A
chr13	97254000	97935000	A
chr13	98017000	98252000	A
chr13	98347000	98695000	A
chr13	98721000	99265000	A
chr13	99382000	99839000	A
chr13	99861000	100081000	A
chr13	100239000	100376000	B
chr13	100477000	100651000	A
chr13	100652000	100811000	A
chr13	100917000	101678000	A
chr13	101772000	102626000	A
chr13	102683000	103112000	A
chr13	103156000	103615000	A
chr13	103753000	104103000	A
chr13	104207000	104785000	A
chr13	104798000	106791000	B
chr13	106811000	106869000	A
chr13	107071000	108111000	A
chr13	108187000	108375000	A
chr13	108401000	109180000	A
chr13	109245000	110345000	A
chr13	110422000	111398000	A
chr13	111463000	111716000	A
chr13	111813000	113035000	A
chr13	113057000	113616000	A
chr13	113667000	113864000	A
chr13	113878000	114790000	A
chr13	114820000	116696000	A
chr13	116776000	118345000	B
chr13	118407000	119454000	B
chr13	119633000	119787000	A
chr13	120070000	120421639	B
chr14	0	7735000	B
chr14	7821000	8359000	A
chr14	8369000	12126000	B
chr14	12161000	12521000	A
chr14	12614000	13230000	A
chr14	13336000	13869000	B
chr14	13954000	14095000	A
chr14	14284000	16370000	B
chr14	16452000	18136000	B
chr14	18217000	18975000	B
chr14	19198000	19380000	B
chr14	19707000	20273000	A
chr14	20393000	20690000	A
chr14	20714000	21020000	A
chr14	21147000	21744000	A
chr14	21989000	23506000	A
chr14	23588000	24289000	A
chr14	24509000	25620000	A
chr14	25719000	27749000	A
chr14	27821000	29915000	A
chr14	29984000	30473000	A
chr14	30480000	30944000	A
chr14	31018000	32077000	A
chr14	32219000	32486000	A
chr14	32594000	34745000	A
chr14	34841000	37083000	B
chr14	37231000	39485000	B
chr14	39555000	40772000	B
chr14	40801000	41035000	A
chr14	41193000	43817000	B
chr14	43952000	44296000	B
chr14	44299000	44378000	B
chr14	44383000	44519000	B
chr14	44956000	45182000	B
chr14	45227000	45719000	A
chr14	45854000	46707000	A
chr14	46853000	48363000	A
chr14	48379000	49066000	A
chr14	49242000	49765000	A
chr14	49961000	50615000	B
chr14	50806000	51085000	A
chr14	51276000	51343000	B
chr14	51357000	51511000	B
chr14	51901000	52312000	A
chr14	53045000	53141000	B
chr14	53827000	55097000	A
chr14	55178000	55911000	A
chr14	56058000	56976000	A
chr14	57040000	57920000	A
chr14	58052000	59111000	A
chr14	59293000	59546000	A
chr14	59617000	60745000	A
chr14	60830000	62451000	A
chr14	62511000	62995000	A
chr14	63058000	63807000	A
chr14	63856000	64071000	A
chr14	64146000	64582000	A
chr14	64608000	66776000	A
chr14	66819000	66955000	A
chr14	66974000	67624000	A
chr14	67704000	67962000	A
chr14	67984000	70640000	A
chr14	70825000	73020000	A
chr14	73105000	73500000	A
chr14	73656000	74629000	A
chr14	74746000	74995000	A
chr14	75083000	75719000	A
chr14	75884000	76111000	A
chr14	76128000	76434000	A
chr14	76531000	77000000	A
chr14	77148000	78505000	A
chr14	78590000	79467000	A
chr14	79505000	80197000	A
chr14	80292000	84344000	B
chr14	84452000	87372000	B
chr14	87499000	88958000	B
chr14	89061000	93871000	B
chr14	94012000	96870000	B
chr14	96983000	98994000	A
chr14	99169000	99870000	A
chr14	99956000	101381000	A
chr14	101480000	102961000	B
chr14	103090000	105295000	A
chr14	105328000	105894000	A
chr14	105978000	106409000	B
chr14	106558000	109774000	B
chr14	109929000	110776000	B
chr14	110850000	117934000	B
chr14	118025000	119003000	A
chr14	119132000	120476000	A
chr14	120477000	120773000	A
chr14	120832000	122099000	A
chr14	122236000	122484000	A
chr14	122508000	123316000	A
chr14	123399000	124902244	B
chr15	0	3867000	B
chr15	3971000	5050000	B
chr15	5147000	5233000	B
chr15	5279000	6188000	B
chr15	6218000	6882000	B
chr15	6883000	8040000	A
chr15	8128000	8605000	A
chr15	8623000	9013000	A
chr15	9073000	10386000	B
chr15	10494000	11382000	A
chr15	11420000	11936000	B
chr15	11981000	12797000	A
chr15	12899000	21421000	B
chr15	21571000	25402000	B
chr15	25448000	25956000	A
chr15	26015000	27208000	A
chr15	27324000	27604000	A
chr15	27656000	28175000	A
chr15	28285000	31249000	B
chr15	31299000	31579000	A
chr15	31638000	32695000	A
chr15	32902000	33947000	B
chr15	34053000	34431000	A
chr15	34570000	36129000	A
chr15	36204000	37039000	A
chr15	37114000	37873000	A
chr15	37979000	38692000	A
chr15	38711000	39327000	A
chr15	39374000	40130000	A
chr15	40213000	41067000	B
chr15	41207000	42873000	B
chr15	42986000	44421000	B
chr15	44434000	44825000	B
chr15	44889000	48799000	B
chr15	48915000	52452000	B
chr15	52554000	55013000	B
chr15	55108000	55555000	A
chr15	55611000	56046000	B
chr15	56077000	57477000	B
chr15	57613000	58073000	A
chr15	58153000	58825000	A
chr15	58969000	59304000	A
chr15	59406000	59857000	A
chr15	59895000	61044000	B
chr15	61159000	61927000	B
chr15	62007000	63739000	A
chr15	63965000	64623000	A
chr15	64711000	65926000	B
chr15	66007000	66559000	A
chr15	66677000	68228000	A
chr15	68427000	68865000	B
chr15	68936000	71389000	B
chr15	71421000	72084000	A
chr15	72104000	73018000	A
chr15	73074000	74503000	A
chr15	74573000	74716000	A
chr15	74837000	74981000	A
chr15	75178000	75407000	B
chr15	75555000	75686000	A
chr15	75687000	75905000	A
chr15	75927000	76932000	A
chr15	76983000	77346000	A
chr15	77550000	77605000	A
chr15	77773000	78803000	A
chr15	78913000	79656000	A
chr15	79719000	80209000	A
chr15	80299000	81347000	A
chr15	81368000	82013000	A
chr15	82045000	82243000	A
chr15	82491000	82698000	B
chr15	82828000	83105000	A
chr15	83192000	84104000	A
chr15	84222000	84614000	A
chr15	84744000	86129000	A
chr15	86265000	88606000	A
chr15	88820000	89483000	A
chr15	89693000	90192000	A
chr15	90247000	90872000	A
chr15	90959000	92235000	A
chr15	92272000	93215000	A
chr15	93258000	94590000	A
chr15	94747000	96408000	A
chr15	96504000	97580000	A
chr15	97696000	98422000	A
chr15	98574000	98803000	A
chr15	98864000	99929000	A
chr15	100006000	101186000	A
chr15	101345000	101967000	A
chr15	102130000	102644000	A
chr15	102763000	103167000	A
chr15	103212000	103308000	A
chr15	103433000	103544000	A
chr15	103693000	104043685	B
chr16	0	3367000	B
chr16	3893000	5158000	A
chr16	5310000	6478000	A
chr16	6508000	8326000	A
chr16	8435000	8849000	A
chr16	8959000	10512000	A
chr16	10574000	11421000	A
chr16	11467000	13033000	A
chr16	13152000	14498000	A
chr16	14709000	16799000	A
chr16	16907000	18217000	A
chr16	18343000	18870000	A
chr16	19148000	19569000	B
chr16	19705000	20033000	A
chr16	20143000	20696000	A
chr16	20862000	21063000	B
chr16	21204000	21400000	A
chr16	21498000	22246000	A
chr16	22295000	23890000	A
chr16	24024000	27453000	A
chr16	27484000	28476000	B
chr16	28565000	29516000	A
chr16	29660000	30242000	A
chr16	30331000	30521000	A
chr16	30615000	31348000	A
chr16	31456000	31919000	A
chr16	31992000	33763000	A
chr16	33764000	34113000	A
chr16	34192000	34992000	A
chr16	35071000	36035000	A
chr16	36213000	36379000	B
chr16	36471000	36822000	A
chr16	36835000	38521000	A
chr16	38534000	38810000	A
chr16	38825000	39050000	A
chr16	39146000	41230000	A
chr16	41279000	42089000	A
chr16	42217000	44079000	A
chr16	44184000	44465000	A
chr16	44466000	44705000	A
chr16	44818000	45145000	A
chr16	45192000	45626000	A
chr16	45704000	46026000	A
chr16	46056000	48832000	B
chr16	49038000	50732000	A
chr16	50862000	55813000	B
chr16	55945000	56170000	A
chr16	56215000	57076000	B
chr16	57237000	57562000	A
chr16	57675000	59264000	B
chr16	59428000	59628000	B
chr16	59703000	62783000	B
chr16	62932000	64726000	B
chr16	64797000	66024000	B
chr16	66170000	71208000	B
chr16	71209000	72192000	B
chr16	72232000	72950000	A
chr16	73036000	75612000	B
chr16	75652000	76885000	A
chr16	77129000	78162000	A
chr16	78196000	81112000	B
chr16	81201000	84564000	B
chr16	84728000	84909000	A
chr16	84933000	85683000	A
chr16	85831000	87288000	B
chr16	87520000	89718000	A
chr16	89811000	90169000	A
chr16	90359000	90995000	A
chr16	91090000	92301000	A
chr16	92314000	92469000	A
chr16	92541000	93546000	A
chr16	93643000	93819000	A
chr16	93942000	94266000	A
chr16	94309000	94695000	A
chr16	94810000	95922000	A
chr16	96019000	96147000	A
chr16	96225000	97280000	A
chr16	97325000	98207768	A
chr17	0	3512000	B
chr17	3582000	5393000	A
chr17	5461000	6168000	A
chr17	6745000	6868000	A
chr17	7162000	7283000	A
chr17	7458000	7510000	B
chr17	7525000	7834000	A
chr17	8233000	8947000	A
chr17	9062000	10300000	A
chr17	10326000	11950000	A
chr17	12049000	12375000	A
chr17	12401000	12863000	A
chr17	13290000	13428000	B
chr17	13548000	13857000	B
chr17	14138000	14876000	A
chr17	15098000	15467000	A
chr17	15542000	15759000	A
chr17	15842000	16900000	B
chr17	17389000	17903000	A
chr17	18170000	21009000	B
chr17	21260000	22010000	B
chr17	22083000	22866000	B
chr17	23176000	23378000	B
chr17	23591000	23705000	A
chr17	23757000	24068000	A
chr17	24079000	24406000	A
chr17	24476000	24696000	A
chr17	24736000	25724000	A
chr17	25875000	26884000	A
chr17	26976000	27512000	A
chr17	27558000	29552000	A
chr17	29637000	32046000	A
chr17	32134000	32499000	A
chr17	32594000	33418000	A
chr17	33430000	33821000	A
chr17	34036000	34787000	A
chr17	34907000	35218000	A
chr17	35575000	35892000	A
chr17	36162000	36296000	A
chr17	36429000	36695000	B
chr17	36866000	37200000	A
chr17	37356000	39322000	B
chr17	39438000	40041000	B
chr17	40203000	40683000	B
chr17	40780000	40962000	B
chr17	41057000	43639000	B
chr17	43703000	45342000	A
chr17	45507000	45666000	A
chr17	45749000	46140000	A
chr17	46180000	47683000	A
chr17	47787000	48087000	A
chr17	48232000	49881000	A
chr17	49968000	50245000	A
chr17	50293000	50800000	A
chr17	50825000	52453000	B
chr17	52569000	53331000	B
chr17	53479000	53681000	A
chr17	53882000	55828000	B
chr17	56081000	56298000	A
chr17	56325000	56662000	A
chr17	56768000	57319000	A
chr17	57498000	62873000	B
chr17	62913000	63492000	A
chr17	63550000	65492000	A
chr17	65615000	66113000	A
chr17	66218000	66478000	A
chr17	66596000	67820000	A
chr17	67884000	69350000	A
chr17	69558000	70677000	B
chr17	70725000	71471000	A
chr17	71626000	72779000	A
chr17	72863000	73288000	A
chr17	73305000	74701000	A
chr17	74775000	75545000	A
chr17	75613000	78728000	B
chr17	78753000	79018000	A
chr17	79053000	79600000	A
chr17	79617000	80558000	A
chr17	80614000	81032000	A
chr17	81207000	82885000	B
chr17	83041000	83808000	A
chr17	83903000	85629000	A
chr17	85661000	86055000	A
chr17	86171000	87590000	A
chr17	87675000	87955000	A
chr17	87994000	88637000	A
chr17	88663000	90505000	B
chr17	90632000	93033000	B
chr17	93185000	94987271	B
chr18	0	3253000	B
chr18	3270000	6027000	A
chr18	6035000	7813000	B
chr18	7874000	9201000	A
chr18	9314000	9867000	B
chr18	9981000	12101000	A
chr18	12140000	12942000	A
chr18	13014000	14739000	A
chr18	14800000	16210000	A
chr18	16211000	16804000	A
chr18	16930000	20608000	B
chr18	20630000	23973000	A
chr18	24045000	24562000	A
chr18	24686000	25152000	A
chr18	25190000	25462000	A
chr18	25535000	30205000	B
chr18	30369000	31483000	B
chr18	31650000	33749000	A
chr18	33820000	34301000	A
chr18	34340000	34930000	A
chr18	34967000	35517000	A
chr18	35650000	35940000	A
chr18	35959000	36521000	A
chr18	36581000	36734000	A
chr18	36942000	37608000	B
chr18	37646000	37871000	A
chr18	38012000	39128000	A
chr18	39139000	40148000	A
chr18	40270000	42196000	B
chr18	42289000	42524000	A
chr18	42616000	44344000	A
chr18	44404000	44812000	A
chr18	44942000	46909000	A
chr18	46995000	49647000	B
chr18	49782000	50120000	A
chr18	50250000	52383000	B
chr18	52611000	52938000	A
chr18	52978000	53689000	A
chr18	53732000	53951000	A
chr18	53983000	57326000	A
chr18	57411000	57935000	A
chr18	57990000	59071000	A
chr18	59122000	60172000	A
chr18	60271000	60372000	B
chr18	60549000	60701000	A
chr18	60792000	61093000	A
chr18	61198000	61498000	A
chr18	61532000	62961000	A
chr18	63085000	63621000	A
chr18	63786000	64460000	A
chr18	64548000	67025000	A
chr18	67104000	67869000	A
chr18	67891000	68285000	A
chr18	68359000	68458000	A
chr18	68498000	69604000	A
chr18	69650000	70414000	A
chr18	70500000	73156000	A
chr18	73195000	73623000	A
chr18	73630000	74982000	A
chr18	75105000	75743000	A
chr18	75771000	76142000	A
chr18	76387000	77701000	A
chr18	77817000	79941000	A
chr18	79993000	80189000	A
chr18	80257000	80457000	A
chr18	80480000	80742000	A
chr18	80821000	81912000	A
chr18	82004000	82659000	A
chr18	82747000	82965000	A
chr18	83085000	84522000	A
chr18	84663000	84946000	A
chr18	84996000	86477000	B
chr18	86600000	88676000	B
chr18	88768000	90702639	B
chr19	0	3512000	B
chr19	3602000	5003000	A
chr19	5045000	6328000	A
chr19	6441000	6860000	A
chr19	7044000	7411000	A
chr19	7529000	7615000	A
chr19	7928000	8305000	B
chr19	8591000	8646000	A
chr19	8754000	9096000	A
chr19	9401000	9597000	B
chr19	9915000	10198000	A
chr19	10225000	10519000	A
chr19	10536000	10608000	A
chr19	10642000	10952000	A
chr19	11123000	11999000	B
chr19	12167000	12369000	B
chr19	12389000	12821000	B
chr19	12973000	13836000	B
chr19	14025000	15929000	A
chr19	16043000	17036000	A
chr19	17115000	18533000	A
chr19	18569000	18845000	A
chr19	18846000	20305000	B
chr19	20371000	24260000	A
chr19	24308000	24872000	A
chr19	24990000	25639000	A
chr19	25768000	26697000	A
chr19	26730000	27382000	A
chr19	27472000	30180000	A
chr19	30265000	30606000	A
chr19	30640000	31716000	A
chr19	31789000	33342000	A
chr19	33601000	33710000	B
chr19	33920000	34972000	A
chr19	35022000	36015000	B
chr19	36127000	37423000	A
chr19	37521000	38387000	A
chr19	38400000	38905000	A
chr19	39173000	39588000	B
chr19	39708000	39803000	B
chr19	39932000	40016000	B
chr19	40326000	41002000	A
chr19	41070000	41848000	A
chr19	41853000	42143000	A
chr19	42196000	42763000	A
chr19	42813000	43362000	A
chr19	43510000	43737000	A
chr19	43783000	44094000	A
chr19	44153000	44535000	A
chr19	44583000	44917000	A
chr19	44935000	45037000	A
chr19	45210000	45745000	A
chr19	45796000	46021000	A
chr19	46089000	47025000	A
chr19	47136000	47834000	A
chr19	47885000	50108000	A
chr19	50253000	52899000	B
chr19	53044000	53594000	A
chr19	53656000	54005000	A
chr19	54053000	55273000	A
chr19	55372000	56264000	A
chr19	56417000	57654000	A
chr19	57713000	59195000	A
chr19	59471000	61431566	A
chr2	0	4862000	B
chr2	5068000	5822000	A
chr2	5919000	8602000	A
chr2	8733000	10008000	B
chr2	10093000	10330000	A
chr2	10375000	11783000	A
chr2	12000000	13206000	B
chr2	13316000	15036000	B
chr2	15095000	17338000	B
chr2	17433000	19320000	A
chr2	19422000	20714000	A
chr2	20894000	21245000	A
chr2	21313000	21930000	B
chr2	21941000	22870000	B
chr2	22903000	23180000	A
chr2	23333000	24194000	B
chr2	24329000	24751000	A
chr2	24822000	24898000	A
chr2	24947000	25560000	A
chr2	25692000	26320000	A
chr2	26338000	26593000	A
chr2	26725000	27454000	A
chr2	27541000	28431000	A
chr2	28511000	28565000	A
chr2	28675000	29054000	A
chr2	29184000	29592000	A
chr2	29640000	29730000	A
chr2	29784000	30334000	A
chr2	30478000	30915000	A
chr2	31006000	31430000	A
chr2	31438000	32914000	A
chr2	32981000	33404000	A
chr2	33487000	34639000	A
chr2	34733000	35117000	A
chr2	35234000	35457000	A
chr2	35545000	35911000	A
chr2	36008000	36216000	A
chr2	36446000	37181000	B
chr2	37409000	37762000	A
chr2	37842000	39009000	A
chr2	39016000	39185000	A
chr2	39300000	39378000	B
chr2	39419000	43585000	B
chr2	43727000	47424000	B
chr2	47507000	48840000	B
chr2	48958000	49708000	A
chr2	49799000	50252000	A
chr2	50337000	51934000	A
chr2	51935000	52612000	A
chr2	52765000	53106000	A
chr2	53267000	55977000	B
chr2	56135000	57916000	B
chr2	58022000	58664000	A
chr2	58742000	59415000	A
chr2	59545000	61423000	A
chr2	61607000	62622000	A
chr2	62674000	63398000	B
chr2	63514000	69529000	B
chr2	69644000	70006000	A
chr2	70116000	70556000	A
chr2	70708000	71825000	A
chr2	71887000	73275000	A
chr2	73303000	73493000	A
chr2	73572000	74615000	A
chr2	74728000	75567000	A
chr2	75616000	76105000	A
chr2	76138000	76641000	A
chr2	76711000	77933000	A
chr2	78057000	78863000	B
chr2	78934000	79793000	A
chr2	79867000	80227000	B
chr2	80333000	80619000	A
chr2	80758000	83514000	B
chr2	83638000	83930000	B
chr2	83951000	84397000	B
chr2	84471000	84899000	A
chr2	84900000	85565000	B
chr2	85713000	88138000	B
chr2	88319000	90122000	B
chr2	90481000	90676000	A
chr2	90699000	90771000	A
chr2	90861000	91621000	A
chr2	91725000	92440000	A
chr2	92527000	92846000	A
chr2	92871000	93458000	A
chr2	93482000	93767000	A
chr2	93856000	94358000	A
chr2	94521000	97396000	B
chr2	97472000	100402000	B
chr2	100825000	101619000	B
chr2	101696000	103378000	A
chr2	103475000	103994000	A
chr2	104135000	105222000	A
chr2	105271000	106273000	A
chr2	106378000	106952000	A
chr2	107044000	107900000	B
chr2	107972000	109813000	B
chr2	109915000	111004000	B
chr2	111059000	112080000	B
chr2	112246000	112489000	B
chr2	112505000	113477000	B
chr2	113494000	113796000	A
chr2	113880000	114121000	A
chr2	114268000	116070000	A
chr2	116162000	116806000	A
chr2	116906000	117230000	A
chr2	117258000	119024000	A
chr2	119044000	121404000	A
chr2	121576000	121942000	A
chr2	122061000	122758000	A
chr2	122868000	125210000	B
chr2	125289000	126524000	A
chr2	126640000	127707000	A
chr2	127874000	128565000	A
chr2	128630000	130244000	A
chr2	130277000	132205000	A
chr2	132303000	132897000	A
chr2	133059000	135296000	B
chr2	135403000	135951000	A
chr2	135967000	137928000	B
chr2	138056000	140434000	B
chr2	140464000	143021000	B
chr2	143129000	143776000	B
chr2	143833000	144518000	A
chr2	144662000	145581000	B
chr2	145684000	145884000	A
chr2	145951000	146400000	A
chr2	146475000	147306000	A
chr2	147405000	148123000	B
chr2	148124000	148652000	B
chr2	148685000	148910000	B
chr2	148988000	150054000	B
chr2	150242000	150408000	B
chr2	150607000	150983000	A
chr2	151547000	151739000	A
chr2	151748000	152837000	A
chr2	152917000	153603000	A
chr2	153672000	154276000	A
chr2	154410000	157128000	A
chr2	157297000	157564000	A
chr2	157643000	158342000	A
chr2	158459000	158833000	A
chr2	158896000	160572000	A
chr2	160631000	160944000	A
chr2	160993000	162875000	A
chr2	162942000	163356000	A
chr2	163502000	164037000	A
chr2	164092000	164720000	A
chr2	164934000	165361000	A
chr2	165405000	165478000	A
chr2	165503000	166041000	A
chr2	166100000	166536000	A
chr2	166591000	166990000	A
chr2	167073000	168215000	A
chr2	168245000	168903000	A
chr2	169050000	170083000	A
chr2	170113000	170511000	A
chr2	170512000	170858000	A
chr2	170940000	172169000	A
chr2	172245000	173088000	A
chr2	173104000	173531000	A
chr2	173601000	174284000	A
chr2	174319000	174890000	A
chr2	174928000	178079000	B
chr2	178142000	178340000	A
chr2	178493000	179864000	A
chr2	179929000	180245000	A
chr2	180280000	181598000	A
chr2	181621000	182113224	A
chr3	0	3417000	B
chr3	3452000	7204000	B
chr3	7207000	7294000	B
chr3	7321000	8478000	B
chr3	8605000	8923000	A
chr3	8932000	9945000	A
chr3	10019000	10294000	A
chr3	10496000	13819000	B
chr3	13932000	14447000	B
chr3	14480000	15233000	B
chr3	15521000	15606000	B
chr3	16073000	17818000	B
chr3	18051000	19065000	B
chr3	19254000	20492000	B
chr3	20639000	22227000	B
chr3	22372000	27072000	B
chr3	27183000	28746000	A
chr3	29049000	29718000	A
chr3	29766000	30508000	A
chr3	30644000	31134000	A
chr3	31191000	31578000	B
chr3	31800000	32258000	B
chr3	32337000	32708000	A
chr3	32751000	33704000	A
chr3	33830000	34619000	A
chr3	34696000	35551000	A
chr3	35700000	36142000	A
chr3	36164000	36497000	A
chr3	36627000	37406000	A
chr3	37437000	38182000	A
chr3	38251000	38805000	A
chr3	38915000	40444000	A
chr3	40528000	40829000	A
chr3	40936000	41718000	A
chr3	41861000	45302000	B
chr3	45380000	48867000	B
chr3	48875000	51136000	B
chr3	51257000	51408000	A
chr3	51489000	52195000	A
chr3	52312000	52993000	A
chr3	53028000	53437000	A
chr3	53529000	54647000	A
chr3	54771000	55954000	A
chr3	56028000	57199000	B
chr3	57258000	59356000	A
chr3	59389000	61172000	B
chr3	61245000	62480000	B
chr3	62583000	63516000	B
chr3	63557000	63923000	A
chr3	64081000	64306000	B
chr3	64518000	64604000	B
chr3	64930000	65917000	A
chr3	65993000	66311000	A
chr3	66347000	67314000	A
chr3	67380000	68016000	A
chr3	68077000	68976000	A
chr3	69018000	69109000	A
chr3	69138000	69906000	A
chr3	70113000	73004000	B
chr3	73112000	75161000	B
chr3	75211000	76001000	B
chr3	76119000	78908000	B
chr3	78975000	79566000	A
chr3	79672000	79819000	B
chr3	79850000	81907000	B
chr3	81998000	82851000	B
chr3	82870000	83758000	A
chr3	83802000	84897000	A
chr3	84952000	86112000	A
chr3	86257000	86970000	A
chr3	87055000	87835000	A
chr3	87938000	88529000	A
chr3	88565000	89208000	A
chr3	89319000	90078000	A
chr3	90101000	90447000	A
chr3	90520000	90658000	A
chr3	90931000	91556000	B
chr3	91698000	91763000	B
chr3	92012000	92159000	B
chr3	92301000	93069000	B
chr3	93070000	93539000	B
chr3	94374000	94944000	A
chr3	94945000	95015000	A
chr3	95026000	96193000	A
chr3	96301000	96477000	A
chr3	96531000	96702000	A
chr3	96813000	97593000	A
chr3	97661000	98319000	A
chr3	98758000	100854000	A
chr3	100975000	101812000	A
chr3	101859000	103371000	A
chr3	103413000	105064000	A
chr3	105097000	105914000	A
chr3	106075000	106820000	B
chr3	106936000	107587000	A
chr3	107663000	109063000	A
chr3	109154000	109469000	B
chr3	109536000	115615000	B
chr3	115683000	115979000	A
chr3	116036000	116808000	A
chr3	116902000	118385000	B
chr3	118430000	121093000	A
chr3	121192000	121783000	A
chr3	121884000	122271000	A
chr3	122272000	123358000	A
chr3	123537000	126887000	B
chr3	126947000	127555000	A
chr3	127560000	127951000	A
chr3	128022000	129182000	A
chr3	129297000	129697000	A
chr3	129811000	130089000	A
chr3	130117000	130644000	A
chr3	130759000	131236000	A
chr3	131330000	131566000	B
chr3	131589000	132687000	B
chr3	132742000	135142000	B
chr3	135282000	135738000	A
chr3	135895000	137742000	B
chr3	137788000	138137000	A
chr3	138205000	138431000	A
chr3	138491000	139208000	A
chr3	139317000	141807000	B
chr3	141883000	142664000	A
chr3	142775000	144391000	A
chr3	144441000	144677000	A
chr3	144827000	145900000	A
chr3	145958000	146892000	A
chr3	147008000	148983000	A
chr3	148998000	151581000	B
chr3	151708000	152069000	B
chr3	152183000	152728000	A
chr3	152799000	153851000	A
chr3	153974000	154555000	A
chr3	154662000	157528000	B
chr3	157537000	160039680	B
chr4	0	3301000	B
chr4	3582000	3831000	B
chr4	3834000	6168000	B
chr4	6213000	6438000	B
chr4	6600000	8363000	B
chr4	8400000	9082000	A
chr4	9185000	9784000	A
chr4	9848000	10815000	B
chr4	10913000	11523000	A
chr4	11635000	12031000	A
chr4	12246000	14441000	B
chr4	14442000	19411000	B
chr4	19575000	19960000	B
chr4	20067000	21378000	B
chr4	21415000	21939000	A
chr4	22023000	22444000	A
chr4	22500000	26560000	B
chr4	26575000	31908000	B
chr4	32066000	32535000	A
chr4	32667000	33281000	A
chr4	33405000	34500000	A
chr4	34613000	34908000	A
chr4	34953000	35333000	A
chr4	35384000	40013000	B
chr4	40130000	40611000	A
chr4	40772000	41404000	A
chr4	41473000	42972000	B
chr4	43080000	43423000	A
chr4	43434000	44946000	A
chr4	45031000	45325000	A
chr4	45416000	45852000	A
chr4	45920000	46193000	A
chr4	46200000	46488000	A
chr4	46613000	47036000	A
chr4	47095000	47369000	A
chr4	47478000	48668000	A
chr4	48729000	49301000	A
chr4	49522000	49627000	A
chr4	49708000	52952000	B
chr4	53073000	53858000	A
chr4	53882000	55417000	A
chr4	55541000	56678000	A
chr4	56824000	57286000	A
chr4	57362000	59010000	A
chr4	59060000	59873000	A
chr4	59990000	61821000	B
chr4	61831000	62026000	B
chr4	62462000	62772000	A
chr4	62786000	63340000	A
chr4	63416000	64475000	B
chr4	64527000	65526000	B
chr4	65671000	73589000	B
chr4	73705000	74485000	B
chr4	74533000	77533000	B
chr4	77646000	80770000	B
chr4	80852000	82291000	A
chr4	82304000	83587000	A
chr4	83764000	85097000	A
chr4	85162000	85803000	A
chr4	85837000	86523000	A
chr4	86587000	86878000	A
chr4	86960000	87333000	A
chr4	87376000	88566000	A
chr4	88883000	94509000	B
chr4	94651000	94899000	B
chr4	95020000	95892000	A
chr4	96036000	96634000	B
chr4	96719000	98908000	A
chr4	98938000	99189000	A
chr4	99256000	99838000	A
chr4	99939000	100520000	A
chr4	100600000	102181000	A
chr4	102188000	105018000	A
chr4	105040000	105098000	A
chr4	105159000	106424000	A
chr4	106465000	106538000	A
chr4	106597000	107166000	A
chr4	107201000	107662000	A
chr4	107705000	107864000	A
chr4	107919000	109978000	A
chr4	110107000	111711000	B
chr4	111983000	114118000	B
chr4	114351000	115080000	A
chr4	115322000	115574000	B
chr4	115766000	115998000	A
chr4	116149000	117139000	A
chr4	117299000	118432000	A
chr4	118442000	118897000	A
chr4	118999000	119199000	A
chr4	119258000	120103000	A
chr4	120142000	120896000	A
chr4	120980000	121204000	A
chr4	121405000	121672000	B
chr4	121986000	122734000	B
chr4	122899000	123109000	A
chr4	123149000	123263000	A
chr4	123309000	123859000	A
chr4	123957000	124651000	A
chr4	124785000	125078000	A
chr4	125199000	125949000	A
chr4	126132000	127020000	A
chr4	127021000	127310000	A
chr4	127364000	128544000	A
chr4	128640000	129625000	A
chr4	129701000	130620000	A
chr4	130682000	130913000	A
chr4	130967000	131818000	A
chr4	131899000	132909000	A
chr4	132944000	133489000	A
chr4	133605000	133887000	A
chr4	133936000	134476000	A
chr4	134540000	134802000	A
chr4	134961000	135345000	A
chr4	135474000	136609000	A
chr4	136669000	137332000	A
chr4	137366000	137621000	A
chr4	137680000	138240000	A
chr4	138349000	138404000	A
chr4	138442000	138869000	A
chr4	138914000	139304000	A
chr4	139366000	140531000	A
chr4	140560000	141051000	A
chr4	141161000	143369000	A
chr4	143665000	143842000	B
chr4	143982000	144129000	B
chr4	144388000	144730000	B
chr4	144893000	145281000	A
chr4	145454000	146677000	B
chr4	146678000	146744000	B
chr4	146904000	147215000	B
chr4	147416000	147610000	B
chr4	147939000	148019000	A
chr4	148168000	148439000	A
chr4	148483000	148569000	A
chr4	148717000	149059000	A
chr4	149173000	149685000	A
chr4	149754000	150107000	A
chr4	150148000	151865000	A
chr4	151993000	152097000	A
chr4	152173000	152468000	A
chr4	152567000	153949000	A
chr4	154036000	154266000	A
chr4	154350000	154775000	A
chr4	154888000	155315000	A
chr4	155354000	155794000	A
chr4	155901000	156508116	A
chr5	0	3275000	B
chr5	3305000	3596000	B
chr5	3615000	4092000	A
chr5	4222000	4912000	A
chr5	5001000	5466000	A
chr5	5494000	5739000	B
chr5	5858000	10771000	B
chr5	10828000	12524000	B
chr5	12590000	13612000	B
chr5	13705000	14230000	B
chr5	14402000	15724000	B
chr5	15826000	16282000	A
chr5	16311000	16884000	B
chr5	16960000	17767000	B
chr5	17813000	18443000	B
chr5	18514000	19389000	B
chr5	19471000	20815000	B
chr5	20885000	21620000	A
chr5	21814000	23223000	A
chr5	23424000	23774000	A
chr5	23857000	24184000	A
chr5	24223000	25805000	A
chr5	26181000	27637000	B
chr5	27651000	28401000	A
chr5	28518000	29291000	A
chr5	29412000	30030000	A
chr5	30107000	30667000	A
chr5	30675000	31294000	A
chr5	31568000	32710000	A
chr5	32747000	33587000	A
chr5	33661000	33897000	A
chr5	34014000	36426000	A
chr5	36476000	36747000	A
chr5	36821000	37198000	A
chr5	37280000	38183000	A
chr5	38292000	38644000	A
chr5	38778000	40999000	B
chr5	41036000	41766000	B
chr5	41909000	43628000	B
chr5	43692000	44250000	A
chr5	44331000	45366000	A
chr5	45483000	46329000	B
chr5	46453000	48330000	B
chr5	48419000	49364000	B
chr5	49372000	52066000	B
chr5	52189000	52817000	A
chr5	52863000	53300000	A
chr5	53332000	54110000	A
chr5	54201000	57641000	B
chr5	57722000	64804000	B
chr5	64933000	66632000	A
chr5	66713000	66997000	A
chr5	67052000	67250000	A
chr5	67322000	69487000	B
chr5	69631000	73381000	B
chr5	73423000	74277000	A
chr5	74320000	75143000	A
chr5	75228000	76503000	A
chr5	76604000	76898000	A
chr5	76972000	77232000	A
chr5	77466000	83410000	B
chr5	83572000	85937000	B
chr5	86099000	86153000	B
chr5	86208000	86839000	B
chr5	86882000	88333000	B
chr5	88566000	88771000	A
chr5	88825000	90160000	B
chr5	90230000	90901000	B
chr5	90966000	93235000	A
chr5	93498000	97048000	B
chr5	97162000	98317000	A
chr5	98365000	99150000	A
chr5	99250000	99895000	A
chr5	100056000	100372000	A
chr5	100416000	101655000	A
chr5	101835000	102074000	A
chr5	102211000	103295000	A
chr5	103348000	103930000	A
chr5	103953000	104504000	A
chr5	104741000	105165000	B
chr5	105431000	105866000	A
chr5	105988000	106824000	A
chr5	106860000	107580000	A
chr5	107597000	108685000	A
chr5	108971000	109923000	B
chr5	110363000	110727000	A
chr5	110834000	111251000	A
chr5	111430000	112147000	A
chr5	112258000	113238000	A
chr5	113371000	113723000	A
chr5	113774000	115476000	A
chr5	115675000	115990000	A
chr5	116097000	117058000	A
chr5	117129000	117492000	A
chr5	117517000	117928000	A
chr5	118084000	118228000	A
chr5	118270000	118727000	A
chr5	118837000	119669000	A
chr5	119759000	120076000	A
chr5	120153000	120455000	A
chr5	120495000	120743000	A
chr5	120854000	121185000	A
chr5	121208000	121814000	A
chr5	121857000	122098000	A
chr5	122132000	122368000	A
chr5	122411000	122771000	A
chr5	122851000	123180000	A
chr5	123237000	124875000	A
chr5	124889000	125271000	A
chr5	125545000	128429000	A
chr5	128517000	128960000	A
chr5	129068000	130176000	A
chr5	130310000	130845000	A
chr5	130863000	131393000	A
chr5	131528000	134019000	A
chr5	134199000	134969000	A
chr5	135024000	135863000	A
chr5	135890000	136189000	A
chr5	136275000	136724000	A
chr5	136783000	137762000	A
chr5	137886000	138032000	A
chr5	138091000	138660000	A
chr5	138760000	139196000	A
chr5	139328000	139729000	A
chr5	139839000	140728000	A
chr5	140891000	142358000	A
chr5	142359000	142415000	A
chr5	142503000	144719000	A
chr5	144805000	145038000	A
chr5	145571000	146013000	B
chr5	146240000	146459000	A
chr5	146661000	147301000	A
chr5	147399000	148235000	A
chr5	148336000	148795000	A
chr5	148808000	149631000	A
chr5	149710000	151834684	A
chr6	0	3306000	B
chr6	3512000	5586000	B
chr6	5658000	6876000	A
chr6	7050000	7644000	B
chr6	7738000	8792000	B
chr6	8956000	11792000	B
chr6	11919000	12207000	B
chr6	12357000	13298000	B
chr6	13327000	14497000	B
chr6	14580000	16951000	B
chr6	17079000	17596000	A
chr6	17668000	18817000	B
chr6	18912000	21726000	B
chr6	21771000	22081000	A
chr6	22120000	23032000	A
chr6	23174000	23444000	A
chr6	23544000	24444000	B
chr6	24519000	24656000	B
chr6	24708000	28158000	B
chr6	28226000	29133000	A
chr6	29224000	30353000	A
chr6	30433000	30984000	A
chr6	31072000	31499000	A
chr6	31511000	35229000	A
chr6	35296000	37023000	A
chr6	37084000	37468000	A
chr6	37469000	38350000	A
chr6	38440000	39804000	A
chr6	39847000	40410000	A
chr6	40537000	40956000	B
chr6	41008000	41474000	B
chr6	41526000	42076000	B
chr6	42245000	42874000	B
chr6	43091000	47062000	B
chr6	47237000	47592000	A
chr6	47861000	48068000	A
chr6	48161000	49399000	A
chr6	49525000	50528000	A
chr6	50667000	51146000	A
chr6	51252000	51580000	A
chr6	51593000	52241000	A
chr6	52291000	52939000	A
chr6	53009000	53724000	A
chr6	53808000	55176000	A
chr6	55229000	55511000	A
chr6	55525000	56041000	A
chr6	56089000	56666000	A
chr6	56801000	56915000	A
chr6	57040000	57448000	B
chr6	57537000	57846000	B
chr6	57990000	58441000	B
chr6	58628000	59174000	B
chr6	59250000	59494000	B
chr6	59610000	61295000	B
chr6	61375000	64617000	B
chr6	64692000	66497000	B
chr6	66879000	67480000	B
chr6	67667000	68361000	B
chr6	68370000	68926000	B
chr6	69123000	69591000	B
chr6	69719000	69775000	B
chr6	69856000	70103000	B
chr6	70320000	70538000	B
chr6	70815000	72302000	A
chr6	72413000	72845000	A
chr6	72926000	73203000	A
chr6	73375000	77561000	B
chr6	77681000	78511000	B
chr6	78545000	81789000	B
chr6	81975000	82666000	B
chr6	82728000	82964000	A
chr6	82996000	83755000	A
chr6	83870000	84053000	A
chr6	84100000	85068000	A
chr6	85171000	85413000	A
chr6	85517000	85587000	A
chr6	85696000	85876000	B
chr6	85935000	86352000	A
chr6	86446000	86711000	A
chr6	86726000	87019000	A
chr6	87071000	87773000	A
chr6	87848000	88082000	A
chr6	88132000	88463000	A
chr6	88564000	88822000	A
chr6	88966000	89607000	A
chr6	89827000	90210000	B
chr6	90373000	90572000	A
chr6	90611000	91421000	A
chr6	91539000	92186000	A
chr6	92287000	92694000	A
chr6	92803000	93716000	A
chr6	93717000	94465000	A
chr6	94561000	94966000	A
chr6	95095000	96972000	A
chr6	97226000	98026000	A
chr6	98109000	99583000	A
chr6	99682000	100871000	A
chr6	100892000	101560000	A
chr6	101680000	103228000	B
chr6	103307000	103679000	B
chr6	103816000	106734000	B
chr6	106839000	107969000	B
chr6	108122000	108713000	A
chr6	108841000	112116000	B
chr6	112195000	112645000	A
chr6	112724000	113011000	A
chr6	113049000	113681000	A
chr6	113752000	114487000	A
chr6	114498000	114622000	B
chr6	114712000	115539000	A
chr6	115596000	115796000	A
chr6	115884000	116572000	A
chr6	116631000	117713000	A
chr6	117882000	118407000	A
chr6	118606000	119414000	A
chr6	119503000	120289000	A
chr6	120513000	120807000	A
chr6	120918000	121181000	A
chr6	121278000	121535000	A
chr6	121853000	122051000	B
chr6	122314000	122845000	A
chr6	123031000	123302000	B
chr6	123713000	124208000	B
chr6	124307000	124487000	A
chr6	124700000	125267000	A
chr6	125409000	126444000	A
chr6	126488000	127455000	A
chr6	127549000	127946000	A
chr6	127948000	128435000	A
chr6	128512000	128611000	A
chr6	128850000	129566000	B
chr6	129700000	130494000	B
chr6	130708000	130900000	B
chr6	131276000	131428000	B
chr6	131628000	132049000	B
chr6	132430000	132532000	B
chr6	132611000	133175000	B
chr6	133312000	133454000	B
chr6	133539000	133769000	B
chr6	133986000	134378000	A
chr6	134428000	134948000	A
chr6	135074000	135425000	A
chr6	135435000	136321000	A
chr6	136422000	136793000	A
chr6	136830000	137705000	A
chr6	137809000	140697000	A
chr6	140748000	143164000	A
chr6	143223000	144969000	A
chr6	145054000	146772000	A
chr6	146803000	148111000	A
chr6	148236000	149736546	A
chr7	0	3510000	B
chr7	3619000	3682000	A
chr7	4025000	4402000	B
chr7	4570000	5050000	A
chr7	5305000	5398000	B
chr7	5549000	5919000	B
chr7	6139000	6925000	B
chr7	7037000	7182000	B
chr7	7200000	10209000	B
chr7	10238000	10692000	B
chr7	11082000	11234000	B
chr7	11701000	12005000	B
chr7	12099000	12687000	B
chr7	12822000	13041000	A
chr7	13177000	13395000	B
chr7	13787000	13893000	B
chr7	13901000	13961000	B
chr7	14123000	14537000	B
chr7	14896000	15676000	B
chr7	15985000	16736000	A
chr7	16745000	17004000	A
chr7	17656000	18275000	B
chr7	18476000	18590000	B
chr7	18919000	18990000	A
chr7	19065000	19640000	A
chr7	19816000	23515000	B
chr7	23596000	23702000	B
chr7	24086000	25594000	A
chr7	25689000	25805000	A
chr7	26121000	26332000	B
chr7	26381000	26809000	B
chr7	27200000	28370000	A
chr7	28404000	28717000	A
chr7	28758000	29541000	A
chr7	29768000	30224000	A
chr7	30305000	30542000	A
chr7	30600000	31148000	A
chr7	31624000	33467000	B
chr7	33606000	33921000	B
chr7	34216000	34350000	A
chr7	34415000	35847000	A
chr7	35888000	37289000	A
chr7	37417000	38169000	A
chr7	38343000	39431000	B
chr7	39490000	40900000	B
chr7	41355000	41678000	B
chr7	41885000	42572000	B
chr7	42784000	43027000	B
chr7	43325000	43926000	B
chr7	44280000	44806000	A
chr7	44889000	45680000	A
chr7	45730000	46022000	A
chr7	46042000	46612000	A
chr7	46769000	47136000	A
chr7	47436000	48542000	B
chr7	48792000	49916000	A
chr7	49999000	51408000	B
chr7	51601000	51969000	A
chr7	52108000	55612000	B
chr7	55809000	56227000	A
chr7	56292000	59314000	B
chr7	59979000	60167000	B
chr7	60390000	60625000	B
chr7	60852000	62409000	B
chr7	62654000	62742000	B
chr7	62957000	63671000	B
chr7	63767000	64741000	A
chr7	64826000	65231000	A
chr7	65304000	65637000	A
chr7	65708000	66038000	A
chr7	66094000	66686000	A
chr7	66693000	67600000	A
chr7	67683000	68309000	A
chr7	68376000	70329000	A
chr7	70384000	72309000	A
chr7	72405000	73370000	A
chr7	73457000	73619000	A
chr7	73698000	74340000	A
chr7	74382000	75090000	A
chr7	75126000	75872000	A
chr7	75966000	79357000	A
chr7	79414000	79694000	A
chr7	79788000	80324000	A
chr7	80386000	84444000	A
chr7	84475000	84769000	B
chr7	84911000	86930000	B
chr7	87092000	89470000	B
chr7	89484000	89857000	A
chr7	89980000	90439000	A
chr7	90486000	92024000	B
chr7	92106000	92535000	A
chr7	92611000	93113000	A
chr7	93236000	96906000	A
chr7	97013000	97286000	A
chr7	97408000	97703000	A
chr7	97748000	99139000	A
chr7	99154000	99466000	A
chr7	99500000	100885000	A
chr7	100889000	101613000	A
chr7	101661000	102185000	A
chr7	102229000	102429000	A
chr7	102540000	104242000	B
chr7	104269000	105263000	B
chr7	105276000	105340000	B
[truncated: 399 more rows]

## Sheet: ncx CN
chrom	start	end	Compartment
chr1	0	6170000	B
chr1	6187000	7328000	B
chr1	7411000	9442000	B
chr1	9561000	10200000	B
chr1	10295000	12810000	B
chr1	12883000	13669000	B
chr1	13820000	14964000	B
chr1	15004000	16705000	B
chr1	16750000	17148000	B
chr1	17163000	20529000	B
chr1	20621000	24230000	B
chr1	24378000	25825000	B
chr1	25873000	30565000	B
chr1	30774000	32163000	B
chr1	32175000	33626000	B
chr1	33678000	34841000	A
chr1	34962000	36060000	A
chr1	36165000	36300000	A
chr1	36301000	36744000	A
chr1	36807000	38119000	A
chr1	38189000	38777000	A
chr1	39016000	39520000	A
chr1	39642000	40833000	A
chr1	40880000	42674000	A
chr1	42742000	43083000	A
chr1	43115000	44140000	A
chr1	44312000	45735000	B
chr1	45806000	46027000	B
chr1	46183000	46642000	B
chr1	46825000	47232000	B
chr1	47265000	50915000	B
chr1	50936000	51601000	B
chr1	51668000	52113000	B
chr1	52118000	53307000	B
chr1	53467000	53577000	B
chr1	53758000	54360000	B
chr1	54489000	54976000	A
chr1	55160000	55816000	A
chr1	55930000	57353000	A
chr1	57466000	58293000	A
chr1	58431000	59612000	A
chr1	59743000	60952000	A
chr1	60984000	62981000	A
chr1	63196000	63611000	A
chr1	63695000	64442000	A
chr1	64530000	65027000	A
chr1	65144000	65261000	A
chr1	65356000	65987000	B
chr1	66145000	66421000	A
chr1	66431000	69110000	B
chr1	69283000	69752000	B
chr1	69822000	72098000	B
chr1	72322000	72843000	A
chr1	72935000	73773000	B
chr1	73919000	75545000	A
chr1	75668000	77507000	A
chr1	77552000	77875000	A
chr1	77986000	78460000	A
chr1	78531000	78699000	B
chr1	78737000	79680000	B
chr1	79787000	80135000	B
chr1	80165000	81266000	B
chr1	81353000	83700000	B
chr1	83768000	84679000	B
chr1	84742000	84902000	B
chr1	85173000	85314000	B
chr1	85338000	85486000	B
chr1	85820000	86031000	A
chr1	86143000	86340000	A
chr1	86436000	86564000	A
chr1	86653000	87182000	A
chr1	87233000	87432000	A
chr1	87475000	87744000	A
chr1	87765000	87988000	A
chr1	88219000	88300000	A
chr1	88421000	88703000	A
chr1	88775000	89597000	A
chr1	89676000	90564000	A
chr1	90649000	91389000	A
chr1	91538000	92439000	A
chr1	92513000	92885000	A
chr1	92976000	93753000	A
chr1	94016000	94077000	B
chr1	94148000	97743000	B
chr1	97815000	103724000	B
chr1	103786000	104941000	B
chr1	105017000	105598000	B
chr1	105679000	106393000	B
chr1	106434000	106737000	B
chr1	107309000	107513000	B
chr1	107650000	111598000	B
chr1	111685000	112462000	B
chr1	112613000	117551000	B
chr1	117750000	118046000	B
chr1	118343000	119057000	A
chr1	119120000	120537000	A
chr1	120620000	121482000	B
chr1	121657000	125317000	B
chr1	125397000	126933000	A
chr1	126960000	127448000	A
chr1	127511000	128269000	A
chr1	128391000	128832000	A
chr1	128897000	130350000	B
chr1	130541000	133001000	A
chr1	133049000	133110000	A
chr1	133138000	133606000	A
chr1	133669000	134073000	A
chr1	134105000	135707000	A
chr1	135719000	136467000	A
chr1	136563000	138036000	A
chr1	138129000	139377000	A
chr1	139677000	140047000	B
chr1	140189000	143610000	B
chr1	143808000	144333000	B
chr1	144446000	149762000	B
chr1	149856000	150249000	B
chr1	150490000	151340000	B
chr1	151358000	151718000	A
chr1	151835000	153360000	A
chr1	153526000	154729000	A
chr1	154776000	155536000	A
chr1	155584000	156015000	A
chr1	156061000	157518000	A
chr1	157569000	158626000	A
chr1	158705000	159195000	A
chr1	159253000	160103000	A
chr1	160227000	162717000	A
chr1	162817000	164201000	B
chr1	164324000	165180000	B
chr1	165203000	166373000	A
chr1	166489000	167374000	A
chr1	167375000	167893000	A
chr1	167959000	169467000	A
chr1	169579000	169929000	A
chr1	169953000	170195000	A
chr1	170297000	170861000	A
chr1	170898000	171031000	A
chr1	171104000	171948000	A
chr1	172040000	172351000	A
chr1	172415000	172658000	A
chr1	172687000	173424000	B
chr1	173619000	173940000	B
chr1	174037000	174411000	B
chr1	174490000	176668000	B
chr1	176908000	177696000	A
chr1	177970000	178063000	B
chr1	178196000	178447000	A
chr1	178552000	179457000	A
chr1	179527000	179794000	A
chr1	179831000	180210000	A
chr1	180245000	180764000	A
chr1	180889000	181197000	A
chr1	181233000	181847000	A
chr1	181848000	182538000	A
chr1	182553000	183256000	A
chr1	183531000	184720000	A
chr1	184860000	185185000	A
chr1	185287000	185492000	A
chr1	185582000	186678000	A
chr1	186839000	188889000	A
chr1	189057000	189621000	A
chr1	189709000	190780000	A
chr1	190933000	192131000	A
chr1	192201000	192703000	A
chr1	192748000	193125000	A
chr1	193138000	194967000	A
chr1	195121000	195471971	B
chr10	0	3955000	B
chr10	4005000	4348000	A
chr10	4463000	5804000	B
chr10	5844000	7297000	B
chr10	7648000	7826000	A
chr10	7827000	9684000	A
chr10	9848000	11144000	B
chr10	11152000	11277000	B
chr10	11417000	12959000	B
chr10	13061000	13441000	A
chr10	13567000	14387000	A
chr10	14436000	17699000	B
chr10	17770000	19192000	A
chr10	19258000	20271000	A
chr10	20379000	20908000	A
chr10	20992000	21267000	A
chr10	21377000	21970000	B
chr10	22201000	22392000	B
chr10	22616000	23066000	B
chr10	23123000	23776000	B
chr10	23819000	24863000	B
chr10	24869000	28886000	B
chr10	29125000	30561000	B
chr10	30613000	30808000	B
chr10	30853000	31346000	B
chr10	31435000	33833000	B
chr10	34003000	34316000	B
chr10	34458000	36906000	B
chr10	37152000	39063000	B
chr10	39195000	40234000	A
chr10	40271000	40538000	A
chr10	40635000	41789000	A
chr10	41794000	42265000	A
chr10	42335000	42741000	A
chr10	42768000	43487000	A
chr10	43589000	44178000	A
chr10	44310000	45007000	B
chr10	45074000	45957000	B
chr10	46032000	49782000	B
chr10	49849000	50511000	B
chr10	50702000	51483000	B
chr10	51496000	52436000	B
chr10	52437000	53596000	B
chr10	53631000	53797000	B
chr10	53861000	56318000	B
chr10	56379000	57426000	B
chr10	57492000	58483000	B
chr10	58573000	59838000	A
chr10	59908000	60269000	A
chr10	60297000	60745000	A
chr10	60780000	61066000	A
chr10	61171000	61665000	A
chr10	61814000	62480000	A
chr10	62486000	63346000	A
chr10	63516000	64076000	A
chr10	64095000	66764000	A
chr10	66909000	67255000	A
chr10	67338000	71203000	A
chr10	71518000	74817000	B
chr10	74949000	75511000	A
chr10	75541000	76200000	A
chr10	76256000	77945000	A
chr10	77987000	78411000	A
chr10	78508000	79379000	B
chr10	79790000	80287000	A
chr10	80397000	81089000	A
chr10	81205000	81590000	A
chr10	82123000	82526000	B
chr10	82670000	83347000	A
chr10	83401000	83743000	A
chr10	83826000	84437000	A
chr10	84510000	85064000	A
chr10	85212000	85638000	A
chr10	85985000	86458000	A
chr10	86729000	86998000	A
chr10	87037000	87486000	A
chr10	87570000	90671000	A
chr10	90746000	91146000	A
chr10	91320000	92969000	A
chr10	93077000	94140000	A
chr10	94221000	94950000	A
chr10	94997000	95460000	A
chr10	95583000	97291000	A
chr10	97381000	97687000	B
chr10	97735000	99079000	B
chr10	99154000	99575000	A
chr10	99673000	100382000	B
chr10	100497000	102377000	B
chr10	102494000	103197000	B
chr10	103232000	105752000	B
chr10	105899000	106560000	B
chr10	106614000	109731000	B
chr10	109762000	109850000	A
chr10	109921000	111492000	A
chr10	111515000	111926000	A
chr10	112224000	112802000	B
chr10	112840000	115155000	B
chr10	115363000	117677000	A
chr10	117828000	118127000	A
chr10	118253000	118360000	B
chr10	118369000	120162000	A
chr10	120276000	120865000	A
chr10	120915000	121277000	A
chr10	121358000	121566000	A
chr10	121660000	122041000	A
chr10	122164000	122506000	A
chr10	122547000	123131000	A
chr10	123334000	126811000	A
chr10	126929000	127020000	A
chr10	127138000	127314000	A
chr10	127315000	127615000	A
chr10	127650000	127999000	A
chr10	128053000	128526000	A
chr10	128575000	128904000	A
chr10	129143000	130694993	B
chr11	0	3353000	B
chr11	3426000	3928000	A
chr11	3993000	4089000	A
chr11	4161000	4848000	A
chr11	4918000	5056000	A
chr11	5131000	6235000	A
chr11	6422000	6603000	A
chr11	6670000	7160000	A
chr11	7255000	8315000	B
chr11	8444000	9206000	A
chr11	9317000	11375000	B
chr11	11380000	12526000	B
chr11	12648000	16435000	B
chr11	16550000	17214000	B
chr11	17309000	19731000	B
chr11	19841000	21454000	A
chr11	21592000	23253000	A
chr11	23286000	23900000	A
chr11	24091000	27002000	A
chr11	27274000	29043000	B
chr11	29160000	30680000	B
chr11	30777000	30964000	A
chr11	31045000	31589000	B
chr11	31683000	33122000	A
chr11	33214000	34739000	A
chr11	34884000	35747000	A
chr11	35778000	35996000	A
chr11	36061000	40593000	A
chr11	40827000	43332000	B
chr11	43493000	43716000	A
chr11	43813000	44430000	A
chr11	44635000	45879000	A
chr11	45963000	46257000	A
chr11	46267000	48729000	B
chr11	48787000	48872000	A
chr11	48905000	49313000	B
chr11	49373000	49469000	B
chr11	49676000	50342000	A
chr11	50471000	51236000	A
chr11	51285000	51555000	A
chr11	51761000	52352000	A
chr11	52500000	53215000	A
chr11	53321000	53427000	A
chr11	53432000	55438000	A
chr11	55555000	56091000	A
chr11	56173000	57432000	A
chr11	57514000	58803000	A
chr11	58920000	59804000	A
chr11	59884000	60422000	A
chr11	60717000	61707000	A
chr11	61776000	61901000	A
chr11	61961000	62690000	A
chr11	62783000	64914000	A
chr11	65034000	65711000	A
chr11	65833000	67069000	A
chr11	67113000	68423000	A
chr11	68441000	68839000	A
chr11	68911000	68989000	A
chr11	69143000	69616000	A
chr11	69678000	70758000	A
chr11	70869000	71018000	A
chr11	71114000	71271000	A
chr11	71354000	72022000	A
chr11	72053000	73058000	A
chr11	73445000	74205000	B
chr11	74385000	74563000	A
chr11	74662000	74811000	A
chr11	74934000	75645000	A
chr11	75781000	76423000	A
chr11	76483000	77976000	A
chr11	78002000	78303000	A
chr11	78345000	78425000	A
chr11	78569000	79924000	A
chr11	80008000	80673000	A
chr11	80721000	81590000	A
chr11	81653000	82220000	A
chr11	82221000	82892000	A
chr11	83009000	83172000	B
chr11	83318000	84762000	A
chr11	84911000	85356000	A
chr11	85357000	86148000	A
chr11	86236000	87028000	A
chr11	87161000	87571000	A
chr11	87603000	87896000	A
chr11	87973000	88208000	A
chr11	88231000	88808000	A
chr11	89106000	90605000	A
chr11	90732000	93781000	A
chr11	93967000	94545000	A
chr11	94688000	97689000	A
chr11	97784000	98584000	A
chr11	98696000	100220000	A
chr11	100388000	101605000	A
chr11	101665000	101732000	A
chr11	101749000	102440000	A
chr11	102460000	103048000	A
chr11	103119000	103925000	A
chr11	103974000	104195000	A
chr11	104303000	104485000	A
chr11	104632000	105073000	A
chr11	105290000	106770000	A
chr11	106807000	107113000	A
chr11	107202000	107469000	A
chr11	107562000	108376000	A
chr11	108485000	110262000	A
chr11	110336000	110512000	A
chr11	110570000	111484000	A
chr11	111553000	112781000	A
chr11	112782000	113139000	A
chr11	113194000	113644000	A
chr11	113691000	114617000	A
chr11	114722000	114984000	A
chr11	115086000	117802000	A
chr11	117879000	119889000	A
chr11	119926000	120370000	A
chr11	120390000	120458000	A
chr11	120468000	121194000	A
chr11	121331000	122082543	A
chr12	0	3364000	B
chr12	3486000	4084000	A
chr12	4117000	4980000	A
chr12	5073000	8289000	A
chr12	8320000	8554000	A
chr12	8684000	8980000	A
chr12	9115000	10560000	B
chr12	10621000	11172000	B
chr12	11215000	12088000	B
chr12	12176000	13192000	A
chr12	13325000	15412000	B
chr12	15565000	16531000	A
chr12	16561000	17257000	A
chr12	17355000	17754000	A
chr12	18186000	18366000	B
chr12	18494000	19874000	B
chr12	20080000	20652000	B
chr12	20684000	20883000	B
chr12	21146000	21404000	A
chr12	21598000	24460000	B
chr12	24525000	24951000	A
chr12	25118000	26282000	A
chr12	26506000	27311000	A
chr12	27379000	28431000	A
chr12	28467000	28527000	A
chr12	28635000	29863000	A
chr12	30044000	31033000	A
chr12	31094000	31908000	A
chr12	31977000	32875000	B
chr12	32942000	33375000	A
chr12	33539000	35180000	B
chr12	35242000	35801000	B
chr12	35882000	38116000	B
chr12	38135000	39476000	B
chr12	39529000	40171000	B
chr12	40231000	40786000	A
chr12	40886000	44107000	B
chr12	44291000	44558000	A
chr12	44672000	49118000	B
chr12	49416000	51286000	A
chr12	51379000	51994000	A
chr12	52049000	52858000	A
chr12	52958000	54558000	A
chr12	54804000	55050000	A
chr12	55332000	55811000	A
chr12	55886000	58907000	B
chr12	59025000	59192000	B
chr12	59370000	64785000	B
chr12	64974000	65092000	A
chr12	65259000	69065000	B
chr12	69316000	70876000	A
chr12	70981000	71184000	A
chr12	71229000	71741000	A
chr12	71766000	72046000	A
chr12	72120000	73510000	A
chr12	73591000	74281000	A
chr12	74373000	75366000	A
chr12	75447000	75723000	A
chr12	75789000	76756000	A
chr12	77001000	78813000	A
chr12	78889000	79242000	A
chr12	79383000	80094000	A
chr12	80181000	80900000	A
chr12	80998000	81953000	A
chr12	82081000	83005000	A
chr12	83073000	83479000	A
chr12	83638000	84390000	A
chr12	84432000	85328000	A
chr12	85341000	86664000	A
chr12	86768000	87377000	A
chr12	87722000	87828000	B
chr12	87973000	88129000	B
chr12	88405000	89372000	A
chr12	89545000	91299000	A
chr12	91404000	91799000	A
chr12	91957000	95663000	B
chr12	95753000	98148000	B
chr12	98298000	99853000	A
chr12	99906000	100095000	A
chr12	100197000	101033000	A
chr12	101248000	101733000	B
chr12	102000000	102372000	A
chr12	102496000	102738000	A
chr12	102792000	103351000	A
chr12	103489000	103670000	A
chr12	103992000	104359000	B
chr12	104463000	105654000	A
chr12	105849000	107993000	A
chr12	108015000	108116000	A
chr12	108221000	108512000	A
chr12	108583000	108767000	A
chr12	108926000	110314000	A
chr12	110457000	110883000	A
chr12	110887000	112091000	A
chr12	112143000	112539000	A
chr12	112785000	113101000	A
chr12	113350000	113430000	B
chr12	113536000	114645000	B
chr12	114679000	114807000	B
chr12	114808000	114865000	B
chr12	114907000	115059000	B
chr12	115254000	115444000	B
chr12	115497000	115812000	B
chr12	116076000	116616000	A
chr12	116650000	117325000	A
chr12	117422000	117765000	A
chr12	117845000	118843000	A
chr12	118969000	120129022	B
chr13	0	3295000	B
chr13	3548000	3609000	B
chr13	3635000	4611000	B
chr13	4652000	6469000	B
chr13	6800000	8862000	B
chr13	8976000	9164000	A
chr13	9177000	9779000	A
chr13	9902000	12396000	B
chr13	12470000	12553000	B
chr13	12835000	13214000	B
chr13	13496000	13842000	B
chr13	13983000	14589000	B
chr13	14719000	15712000	B
chr13	15828000	15948000	B
chr13	16031000	17579000	B
chr13	17719000	19197000	B
chr13	19220000	20261000	B
chr13	20322000	21053000	B
chr13	21173000	21677000	B
chr13	21829000	22025000	A
chr13	22240000	23211000	B
chr13	23425000	23528000	A
chr13	23589000	23644000	A
chr13	23799000	25000000	A
chr13	25037000	25119000	A
chr13	25129000	28921000	B
chr13	29005000	29799000	A
chr13	29924000	31613000	B
chr13	31825000	32774000	B
chr13	32953000	33159000	B
chr13	33527000	33754000	B
chr13	34026000	34873000	A
chr13	34896000	34972000	B
chr13	35026000	35929000	B
chr13	36028000	37309000	A
chr13	37459000	37961000	A
chr13	37988000	38594000	A
chr13	38695000	40684000	B
chr13	40853000	41560000	A
chr13	41710000	43106000	A
chr13	43187000	44970000	A
chr13	45059000	45449000	A
chr13	45579000	47292000	A
chr13	47312000	48447000	A
chr13	48544000	49398000	A
chr13	49407000	49649000	A
chr13	49665000	49716000	A
chr13	50082000	50162000	B
chr13	50396000	50482000	B
chr13	50979000	51596000	A
chr13	51700000	51835000	A
chr13	51846000	52222000	A
chr13	52274000	52612000	A
chr13	52673000	53060000	A
chr13	53112000	53360000	A
chr13	53447000	54060000	A
chr13	54098000	54633000	A
chr13	54795000	55308000	A
chr13	55345000	55589000	A
chr13	55773000	56115000	A
chr13	56184000	57228000	A
chr13	57306000	57960000	A
chr13	57996000	58583000	A
chr13	58662000	59764000	A
chr13	59893000	60732000	A
chr13	60997000	61623000	B
chr13	61812000	62095000	B
chr13	62205000	62353000	B
chr13	62897000	64053000	A
chr13	64169000	65229000	B
chr13	65304000	66751000	B
chr13	66923000	67856000	B
chr13	68130000	68329000	B
chr13	68632000	69442000	B
chr13	69543000	70552000	A
chr13	70659000	70995000	A
chr13	71105000	74317000	A
chr13	74647000	76671000	B
chr13	76830000	78189000	B
chr13	78238000	80742000	B
chr13	80902000	81744000	B
chr13	81792000	83639000	B
chr13	83772000	89499000	B
chr13	89669000	90833000	B
chr13	90976000	91802000	A
chr13	91828000	92340000	A
chr13	92352000	92736000	A
chr13	92766000	93713000	A
chr13	93817000	94935000	A
chr13	94990000	95314000	A
chr13	95392000	97068000	A
chr13	97257000	97933000	A
chr13	97996000	98249000	A
chr13	98352000	99282000	A
chr13	99379000	99820000	A
chr13	99878000	100080000	A
chr13	100226000	100385000	B
chr13	100477000	100723000	A
chr13	100910000	101675000	A
chr13	101766000	102626000	A
chr13	102699000	103631000	A
chr13	103750000	104089000	A
chr13	104295000	104767000	B
chr13	104812000	106846000	B
chr13	107085000	108122000	A
chr13	108190000	108342000	A
chr13	108392000	109169000	A
chr13	109258000	110342000	A
chr13	110427000	111409000	A
chr13	111466000	111708000	A
chr13	111823000	112601000	A
chr13	112674000	113037000	A
chr13	113069000	113259000	A
chr13	113294000	113623000	A
chr13	113634000	114791000	A
chr13	114820000	116696000	B
chr13	116769000	118318000	B
chr13	118430000	119390000	B
chr13	119624000	119787000	A
chr13	120070000	120421639	B
chr14	0	7738000	B
chr14	7828000	8336000	A
chr14	8435000	11539000	B
chr14	11557000	12110000	A
chr14	12173000	12523000	A
chr14	12611000	13887000	B
chr14	13947000	14088000	B
chr14	14265000	16362000	B
chr14	16374000	18171000	B
chr14	18250000	18966000	B
chr14	19201000	19385000	B
chr14	19707000	20261000	A
chr14	20373000	20671000	A
chr14	20714000	21014000	A
chr14	21147000	21738000	A
chr14	21995000	23491000	A
chr14	23592000	24287000	A
chr14	24514000	25645000	A
chr14	25736000	27752000	A
chr14	27808000	29909000	A
chr14	30013000	30951000	A
chr14	31011000	32084000	A
chr14	32207000	32480000	A
chr14	32605000	33322000	A
chr14	33384000	34733000	A
chr14	34844000	37086000	B
chr14	37198000	39485000	B
chr14	39523000	41019000	B
chr14	41199000	43747000	B
chr14	43914000	44307000	B
chr14	44391000	44500000	B
chr14	44845000	45145000	B
chr14	45243000	45699000	A
chr14	45828000	46705000	B
chr14	46845000	48353000	A
chr14	48393000	48993000	A
chr14	49229000	49759000	A
chr14	50006000	50579000	B
chr14	50804000	51090000	A
chr14	51207000	51522000	B
chr14	51891000	52293000	A
chr14	52563000	52624000	B
chr14	52782000	53287000	B
chr14	53824000	55091000	A
chr14	55173000	55910000	A
chr14	56034000	56960000	A
chr14	57049000	57974000	A
chr14	58059000	59102000	A
chr14	59271000	59537000	A
chr14	59620000	60738000	A
chr14	60826000	62459000	A
chr14	62495000	63802000	A
chr14	63869000	64061000	A
chr14	64139000	64584000	A
chr14	64625000	66758000	A
chr14	66835000	67661000	A
chr14	67683000	67963000	A
chr14	67982000	70638000	A
chr14	70826000	73048000	A
chr14	73098000	73487000	A
chr14	73608000	74991000	A
chr14	75094000	75715000	A
chr14	75874000	76101000	A
chr14	76152000	76442000	A
chr14	76530000	76996000	A
chr14	77147000	78490000	A
chr14	78572000	79445000	A
chr14	79599000	80179000	A
chr14	80323000	84366000	B
chr14	84454000	87330000	B
chr14	87506000	88975000	B
chr14	89084000	93860000	B
chr14	93995000	95888000	B
chr14	95980000	96887000	B
chr14	96994000	98174000	B
chr14	98193000	98997000	B
chr14	99165000	99867000	B
chr14	99951000	101373000	B
chr14	101475000	102966000	B
chr14	103106000	103707000	A
chr14	103742000	105296000	B
chr14	105328000	105904000	B
chr14	105934000	106398000	B
chr14	106542000	109764000	B
chr14	109932000	110752000	B
chr14	110846000	115016000	B
chr14	115052000	118109000	B
chr14	118188000	118989000	A
chr14	119090000	120050000	A
chr14	120088000	120768000	A
chr14	120841000	122105000	A
chr14	122233000	122487000	A
chr14	122535000	123321000	A
chr14	123384000	124902244	B
chr15	0	3857000	B
chr15	3983000	5066000	B
chr15	5154000	5233000	B
chr15	5286000	6207000	B
chr15	6208000	6681000	B
chr15	6705000	8021000	A
chr15	8129000	8353000	A
chr15	8379000	9003000	A
chr15	9074000	9205000	A
chr15	9317000	10402000	B
chr15	10505000	11902000	B
chr15	11992000	12785000	A
chr15	12934000	15232000	B
chr15	15280000	21444000	B
chr15	21561000	24469000	B
chr15	24625000	25403000	B
chr15	25440000	25950000	A
chr15	26029000	27220000	B
chr15	27319000	27601000	A
chr15	27659000	28164000	A
chr15	28262000	31283000	A
chr15	31288000	31574000	A
chr15	31656000	32694000	A
chr15	32910000	33961000	B
chr15	34046000	34431000	B
chr15	34570000	36104000	B
chr15	36213000	37052000	A
chr15	37108000	37871000	A
chr15	37977000	38676000	A
chr15	38715000	39330000	A
chr15	39375000	40138000	A
chr15	40177000	41071000	A
chr15	41209000	42895000	B
chr15	42974000	44409000	B
chr15	44447000	48779000	B
chr15	48860000	52451000	B
chr15	52554000	55013000	B
chr15	55112000	57491000	B
chr15	57598000	58424000	A
chr15	58469000	58818000	A
chr15	58964000	59298000	A
chr15	59414000	59850000	A
chr15	59890000	61051000	B
chr15	61169000	61937000	B
chr15	62007000	63739000	A
chr15	63944000	64629000	A
chr15	64701000	65729000	B
chr15	65852000	66568000	A
chr15	66676000	68232000	A
chr15	68447000	68873000	B
chr15	68946000	71386000	B
chr15	71475000	73013000	A
chr15	73090000	73187000	A
chr15	73230000	73565000	A
chr15	73601000	74503000	A
chr15	74591000	74697000	A
chr15	74768000	75434000	A
chr15	75548000	75686000	A
chr15	75687000	77349000	A
chr15	77543000	77611000	A
chr15	77771000	77895000	A
chr15	77987000	78820000	A
chr15	78933000	79164000	A
chr15	79203000	79644000	A
chr15	79755000	80217000	A
chr15	80296000	80688000	A
chr15	80716000	82005000	A
chr15	82025000	82238000	A
chr15	82453000	82719000	A
chr15	82819000	83122000	A
chr15	83185000	84060000	A
chr15	84222000	84615000	A
chr15	84716000	85579000	A
chr15	85610000	86140000	A
chr15	86276000	87573000	A
chr15	87638000	88626000	A
chr15	88813000	89354000	A
chr15	89703000	90209000	A
chr15	90239000	90882000	A
chr15	90964000	92227000	A
chr15	92279000	94532000	A
chr15	94562000	94648000	A
chr15	94766000	95583000	A
chr15	95590000	96408000	A
chr15	96491000	97611000	A
chr15	97698000	98430000	A
chr15	98579000	98816000	A
chr15	98875000	99920000	A
chr15	100001000	101189000	A
chr15	101339000	101961000	A
chr15	102162000	102673000	A
chr15	102754000	103175000	A
chr15	103200000	103300000	A
chr15	103693000	104043685	B
chr16	0	3365000	B
chr16	3939000	5138000	A
chr16	5263000	6456000	A
chr16	6547000	8338000	A
chr16	8441000	8832000	A
chr16	8965000	10512000	A
chr16	10576000	11408000	A
chr16	11476000	13028000	A
chr16	13154000	14153000	A
chr16	14187000	14493000	A
chr16	14743000	16785000	B
chr16	16917000	18225000	A
chr16	18345000	18813000	A
chr16	19154000	19570000	B
chr16	19704000	20010000	B
chr16	20156000	20689000	A
chr16	20783000	21069000	A
chr16	21206000	21420000	A
chr16	21475000	21791000	A
chr16	21804000	22246000	A
chr16	22283000	22826000	A
chr16	22873000	23888000	A
chr16	24034000	28476000	A
chr16	28578000	29508000	A
chr16	29666000	30284000	A
chr16	30354000	30519000	A
chr16	30614000	31351000	A
chr16	31456000	31919000	A
chr16	32001000	34103000	A
chr16	34206000	34987000	A
chr16	35071000	35963000	A
chr16	36211000	36391000	B
chr16	36452000	36816000	A
chr16	36836000	37008000	A
chr16	37080000	39054000	A
chr16	39124000	41219000	B
chr16	41283000	42109000	A
chr16	42217000	44106000	A
chr16	44154000	44708000	A
chr16	44814000	45674000	B
chr16	45726000	48849000	B
chr16	49041000	50723000	A
chr16	50865000	55462000	B
chr16	55518000	55806000	B
chr16	55971000	56190000	A
chr16	56224000	57069000	B
chr16	57236000	57565000	A
chr16	57662000	59286000	B
chr16	59426000	59632000	B
chr16	59705000	62749000	B
chr16	62908000	64726000	B
chr16	64889000	66020000	B
chr16	66177000	72200000	B
chr16	72236000	72953000	A
chr16	73039000	76874000	A
chr16	76974000	77088000	B
chr16	77128000	78147000	A
chr16	78198000	81148000	B
chr16	81209000	84564000	B
chr16	84733000	85683000	A
chr16	85834000	87236000	B
chr16	87519000	89708000	A
chr16	89823000	90169000	A
chr16	90323000	90738000	A
chr16	90739000	91004000	A
chr16	91097000	91349000	A
chr16	91370000	91928000	A
chr16	91938000	92300000	A
chr16	92317000	93534000	A
chr16	93708000	93819000	A
chr16	93934000	94262000	A
chr16	94309000	94719000	A
chr16	94761000	95926000	A
chr16	96090000	97270000	A
chr16	97337000	98207768	A
chr17	0	3489000	B
chr17	3597000	5387000	A
chr17	5461000	6072000	A
chr17	6092000	6180000	A
chr17	6741000	6866000	A
chr17	7159000	7283000	A
chr17	7458000	7518000	B
chr17	7519000	7854000	A
chr17	8225000	8945000	A
chr17	9055000	10272000	A
chr17	10350000	11947000	A
chr17	12060000	12952000	A
chr17	13290000	13432000	B
chr17	13541000	13875000	B
chr17	14139000	14873000	A
chr17	15098000	15474000	A
chr17	15505000	15763000	A
chr17	15847000	16903000	B
chr17	17383000	17903000	B
chr17	18176000	21018000	B
chr17	21231000	22010000	B
chr17	22077000	22865000	B
chr17	23174000	23368000	B
chr17	23587000	24405000	A
chr17	24479000	24668000	A
chr17	24739000	25747000	A
chr17	25872000	26241000	A
chr17	26256000	26881000	A
chr17	26974000	27500000	A
chr17	27569000	29535000	A
chr17	29626000	32040000	A
chr17	32102000	32504000	A
chr17	32586000	33358000	A
chr17	33432000	33821000	A
chr17	34030000	35226000	A
chr17	35520000	35890000	A
chr17	36124000	36314000	A
chr17	36420000	36693000	B
chr17	36860000	37191000	A
chr17	37383000	39342000	B
chr17	39419000	40101000	B
chr17	40188000	40675000	B
chr17	40768000	40959000	B
chr17	41013000	43643000	B
chr17	43673000	45341000	A
chr17	45505000	45652000	A
chr17	45757000	46149000	A
chr17	46169000	46991000	A
chr17	47035000	47677000	A
chr17	47753000	48089000	A
chr17	48233000	49876000	A
chr17	49968000	50792000	A
chr17	50825000	52443000	B
chr17	52590000	53352000	B
chr17	53482000	53696000	B
chr17	53796000	55844000	B
chr17	56042000	56603000	A
chr17	56793000	57323000	A
chr17	57460000	58895000	B
chr17	58937000	62877000	B
chr17	62894000	63477000	A
chr17	63579000	65503000	A
chr17	65620000	66126000	A
chr17	66136000	66476000	A
chr17	66602000	67816000	A
chr17	67886000	69357000	A
chr17	69543000	71457000	A
chr17	71625000	72759000	A
chr17	72888000	73284000	A
chr17	73313000	74699000	A
chr17	74778000	75530000	A
chr17	75634000	78703000	B
chr17	78766000	78986000	A
chr17	79056000	80198000	A
chr17	80243000	80561000	A
chr17	80612000	81060000	A
chr17	81188000	82898000	A
chr17	83043000	83823000	A
chr17	83913000	86047000	A
chr17	86176000	86473000	A
chr17	86490000	87576000	A
chr17	87678000	87958000	A
chr17	87997000	88612000	A
chr17	88698000	90525000	B
chr17	90658000	93089000	B
chr17	93200000	94987271	B
chr18	0	3253000	B
chr18	3273000	9188000	B
chr18	9287000	9856000	B
chr18	9976000	10188000	A
chr18	10221000	12111000	B
chr18	12140000	12716000	A
chr18	12755000	12949000	A
chr18	13041000	14766000	A
chr18	14819000	16800000	B
chr18	16901000	19862000	B
chr18	19969000	20623000	B
chr18	20630000	22554000	B
chr18	22650000	23988000	A
chr18	24050000	24548000	A
chr18	24689000	25487000	A
chr18	25540000	30194000	B
chr18	30385000	31496000	A
chr18	31642000	32808000	A
chr18	32889000	33746000	A
chr18	33825000	34924000	A
chr18	34966000	35514000	A
chr18	35677000	36520000	A
chr18	36584000	36732000	A
chr18	36933000	37225000	B
chr18	37264000	37870000	B
chr18	38008000	40144000	A
chr18	40275000	42177000	B
chr18	42297000	42498000	A
chr18	42603000	43313000	A
chr18	43340000	43740000	A
chr18	43852000	44344000	B
chr18	44393000	44803000	A
chr18	44942000	46914000	B
chr18	47002000	49643000	B
chr18	49827000	50117000	A
chr18	50229000	52379000	B
chr18	52507000	53689000	A
chr18	53730000	53940000	A
chr18	54002000	54978000	A
chr18	54999000	57324000	A
chr18	57422000	57967000	A
chr18	57968000	59071000	A
chr18	59113000	60172000	B
chr18	60231000	60429000	B
chr18	60540000	60755000	A
chr18	60785000	61085000	A
chr18	61209000	61501000	A
chr18	61517000	62955000	A
chr18	63059000	63607000	A
chr18	63784000	64463000	A
chr18	64561000	68444000	A
chr18	68509000	69674000	A
chr18	69684000	70419000	A
chr18	70494000	73170000	A
chr18	73181000	73564000	A
chr18	73638000	74979000	A
chr18	75081000	75597000	A
chr18	75609000	75751000	A
chr18	75760000	76139000	A
chr18	76254000	76326000	A
chr18	76391000	76913000	A
chr18	77049000	77704000	A
chr18	77804000	79956000	A
chr18	80000000	80175000	A
chr18	80252000	80459000	A
chr18	80485000	80745000	A
chr18	80803000	81892000	A
chr18	82011000	82599000	A
chr18	82600000	82651000	A
chr18	82747000	82966000	A
chr18	83101000	84525000	A
chr18	84684000	84951000	A
chr18	85008000	86471000	B
chr18	86592000	88704000	B
chr18	88766000	90702639	B
chr19	0	3566000	B
chr19	3586000	6326000	A
chr19	6441000	6896000	A
chr19	7045000	7398000	A
chr19	7540000	7611000	A
chr19	7938000	8291000	B
chr19	8579000	8679000	A
chr19	8745000	9100000	A
chr19	9422000	9550000	B
chr19	9913000	10182000	A
chr19	10225000	10618000	A
chr19	10648000	10929000	A
chr19	11136000	11997000	B
chr19	12162000	12813000	B
chr19	12978000	13835000	B
chr19	14026000	15893000	A
chr19	16061000	18549000	A
chr19	18554000	20312000	B
chr19	20377000	22289000	A
chr19	22351000	24251000	A
chr19	24309000	24867000	A
chr19	24985000	25638000	A
chr19	25700000	27388000	A
chr19	27488000	29546000	A
chr19	29597000	30180000	A
chr19	30259000	31716000	B
chr19	31794000	33352000	B
chr19	33602000	33718000	B
chr19	33901000	36019000	B
chr19	36127000	36486000	A
chr19	36536000	37354000	A
chr19	37424000	38394000	A
chr19	38449000	38905000	A
chr19	39176000	39589000	B
chr19	39697000	39809000	B
chr19	39925000	40014000	B
chr19	40323000	41007000	A
chr19	41078000	41799000	A
chr19	41909000	42077000	A
chr19	42196000	43352000	A
chr19	43505000	43683000	A
chr19	43778000	44120000	A
chr19	44157000	44511000	A
chr19	44577000	45004000	A
chr19	45225000	45749000	A
chr19	45751000	46008000	A
chr19	46090000	47044000	A
chr19	47143000	47814000	A
chr19	47895000	50171000	A
chr19	50192000	52903000	A
chr19	53046000	53599000	A
chr19	53662000	54030000	A
chr19	54053000	55010000	A
chr19	55092000	55211000	A
chr19	55371000	56257000	A
chr19	56404000	57631000	A
chr19	57705000	59200000	A
chr19	59469000	61431566	A
chr2	0	3433000	B
chr2	3516000	4850000	A
chr2	4990000	5813000	A
chr2	5864000	8592000	A
chr2	8752000	10022000	B
chr2	10074000	10332000	A
chr2	10373000	11786000	B
chr2	12009000	12419000	B
chr2	12434000	13211000	B
chr2	13321000	15014000	B
chr2	15135000	17307000	B
chr2	17445000	19339000	B
chr2	19423000	20773000	B
chr2	20882000	21911000	B
chr2	21940000	23187000	B
chr2	23333000	24203000	B
chr2	24312000	24907000	A
chr2	24939000	25532000	A
chr2	25670000	26416000	A
chr2	26451000	26888000	A
chr2	26914000	27470000	A
chr2	27551000	28419000	A
chr2	28670000	29056000	A
chr2	29212000	29598000	A
chr2	29640000	29743000	A
chr2	29900000	30333000	A
chr2	30478000	30921000	A
chr2	31001000	31962000	A
chr2	31982000	32908000	A
chr2	32991000	33406000	A
chr2	33483000	33729000	A
chr2	33754000	34632000	A
chr2	34808000	35126000	A
chr2	35254000	35511000	A
chr2	35545000	35920000	A
chr2	35987000	36213000	A
chr2	36443000	37171000	B
chr2	37423000	37765000	A
chr2	37849000	38979000	A
chr2	39031000	39185000	A
chr2	39319000	43576000	B
chr2	43718000	45085000	B
chr2	45142000	47403000	B
chr2	47524000	48817000	B
chr2	48958000	49711000	A
chr2	49793000	50251000	A
chr2	50354000	52618000	A
chr2	52762000	53115000	A
chr2	53273000	55004000	B
chr2	55067000	55983000	B
chr2	56136000	57919000	B
chr2	58001000	58657000	B
chr2	58752000	59423000	B
chr2	59555000	61406000	A
chr2	61532000	62622000	A
chr2	62696000	63416000	B
chr2	63519000	68352000	B
chr2	68360000	68729000	B
chr2	68802000	69563000	A
chr2	69678000	70043000	A
chr2	70134000	70551000	A
chr2	70714000	71819000	A
chr2	71886000	73249000	A
chr2	73317000	73495000	A
chr2	73570000	74602000	A
chr2	74719000	75571000	A
chr2	75626000	76622000	A
chr2	76741000	76931000	A
chr2	76932000	77934000	A
chr2	78063000	78908000	B
chr2	78957000	80244000	B
chr2	80329000	80653000	B
chr2	80755000	83551000	B
chr2	83644000	84404000	B
chr2	84494000	85573000	B
chr2	85713000	88155000	B
chr2	88286000	90127000	B
chr2	90479000	90674000	A
chr2	90703000	90771000	A
chr2	90846000	91174000	A
chr2	91262000	91517000	A
chr2	91557000	91649000	A
chr2	91734000	92425000	A
chr2	92488000	92853000	A
chr2	92864000	93453000	A
chr2	93481000	93782000	A
chr2	93857000	94012000	A
chr2	94017000	94348000	A
chr2	94521000	100408000	B
chr2	100815000	101562000	B
chr2	101714000	102450000	A
chr2	102474000	103366000	A
chr2	103488000	103997000	A
chr2	104136000	104809000	A
chr2	104834000	105236000	A
chr2	105251000	106303000	B
chr2	106375000	106943000	B
chr2	107016000	107865000	B
chr2	107964000	109851000	B
chr2	109917000	111006000	B
chr2	111031000	112068000	B
chr2	112251000	112482000	B
chr2	112483000	113477000	B
chr2	113494000	113796000	B
chr2	113871000	114147000	A
chr2	114279000	116069000	A
chr2	116171000	116801000	B
chr2	116907000	117471000	A
chr2	117518000	121406000	A
chr2	121577000	121935000	A
chr2	122125000	122759000	A
chr2	122843000	125198000	A
chr2	125290000	126515000	A
chr2	126728000	127819000	A
chr2	127845000	128570000	A
chr2	128625000	131803000	A
chr2	131815000	132226000	A
chr2	132295000	132904000	A
chr2	133065000	135296000	B
chr2	135403000	135942000	A
chr2	135968000	137918000	A
chr2	138030000	143014000	B
chr2	143145000	144490000	A
chr2	144653000	145859000	B
chr2	145962000	146422000	A
chr2	146451000	147345000	A
chr2	147394000	148647000	B
chr2	148761000	148896000	B
chr2	148996000	150054000	B
chr2	150248000	150402000	B
chr2	150600000	150985000	A
chr2	151537000	151728000	A
chr2	151769000	152387000	A
chr2	152414000	152847000	A
chr2	152905000	153619000	A
chr2	153685000	154292000	A
chr2	154409000	156722000	A
chr2	156787000	157131000	A
chr2	157291000	157564000	A
chr2	157648000	158333000	A
chr2	158448000	158820000	A
chr2	158915000	160555000	A
chr2	160653000	162870000	A
chr2	162952000	163335000	A
chr2	163496000	163993000	A
chr2	164103000	164733000	A
chr2	164919000	166046000	A
chr2	166113000	166540000	A
chr2	166594000	166980000	A
chr2	167077000	167623000	A
chr2	167658000	168199000	A
chr2	168246000	168930000	A
chr2	169052000	170063000	A
chr2	170124000	170505000	A
chr2	170526000	170853000	A
chr2	170945000	172172000	A
chr2	172245000	172444000	A
chr2	172493000	173044000	A
chr2	173111000	173526000	A
chr2	173620000	174287000	A
chr2	174328000	174889000	A
chr2	174929000	178085000	B
chr2	178137000	178334000	A
chr2	178506000	179844000	A
chr2	179935000	180236000	A
chr2	180279000	181602000	A
chr2	181610000	182113224	A
chr3	0	3405000	B
chr3	3462000	7182000	B
chr3	7351000	8459000	B
chr3	8607000	10284000	A
chr3	10394000	13811000	B
chr3	13948000	15240000	B
chr3	15515000	15610000	B
chr3	15618000	15703000	B
chr3	16074000	17791000	B
chr3	17841000	17939000	B
chr3	18056000	19304000	B
chr3	19318000	20485000	B
chr3	20653000	22221000	B
chr3	22359000	27085000	B
chr3	27209000	28740000	A
chr3	29055000	29728000	B
chr3	29741000	30517000	B
chr3	30652000	31136000	A
chr3	31169000	31581000	B
chr3	31801000	32294000	B
chr3	32338000	32710000	A
chr3	32805000	33733000	B
chr3	33832000	34634000	A
chr3	34683000	35546000	A
chr3	35694000	36102000	B
chr3	36175000	36494000	B
chr3	36622000	37405000	B
chr3	37453000	38187000	A
chr3	38237000	38795000	A
chr3	38915000	40835000	A
chr3	40929000	41760000	B
chr3	41766000	42035000	B
chr3	42111000	45302000	B
chr3	45396000	48848000	B
chr3	48868000	51125000	B
chr3	51263000	51408000	A
chr3	51485000	52194000	A
chr3	52322000	52976000	A
chr3	53039000	53426000	A
chr3	53550000	54658000	A
chr3	54777000	55910000	A
chr3	56028000	57193000	A
chr3	57275000	59065000	B
chr3	59082000	61159000	B
chr3	61245000	62490000	B
chr3	62558000	63910000	B
chr3	64074000	64314000	B
chr3	64521000	64585000	B
chr3	64883000	65917000	B
chr3	66010000	67314000	B
chr3	67476000	68024000	A
chr3	68075000	69001000	A
chr3	69015000	69117000	A
chr3	69129000	69906000	A
chr3	70112000	72998000	B
chr3	73109000	75146000	B
chr3	75220000	75995000	B
chr3	76116000	78880000	B
chr3	78977000	79560000	A
chr3	79679000	81902000	B
chr3	81960000	82344000	B
chr3	82371000	82857000	B
chr3	83003000	83857000	A
chr3	83904000	84897000	A
chr3	84962000	86112000	A
chr3	86263000	86970000	A
chr3	87055000	87567000	A
chr3	87621000	87866000	A
chr3	87930000	88267000	A
chr3	88319000	89909000	A
chr3	90156000	90426000	A
chr3	90542000	90672000	A
chr3	90947000	91573000	B
chr3	91694000	91756000	B
chr3	92004000	92173000	B
chr3	92306000	93557000	B
chr3	94388000	94944000	A
chr3	95054000	96212000	A
chr3	96285000	96480000	A
chr3	96531000	96718000	A
chr3	96927000	97581000	A
chr3	97671000	98348000	A
chr3	98751000	100902000	B
chr3	100953000	102981000	A
chr3	103024000	103382000	A
chr3	103388000	105048000	A
chr3	105113000	105912000	A
chr3	106087000	106817000	B
chr3	106939000	107600000	A
chr3	107680000	108139000	A
chr3	108164000	108576000	A
chr3	108681000	109475000	A
chr3	109536000	115955000	B
chr3	116047000	116801000	A
chr3	116910000	121114000	A
chr3	121169000	121797000	A
chr3	121886000	122257000	A
chr3	122300000	123363000	A
chr3	123532000	126857000	B
chr3	126964000	127956000	A
chr3	128034000	129185000	B
chr3	129291000	129696000	A
chr3	129781000	130082000	A
chr3	130121000	130644000	A
chr3	130769000	131241000	A
chr3	131320000	131559000	B
chr3	131585000	132704000	B
chr3	132739000	134626000	B
chr3	134657000	135168000	B
chr3	135289000	135720000	A
chr3	135891000	137747000	B
chr3	137797000	138148000	A
chr3	138192000	138420000	B
chr3	138503000	139194000	A
chr3	139310000	141801000	B
chr3	141892000	142664000	B
chr3	142773000	144677000	A
chr3	144807000	145895000	A
chr3	145955000	146903000	A
chr3	147023000	148976000	A
chr3	149009000	151565000	A
chr3	151715000	152059000	A
chr3	152153000	152714000	A
chr3	152817000	153879000	A
chr3	153964000	154553000	A
chr3	154676000	157493000	B
chr3	157576000	158096000	B
chr3	158141000	160039680	B
chr4	0	3301000	B
chr4	3581000	6140000	B
chr4	6216000	6446000	B
chr4	6584000	8349000	B
chr4	8416000	9082000	A
chr4	9157000	9558000	A
chr4	9603000	9801000	B
chr4	9841000	10813000	B
chr4	10916000	11512000	A
chr4	11642000	12018000	A
chr4	12255000	14418000	A
chr4	14498000	16165000	B
chr4	16195000	19432000	B
chr4	19588000	21957000	B
chr4	22047000	22449000	B
chr4	22515000	26519000	B
chr4	26615000	28783000	B
chr4	28821000	31885000	B
chr4	32066000	32551000	A
chr4	32673000	33284000	A
chr4	33348000	34524000	A
chr4	34607000	34889000	A
chr4	34957000	35219000	A
chr4	35285000	35353000	B
chr4	35380000	40016000	B
chr4	40143000	40613000	B
chr4	40770000	41429000	A
chr4	41465000	42978000	B
chr4	43072000	44955000	A
chr4	45053000	45383000	A
chr4	45407000	45793000	A
chr4	45900000	46140000	A
chr4	46213000	46494000	A
chr4	46528000	47025000	A
chr4	47103000	47382000	A
chr4	47500000	48662000	A
chr4	48729000	49301000	A
chr4	49512000	49620000	A
chr4	49709000	52951000	B
chr4	53061000	53669000	A
chr4	53733000	53854000	A
chr4	53881000	54941000	A
chr4	54952000	55466000	A
chr4	55547000	56678000	A
chr4	56858000	57275000	A
chr4	57359000	58999000	A
chr4	59065000	59873000	A
chr4	59990000	61815000	B
chr4	61828000	62046000	B
chr4	62494000	63354000	A
chr4	63414000	64465000	B
chr4	64521000	65533000	B
chr4	65655000	70379000	B
chr4	70425000	70580000	B
chr4	70642000	73591000	B
chr4	73701000	74425000	B
chr4	74546000	76455000	B
chr4	76456000	77498000	B
chr4	77652000	80750000	B
chr4	80887000	83576000	A
chr4	83775000	85080000	A
chr4	85178000	85809000	A
chr4	85837000	86523000	A
chr4	86597000	87346000	A
chr4	87378000	88651000	A
chr4	88674000	88755000	B
chr4	88885000	91374000	B
chr4	91427000	94506000	B
chr4	94672000	94911000	B
chr4	95015000	95897000	B
chr4	96073000	96607000	B
chr4	96720000	98906000	A
chr4	98933000	99176000	A
chr4	99280000	99840000	A
chr4	99943000	100519000	A
chr4	100600000	102179000	A
chr4	102191000	105115000	A
chr4	105163000	106412000	A
chr4	106471000	106549000	A
chr4	106570000	107151000	A
chr4	107221000	107850000	A
chr4	107918000	109984000	A
chr4	110107000	111812000	B
chr4	112047000	114113000	B
chr4	114356000	115076000	B
chr4	115312000	115551000	B
chr4	115772000	116004000	A
chr4	116143000	117142000	A
chr4	117289000	118377000	A
chr4	118465000	118934000	A
chr4	118981000	119196000	A
chr4	119286000	120909000	A
chr4	120967000	121204000	A
chr4	121431000	121679000	B
chr4	121985000	122732000	B
chr4	122878000	123260000	A
chr4	123354000	123874000	A
chr4	123960000	124644000	A
chr4	124806000	125066000	A
chr4	125186000	125934000	A
chr4	126103000	126500000	A
chr4	126539000	127286000	A
chr4	127380000	128580000	A
chr4	128619000	129609000	A
chr4	129733000	130624000	A
chr4	130664000	130925000	A
chr4	130976000	131805000	A
chr4	131885000	132887000	A
chr4	132961000	133500000	A
chr4	133595000	134482000	A
chr4	134537000	134830000	A
chr4	134962000	135347000	A
chr4	135435000	136606000	A
chr4	136675000	138294000	A
chr4	138320000	138416000	A
chr4	138453000	138855000	A
chr4	138925000	139344000	A
chr4	139359000	139859000	A
chr4	139888000	140947000	A
chr4	141154000	141786000	A
chr4	141865000	143016000	A
chr4	143031000	143359000	A
chr4	143668000	143841000	B
chr4	143972000	144116000	B
chr4	144381000	144708000	B
chr4	144897000	145281000	A
chr4	145527000	146437000	B
chr4	146455000	146536000	B
chr4	146679000	146741000	B
chr4	146892000	147215000	B
chr4	147416000	147611000	B
chr4	147943000	148007000	A
chr4	148172000	148444000	A
chr4	148716000	149052000	A
chr4	149178000	150221000	A
chr4	150269000	151133000	A
chr4	151178000	151851000	A
chr4	152164000	152456000	A
chr4	152572000	153944000	A
chr4	154041000	154302000	A
chr4	154327000	154787000	A
chr4	154890000	155794000	A
chr4	155958000	156508116	A
chr5	0	3268000	B
chr5	3303000	4084000	A
chr5	4231000	4917000	A
chr5	4978000	5742000	B
chr5	5872000	7993000	B
chr5	8057000	10785000	B
chr5	10844000	12510000	B
chr5	12590000	13619000	B
chr5	13680000	14232000	B
chr5	14383000	15716000	B
chr5	15788000	16281000	B
chr5	16330000	16876000	B
chr5	16961000	18446000	B
chr5	18490000	19384000	B
chr5	19449000	20771000	A
chr5	20900000	21633000	A
chr5	21757000	22502000	A
chr5	22578000	23229000	A
chr5	23440000	25236000	A
chr5	25242000	25800000	A
chr5	26174000	27030000	B
chr5	27073000	28401000	A
chr5	28531000	29328000	B
chr5	29436000	30032000	A
chr5	30135000	31291000	A
chr5	31580000	32687000	A
chr5	32768000	33613000	A
chr5	33672000	33979000	A
chr5	34000000	36441000	A
chr5	36486000	36740000	A
chr5	36813000	37198000	A
chr5	37321000	38129000	A
chr5	38295000	38634000	A
chr5	38762000	41011000	B
chr5	41036000	41743000	B
chr5	41909000	43625000	B
chr5	43686000	44251000	B
chr5	44324000	45382000	A
chr5	45483000	46337000	B
chr5	46443000	48316000	B
chr5	48430000	49359000	B
chr5	49380000	52087000	B
chr5	52149000	52783000	A
chr5	52881000	54103000	A
chr5	54203000	57630000	B
chr5	57733000	62767000	B
chr5	62897000	63858000	B
chr5	63908000	64813000	A
chr5	64957000	66650000	A
chr5	66720000	66997000	A
chr5	67045000	67251000	A
chr5	67322000	69502000	B
chr5	69650000	72866000	B
chr5	72965000	73378000	A
chr5	73422000	73644000	A
chr5	73697000	75131000	A
chr5	75219000	76498000	A
chr5	76594000	76892000	A
chr5	76986000	77243000	A
chr5	77476000	83410000	B
chr5	83569000	85920000	B
chr5	86227000	88364000	B
chr5	88582000	88773000	A
chr5	88820000	90162000	B
chr5	90238000	90903000	B
chr5	90966000	91943000	B
chr5	91971000	93264000	A
chr5	93529000	96215000	B
chr5	96258000	97036000	A
chr5	97157000	98308000	A
chr5	98373000	99157000	A
chr5	99258000	99899000	A
chr5	100058000	100356000	A
chr5	100443000	101644000	A
chr5	101840000	102069000	A
chr5	102198000	103320000	A
chr5	103355000	103930000	A
chr5	103974000	104497000	A
chr5	104751000	105149000	B
chr5	105426000	105862000	A
chr5	105989000	106806000	A
chr5	106870000	108658000	A
chr5	108973000	109918000	B
chr5	110155000	110234000	A
chr5	110384000	110633000	A
chr5	110834000	111247000	A
chr5	111436000	112145000	A
chr5	112266000	112375000	A
chr5	112431000	113286000	A
chr5	113379000	113719000	A
chr5	113773000	115474000	A
chr5	115683000	117040000	A
chr5	117136000	117483000	A
chr5	117521000	117934000	A
chr5	118011000	118229000	A
chr5	118281000	118722000	A
chr5	118838000	119647000	A
chr5	119735000	120080000	A
chr5	120151000	120762000	A
chr5	120854000	121178000	A
chr5	121227000	121520000	A
chr5	121551000	121809000	A
chr5	121861000	122101000	A
chr5	122130000	122373000	A
chr5	122406000	122768000	A
chr5	122838000	125269000	A
chr5	125566000	128427000	A
chr5	128529000	128964000	A
chr5	129074000	129880000	A
chr5	129901000	130199000	A
chr5	130301000	130817000	A
chr5	130885000	131398000	A
chr5	131544000	132123000	A
chr5	132232000	134021000	A
chr5	134194000	135003000	A
chr5	135004000	136180000	A
chr5	136283000	136700000	A
chr5	136792000	137761000	A
chr5	137878000	138047000	A
chr5	138086000	138652000	A
chr5	138828000	139185000	A
chr5	139301000	139738000	A
chr5	139862000	140736000	A
chr5	140892000	142342000	A
chr5	142499000	144707000	A
chr5	144807000	145027000	A
chr5	145575000	146007000	B
chr5	146241000	146466000	A
chr5	146661000	146903000	A
chr5	146949000	147298000	A
chr5	147410000	148225000	A
chr5	148343000	149616000	A
chr5	149693000	150083000	A
chr5	150116000	151373000	A
chr5	151458000	151834684	B
chr6	0	3310000	B
chr6	3507000	5536000	B
chr6	5658000	6885000	B
chr6	7043000	7641000	B
chr6	7746000	8776000	B
chr6	8963000	11809000	B
chr6	11919000	12216000	B
chr6	12373000	14812000	B
chr6	14899000	16947000	B
chr6	17074000	17614000	B
chr6	17656000	18811000	B
chr6	18932000	22080000	B
chr6	22123000	23045000	B
chr6	23127000	23452000	B
chr6	23535000	24652000	B
chr6	24704000	25773000	B
chr6	25830000	28469000	B
chr6	28533000	29127000	A
chr6	29224000	30348000	A
chr6	30433000	30998000	A
chr6	31078000	31499000	A
chr6	31673000	34254000	A
chr6	34287000	35176000	A
chr6	35359000	37020000	A
chr6	37082000	37444000	A
chr6	37499000	38363000	A
chr6	38415000	40375000	A
chr6	40487000	40962000	B
chr6	41001000	42098000	B
chr6	42231000	42948000	B
chr6	42975000	47033000	B
chr6	47224000	47604000	A
chr6	47861000	48058000	A
chr6	48160000	49405000	A
chr6	49539000	50527000	A
chr6	50657000	51144000	A
chr6	51244000	51573000	A
chr6	51596000	52317000	A
chr6	52332000	53722000	A
chr6	53806000	55166000	A
chr6	55229000	55514000	A
chr6	55515000	56033000	A
chr6	56092000	56660000	B
chr6	56817000	56915000	B
chr6	57022000	57422000	B
chr6	57529000	57868000	B
chr6	57962000	58457000	B
chr6	58626000	59177000	B
chr6	59249000	59512000	B
chr6	59601000	60527000	B
chr6	60536000	61292000	B
chr6	61389000	64622000	B
chr6	64710000	66484000	B
chr6	66662000	66743000	B
chr6	66840000	67545000	B
chr6	67654000	68946000	B
chr6	69127000	69591000	B
chr6	69715000	70111000	B
chr6	70305000	70520000	B
chr6	70814000	71414000	A
chr6	71442000	72323000	A
chr6	72420000	72591000	A
chr6	72602000	73194000	A
chr6	73382000	77563000	B
chr6	77664000	78507000	A
chr6	78569000	81773000	B
chr6	81986000	82670000	A
chr6	82721000	83754000	A
chr6	83876000	84053000	A
chr6	84114000	85076000	A
chr6	85170000	85413000	A
chr6	85484000	85649000	A
chr6	85661000	85856000	B
chr6	85953000	86346000	A
chr6	86443000	87016000	A
chr6	87103000	87769000	A
chr6	87848000	88081000	A
chr6	88138000	88453000	A
chr6	88564000	88830000	A
chr6	88958000	89609000	A
chr6	89828000	90214000	B
chr6	90373000	90735000	A
chr6	90746000	91415000	A
chr6	91534000	92196000	A
chr6	92295000	92705000	A
chr6	92827000	94463000	A
chr6	94561000	94976000	A
chr6	95065000	96938000	A
chr6	97209000	98011000	A
chr6	98120000	99568000	A
chr6	99677000	100873000	A
chr6	100896000	101561000	A
chr6	101684000	103238000	B
chr6	103288000	103677000	B
chr6	103807000	106649000	B
chr6	106845000	107970000	B
chr6	108112000	108725000	A
chr6	108888000	112162000	B
chr6	112193000	112638000	A
chr6	112729000	113007000	A
chr6	113063000	113737000	A
chr6	113742000	114470000	A
chr6	114710000	115543000	A
chr6	115570000	115779000	A
chr6	115862000	116616000	A
chr6	116627000	117715000	A
chr6	117906000	118398000	A
chr6	118630000	119436000	A
chr6	119505000	120288000	A
chr6	120499000	120778000	A
chr6	120915000	121181000	A
chr6	121264000	121531000	A
chr6	121798000	122051000	B
chr6	122311000	122862000	A
chr6	123035000	123310000	B
chr6	123706000	124210000	B
chr6	124299000	124505000	A
chr6	124712000	125271000	A
chr6	125408000	126409000	A
chr6	126504000	127464000	A
chr6	127527000	128728000	A
chr6	128782000	129577000	B
chr6	129714000	130519000	B
chr6	130710000	130993000	B
chr6	131282000	131431000	B
chr6	131634000	132057000	B
chr6	132214000	132307000	B
chr6	132327000	133177000	B
chr6	133307000	133745000	B
chr6	133986000	134385000	A
chr6	134425000	134925000	A
chr6	135056000	136355000	A
chr6	136425000	137705000	A
chr6	137810000	139509000	A
chr6	139615000	140681000	A
chr6	140721000	142266000	B
chr6	142373000	142749000	A
chr6	142768000	143127000	A
chr6	143239000	144944000	A
chr6	145087000	145343000	A
chr6	145370000	146520000	A
chr6	146545000	146757000	A
chr6	146805000	148108000	A
chr6	148250000	149736546	A
chr7	0	3683000	B
chr7	4014000	4397000	B
chr7	4596000	5033000	A
chr7	5304000	5400000	B
chr7	5535000	5921000	B
chr7	6139000	6333000	B
chr7	6388000	6936000	B
chr7	7036000	7185000	B
chr7	7209000	10206000	B
chr7	10207000	10728000	B
chr7	11038000	11234000	B
chr7	11684000	12006000	B
chr7	12091000	12721000	B
chr7	12803000	13032000	B
chr7	13185000	13400000	B
chr7	13779000	13994000	B
chr7	14064000	14547000	B
chr7	14892000	15687000	B
chr7	15980000	17004000	A
chr7	17648000	18307000	B
chr7	18465000	18578000	B
chr7	18920000	18997000	A
chr7	19044000	19653000	A
chr7	19803000	23521000	B
chr7	23597000	23705000	B
chr7	24101000	24229000	B
chr7	24344000	24843000	A
chr7	24894000	24972000	A
chr7	24983000	25599000	A
chr7	26119000	26347000	B
chr7	26376000	26813000	B
chr7	26861000	26958000	B
chr7	27238000	27682000	A
chr7	27761000	28346000	A
chr7	28401000	28726000	A
chr7	28753000	29532000	A
chr7	29785000	30544000	A
chr7	30634000	31118000	A
chr7	31630000	33467000	B
chr7	33585000	33926000	B
chr7	34244000	34358000	A
chr7	34412000	35248000	A
chr7	35279000	37292000	A
chr7	37423000	38163000	A
chr7	38348000	39440000	B
chr7	39490000	40894000	B
chr7	41353000	41678000	B
chr7	41867000	42585000	B
chr7	42827000	43029000	B
chr7	43316000	43932000	B
chr7	44280000	44797000	A
chr7	44901000	44973000	A
chr7	45080000	45706000	A
chr7	45707000	46623000	A
chr7	46782000	46893000	A
chr7	46952000	47139000	A
chr7	47440000	48553000	B
chr7	48787000	49911000	A
chr7	49975000	51411000	B
chr7	51512000	51962000	B
chr7	52104000	55636000	B
chr7	55813000	56219000	A
chr7	56334000	57424000	B
chr7	57543000	59315000	B
chr7	59975000	60190000	B
chr7	60384000	60631000	B
chr7	60842000	62402000	B
chr7	62951000	63687000	B
chr7	63761000	64735000	A
chr7	64798000	65273000	A
chr7	65306000	65665000	A
chr7	65707000	66039000	A
chr7	66103000	66664000	A
chr7	66707000	67601000	A
chr7	67692000	68313000	A
chr7	68406000	70328000	A
chr7	70403000	72231000	A
chr7	72415000	73367000	A
chr7	73452000	73623000	A
chr7	73691000	74322000	A
chr7	74386000	75090000	A
chr7	75133000	75867000	A
chr7	75957000	78764000	A
chr7	78793000	78887000	A
chr7	78916000	79368000	A
chr7	79470000	79709000	A
chr7	79780000	80320000	A
chr7	80381000	83868000	A
chr7	83913000	84410000	A
chr7	84415000	84770000	B
chr7	84911000	86922000	B
chr7	87090000	89881000	B
chr7	89974000	90435000	A
chr7	90534000	92031000	B
chr7	92124000	96907000	A
chr7	97012000	97314000	A
chr7	97344000	99456000	A
chr7	99503000	100863000	A
chr7	100908000	102175000	A
chr7	102249000	102423000	A
chr7	102551000	105304000	B
chr7	105370000	106236000	B
chr7	106355000	107042000	B
chr7	107181000	107775000	B
chr7	107945000	108724000	B
chr7	108964000	109437000	A
chr7	109459000	110096000	A
chr7	110141000	111014000	A
chr7	111134000	111976000	A
chr7	112074000	112361000	A
chr7	112413000	112887000	A
chr7	112888000	114026000	A
chr7	114048000	114272000	A
chr7	114281000	114822000	A
chr7	114897000	116018000	A
chr7	116142000	116615000	A
chr7	116673000	118054000	A
chr7	118306000	118678000	A
chr7	118770000	118999000	A
chr7	119043000	120576000	A
chr7	120643000	121973000	A
chr7	122214000	122886000	A
chr7	122993000	123458000	A
chr7	123574000	125409000	A
chr7	125456000	125599000	A
chr7	125723000	126737000	A
chr7	126780000	127191000	A
chr7	127276000	127947000	A
chr7	127997000	128690000	A
chr7	128864000	129538000	A
chr7	129677000	130475000	A
chr7	130532000	131356000	A
chr7	131435000	131877000	A
chr7	131903000	132215000	A
chr7	132225000	132543000	A
chr7	132649000	133600000	A
chr7	133694000	133773000	A
chr7	133868000	135697000	A
chr7	135845000	137317000	A
chr7	137515000	138802000	A
chr7	138934000	139951000	A
chr7	140188000	140673000	B
chr7	140857000	142206000	A
chr7	142330000	142700000	A
chr7	142863000	143459000	A
chr7	143540000	143781000	A
chr7	143870000	144522000	A
chr7	144564000	144909000	A
chr7	144934000	145441459	A
chr8	0	3659000	B
chr8	3850000	3983000	B
chr8	4178000	4599000	A
chr8	4861000	8609000	B
chr8	8716000	9166000	A
chr8	9267000	9934000	A
chr8	10042000	10381000	A
chr8	10446000	11910000	A
chr8	11995000	12614000	A
chr8	12693000	13314000	A
chr8	13411000	13755000	A
chr8	13917000	14828000	A
chr8	14939000	15054000	A
chr8	15216000	18525000	B
chr8	18619000	18894000	A
chr8	19132000	19613000	B
chr8	19777000	21064000	B
chr8	21121000	21736000	B
chr8	21783000	21859000	B
chr8	21997000	23151000	A
chr8	23286000	23583000	A
chr8	23611000	25171000	A
chr8	25281000	26127000	A
[truncated: 308 more rows]
