# Supplementary material for: Multiscale 3D Genome Rewiring during Mouse Neural Development
Source: Cell. 2017 Oct 19;171(3):557–572.e24. doi: 10.1016/j.cell.2017.09.043 (PMC5651218; doi:10.1016/j.cell.2017.09.043)
Supplement: Table S3. Hi-C Interaction Score of Detected Enhancer-Promoter Contacts, Related to Figure 7 — Tab 1 based on enhancers identified in ES. Tab 2 based on enhancers identified in NPC. Tab 3 based on enhancers identified in CN. Enhancers within 5 kb were merged, and the reported coordinates represent the centers of the intervals [file mmc3.xlsx]

## Sheet: ES_based
##### Enhancers within 5kb were merged and the reported coordinates represent the centers of the intervals
enhancer coordinates			geneName	ES_score	NPC_score	CN_score
chr12	85524773	85524774	0610007P14Rik	33	32	30.5
chr11	51703371	51703372	0610009B22Rik	33.8	28.8	17.5
chr11	51673408	51673409	0610009B22Rik	32.3	19	21.5
chr18	38048552	38048553	0610009O20Rik	59.8	58.6	65.4
chr18	38148611	38148612	0610009O20Rik	37.3	24	23
chr18	38127252	38127253	0610009O20Rik	34.3	22.9	46.1
chr4	108338329	108338330	0610037L13Rik	34	46.8	49.1
chr4	108182318	108182319	0610037L13Rik	33.3	42.3	42.8
chr4	108348977	108348978	0610037L13Rik	30.3	38.5	26.3
chr16	91019562	91019563	1110004E09Rik	30.5	22.8	25.8
chr2	156983270	156983271	1110008F13Rik	47.3	50.8	56.6
chr2	157056939	157056940	1110008F13Rik	39.5	56.8	52.8
chr2	156815464	156815465	1110008F13Rik	39.3	26	32.3
chr2	157121000	157121001	1110008F13Rik	33.5	56.3	63.6
chr2	156797893	156797894	1110008F13Rik	31.8	34.3	32
chr2	156763574	156763575	1110008F13Rik	30.3	5.5	22.7
chr12	55506077	55506078	1110008L16Rik	63.9	73.4	74.1
chr12	55473901	55473902	1110008L16Rik	34	48.3	53.1
chr4	11394816	11394817	1110037F02Rik	34.8	24.8	29.3
chr4	11370270	11370271	1110037F02Rik	33.5	28	36.8
chr15	77362565	77362566	1110038F14Rik	62.6	66.4	71.6
chr15	77192347	77192348	1110038F14Rik	31.5	12.9	17.7
chr19	21616008	21616009	1110059E24Rik	31.3	-8.7	8.1
chr10	82594845	82594846	1190007I07Rik	38.8	-10.3	9.6
chr10	84458190	84458191	1500009L16Rik	70.6	56.3	66.9
chr5	114699312	114699313	1500011B03Rik	41.6	31.3	8.7
chr2	128613614	128613615	1500011K16Rik	81.9	80.4	72.6
chr18	61625982	61625983	1500015A07Rik	35.3	41.1	29.8
chr17	14163913	14163914	1600012H06Rik	73.9	55.8	62.1
chr7	38253905	38253906	1600014C10Rik	59.3	22.3	-15.9
chr7	38242949	38242950	1600014C10Rik	31.3	6.1	-24.3
chr6	86466006	86466007	1600020E01Rik	51.8	63.1	60.1
chr6	86506950	86506951	1600020E01Rik	47.3	44.8	37.3
chr11	98004994	98004995	1700001P01Rik	41.3	56.3	49.8
chr11	97949978	97949979	1700001P01Rik	30.3	42.3	37.5
chr2	27571564	27571565	1700007K13Rik	61.9	62.1	62.9
chr2	27745849	27745850	1700007K13Rik	48.6	47.1	68.1
chr16	33508025	33508026	1700007L15Rik	36.5	33.8	29.5
chr16	33467574	33467575	1700007L15Rik	31.8	35.5	42.8
chr9	57429201	57429202	1700017B05Rik	74.4	81.4	81.7
chr9	57354594	57354595	1700017B05Rik	65.9	40.6	42.3
chr9	57332066	57332067	1700017B05Rik	49.6	38.3	31.5
chr9	57313288	57313289	1700017B05Rik	35.3	18.5	32.3
chr1	52938907	52938908	1700019D03Rik	32.3	-9.8	16.5
chr10	44055515	44055516	1700021F05Rik	49.8	44.1	50.6
chr10	43490039	43490040	1700021F05Rik	47.8	35	24.7
chr10	43939646	43939647	1700021F05Rik	47.1	55.1	52.3
chr10	43507472	43507473	1700021F05Rik	36.3	17.4	12.9
chr10	43517366	43517367	1700021F05Rik	35.3	25.3	7.8
chr15	81946867	81946868	1700029P11Rik	39.5	45.1	39.3
chr8	72270554	72270555	1700030K09Rik	34.8	26.8	22.2
chr2	131096874	131096875	1700037H04Rik	53.1	26.8	40.8
chr2	131510639	131510640	1700037H04Rik	32.8	42.6	45
chr11	104625227	104625228	1700052K11Rik	56.1	54.8	39
chr17	56821461	56821462	1700061G19Rik	48.1	34.8	18.7
chr19	7583842	7583843	1700092M07Rik	74.1	53.6	55.3
chr17	30879817	30879818	1700097N02Rik	33.5	24.5	11.1
chr3	88090058	88090059	1700113A16Rik	57.6	64.1	63.9
chr3	88231026	88231027	1700113A16Rik	51.8	53.3	49.6
chr16	10002015	10002016	1810013L24Rik	64.4	71.6	62.1
chr16	8811040	8811041	1810013L24Rik	40.3	27.7	23.5
chr16	8803940	8803941	1810013L24Rik	39	38.8	14
chr16	8863910	8863911	1810013L24Rik	37.3	18.5	32
chr9	21746430	21746431	1810026J23Rik	36.8	35.8	35.8
chr9	21556796	21556797	1810026J23Rik	33	38.8	42.3
chr9	21786563	21786564	1810026J23Rik	31.3	45.3	48.6
chrX	12858903	12858904	1810030O07Rik	73.9	62.1	46.3
chrX	12840289	12840290	1810030O07Rik	67.6	59.8	43.8
chrX	12877778	12877779	1810030O07Rik	64.4	60.6	44.3
chr11	119382111	119382112	1810043H04Rik	39.5	16.2	15.2
chr11	120072338	120072339	1810043H04Rik	30.3	16.2	26
chr6	35354126	35354127	1810058I24Rik	45.1	27.3	22.5
chr12	112576571	112576572	2010107E04Rik	45.1	45.8	58.3
chr12	111774013	111774014	2010107E04Rik	30.5	30.5	30.8
chr10	61830236	61830237	2010107G23Rik	69.1	72.4	66.4
chr10	61891616	61891617	2010107G23Rik	47.8	51.8	48.6
chr10	61904506	61904507	2010107G23Rik	43.8	45.6	46.6
chr10	62218204	62218205	2010107G23Rik	33.8	33.8	30.5
chr8	83757145	83757146	2210011C24Rik	35.8	24.3	39.5
chr8	84113038	84113039	2210011C24Rik	30.5	34.8	35.3
chr5	114699312	114699313	2210016L21Rik	40.3	35.3	26.8
chr5	115091693	115091694	2210016L21Rik	33.5	33.5	28
chr1	139194817	139194818	2310009B15Rik	59.3	48.8	50.6
chr7	89997611	89997612	2310010J17Rik	66.1	62.6	59.3
chr7	90007007	90007008	2310010J17Rik	64.6	57.3	51.3
chr7	89951381	89951382	2310010J17Rik	44.6	40.8	23
chr7	27572418	27572419	2310022A10Rik	35.5	16.4	29.5
chr8	124496957	124496958	2310022B05Rik	36.8	-12.4	13.7
chr11	59459396	59459397	2310033P09Rik	33.8	43.3	45.6
chr8	85047598	85047599	2310036O22Rik	38	34.5	29.8
chr17	46871911	46871912	2310039H08Rik	52.1	48.8	48.1
chr17	46852114	46852115	2310039H08Rik	43.8	48.6	47.3
chr6	86506950	86506951	2310040G24Rik	40.6	51.3	45.1
chr6	86549368	86549369	2310040G24Rik	36	6.9	27.3
chr11	97512304	97512305	2410003L11Rik	41.6	59.8	61.4
chr11	97438103	97438104	2410003L11Rik	37.5	42.8	51.8
chr11	97400335	97400336	2410003L11Rik	35.8	36.8	45.6
chr11	97393474	97393475	2410003L11Rik	33.3	27.8	44
chr11	97618423	97618424	2410003L11Rik	32.5	29.8	22.2
chr11	97428443	97428444	2410003L11Rik	32	43.3	35.8
chr11	97470013	97470014	2410003L11Rik	30.8	55.1	55.6
chr3	145625716	145625717	2410004B18Rik	51.1	53.1	41.6
chr3	145561676	145561677	2410004B18Rik	32.5	52.8	44.1
chr17	56664120	56664121	2410015M20Rik	46.8	54.6	37.3
chr12	84246020	84246021	2410016O06Rik	37.3	43.8	45.8
chr12	84028260	84028261	2410016O06Rik	36.8	37.3	22.8
chr12	83719440	83719441	2410016O06Rik	35.5	36.5	46.3
chr12	84236356	84236357	2410016O06Rik	30	29.8	50.1
chr15	8128135	8128136	2410089E03Rik	40.6	30	26.3
chr5	118760942	118760943	2410131K14Rik	59.1	67.4	76.1
chr5	118666818	118666819	2410131K14Rik	54.3	62.1	71.9
chr5	118648695	118648696	2410131K14Rik	49.1	65.4	66.6
chr5	118600258	118600259	2410131K14Rik	40.6	58.6	60.8
chr5	118815115	118815116	2410131K14Rik	37.8	35.8	15.6
chr5	118627465	118627466	2410131K14Rik	36	53.3	62.6
chr5	118592942	118592943	2410131K14Rik	33	56.8	56.8
chr17	37993172	37993173	2410137M14Rik	33	-10.8	-67
chr8	57766358	57766359	2500002B13Rik	41.3	37.5	28.3
chr16	20361452	20361453	2510002D24Rik	58.8	62.9	64.4
chr16	18725356	18725357	2510002D24Rik	31.5	22	-16
chr4	11043924	11043925	2610301B20Rik	47.3	22.3	13
chr4	11036035	11036036	2610301B20Rik	45.3	12	15.2
chr4	10400017	10400018	2610301B20Rik	43.1	25	7.7
chr4	11053275	11053276	2610301B20Rik	38.5	29.3	26
chr6	86992382	86992383	2610306M01Rik	46.6	33.5	46.6
chr6	86953292	86953293	2610306M01Rik	39.5	31	25.8
chr16	17303179	17303180	2610318N02Rik	47.6	54.1	41.8
chr16	17085571	17085572	2610318N02Rik	33	18.2	26
chr11	78311424	78311425	2610507B11Rik	49.8	45.3	37
chr5	114699312	114699313	2610524H06Rik	37.3	32	10
chr12	71738078	71738079	2700049A03Rik	52.1	68.6	64.9
chr12	71747353	71747354	2700049A03Rik	49.6	62.6	60.3
chr12	71059975	71059976	2700049A03Rik	40	38.3	38.3
chr14	20025247	20025248	2700060E02Rik	59.8	56.1	50.1
chr14	19987313	19987314	2700060E02Rik	46.8	51.3	55.6
chr18	24051767	24051768	2700062C07Rik	50.3	62.4	65.1
chr18	24516270	24516271	2700062C07Rik	34.5	33.8	34.5
chr18	24099740	24099741	2700062C07Rik	31	37.3	54.8
chr19	8703004	8703005	2700081O15Rik	81.7	70.6	78.9
chr19	9075133	9075134	2700081O15Rik	59.6	50.3	58.8
chr19	7354521	7354522	2700081O15Rik	39.8	39.5	20.2
chr19	7370034	7370035	2700081O15Rik	33.5	30.8	29.3
chr2	84809774	84809775	2700094K13Rik	49.8	50.3	36.3
chr2	84586573	84586574	2700094K13Rik	32.8	45.8	49.1
chr12	54907901	54907902	2700097O09Rik	50.1	51.8	45.8
chr17	94652105	94652106	2700099C18Rik	30.3	-44.9	-58.2
chr11	65004109	65004110	2810001G20Rik	61.4	51.3	19.5
chr11	63214041	63214042	2810001G20Rik	35.5	53.8	66.4
chr5	124016857	124016858	2810006K23Rik	34.5	27.3	33.5
chr8	122960908	122960909	2810013P06Rik	30.5	47.6	60.9
chr3	88756240	88756241	2810403A07Rik	51.6	40.6	42
chr3	88605036	88605037	2810403A07Rik	47.1	42.3	38.5
chr11	69785177	69785178	2810408A11Rik	31.3	24	35.8
chr9	65619784	65619785	2810417H13Rik	34.3	62.6	64.6
chr6	149129562	149129563	2810474O19Rik	64.9	42.3	-11.8
chr16	14023425	14023426	2900011O08Rik	41.3	29	42.1
chr16	13951645	13951646	2900011O08Rik	39.5	29.8	51.6
chr16	14123965	14123966	2900011O08Rik	39.5	39.3	39
chr5	113111255	113111256	2900026A02Rik	54.3	63.1	54.1
chr7	81480695	81480696	2900076A07Rik	47.1	30	12.2
chr2	156500298	156500299	2900097C17Rik	54.8	51.3	60.6
chr2	156345126	156345127	2900097C17Rik	40.3	24.2	36.3
chr14	49265835	49265836	3632451O06Rik	55.1	60.9	53.8
chr8	84058085	84058086	4930432K21Rik	41.1	37.5	33.8
chr8	84113038	84113039	4930432K21Rik	30.5	40.5	42.8
chr14	76990872	76990873	4930444M15Rik	69.4	75.4	77.1
chr14	76625194	76625195	4930444M15Rik	51.8	38.8	39.3
chr14	76615374	76615375	4930444M15Rik	45.3	38.5	28
chr14	76598876	76598877	4930444M15Rik	39	29.5	20.5
chr12	72844539	72844540	4930447C04Rik	55.8	33.5	31
chr12	72854449	72854450	4930447C04Rik	46.1	37.5	34.3
chr12	72821366	72821367	4930447C04Rik	33.8	20.7	-12
chr16	64881227	64881228	4930453N24Rik	46.8	-14.3	-14.5
chr16	64865731	64865732	4930453N24Rik	39.3	-9.2	12.8
chrX	103450494	103450495	4930519F16Rik	69.4	57.6	59.8
chrX	103399098	103399099	4930519F16Rik	55.3	53.6	50.6
chrX	103405284	103405285	4930519F16Rik	54.3	44.3	51.8
chrX	103341505	103341506	4930519F16Rik	31.8	44.8	41
chr19	11807970	11807971	4930526L06Rik	62.4	28.5	-23.3
chr19	11296440	11296441	4930526L06Rik	42.6	24.8	32.3
chr17	28785067	28785068	4930539E08Rik	36.8	33.8	51.1
chr17	28931275	28931276	4930539E08Rik	32	22	20.5
chr3	79786186	79786187	4930579G24Rik	43.1	21	28.3
chr8	104602094	104602095	4931428F04Rik	75.1	75.4	81.7
chr8	104434194	104434195	4931428F04Rik	44.8	58.1	59.8
chr8	105102779	105102780	4931428F04Rik	30.3	29.8	10.4
chr3	36967825	36967826	4932438A13Rik	30.5	16.5	35.8
chr5	136779791	136779792	4933404O12Rik	51.3	43.8	33.8
chr5	137000768	137000769	4933404O12Rik	34	8.5	11.1
chr11	72569864	72569865	4933427D14Rik	38	24.3	46.1
chr11	72421039	72421040	4933427D14Rik	36.5	43.8	11.7
chr5	23666390	23666391	5031425E22Rik	47.1	40	50.1
chr15	84753184	84753185	5031439G07Rik	58.8	53.1	51.8
chr15	84744442	84744443	5031439G07Rik	52.8	56.6	34.5
chr15	84766585	84766586	5031439G07Rik	51.1	50.8	43.1
chr5	100468149	100468150	5430416N02Rik	38.3	36.5	22.7
chrX	12927628	12927629	5730405O15Rik	64.4	63.9	51.3
chrX	13022209	13022210	5730405O15Rik	41.3	30.8	24.8
chrX	13013828	13013829	5730405O15Rik	39.3	22.5	29.5
chrX	12877778	12877779	5730405O15Rik	38.5	68.1	66.9
chrX	12996959	12996960	5730405O15Rik	31	27.5	33.3
chr4	126941506	126941507	5730409E04Rik	47.1	32.8	39.5
chr4	126983613	126983614	5730409E04Rik	40	42.3	30.5
chr4	126624181	126624182	5730409E04Rik	37.3	32	27.5
chr15	12341573	12341574	6030458C11Rik	54.6	66.6	57.3
chr15	12246256	12246257	6030458C11Rik	54.1	56.1	60.9
chr15	12424603	12424604	6030458C11Rik	45.6	26.3	28.3
chr15	12533832	12533833	6030458C11Rik	37.8	24.5	7
chr15	12480335	12480336	6030458C11Rik	34.3	26.8	-12
chr18	77624060	77624061	8030462N17Rik	60.3	49.1	33
chr18	77631452	77631453	8030462N17Rik	51.8	43.8	19.2
chr12	100832042	100832043	9030617O03Rik	36.3	13.2	22.5
chr7	118976067	118976068	9030624J02Rik	68.9	66.6	54.6
chr19	45833950	45833951	9130011E15Rik	52.6	55.3	53.8
chr7	128726941	128726942	9130023H24Rik	45.6	75.6	79.6
chr15	57603147	57603148	9130401M01Rik	67.1	70.6	74.9
chr15	98553107	98553108	9330020H09Rik	40.6	31.2	49.8
chr15	98544566	98544567	9330020H09Rik	39	36.3	34
chr8	122541447	122541448	9330133O14Rik	33.5	-8.8	-8.2
chr1	57890275	57890276	9430016H08Rik	63.4	46.3	55.1
chr7	138864378	138864379	9430038I01Rik	74.6	79.4	73.4
chr7	138455007	138455008	9430038I01Rik	55.6	23	25
chr15	34368609	34368610	9430069I07Rik	31.3	18	7.7
chr11	53273632	53273633	9530068E07Rik	81.4	84.9	87.9
chr11	53261017	53261018	9530068E07Rik	79.4	88.7	90.7
chr11	53247969	53247970	9530068E07Rik	75.6	87.2	87.7
chr9	22346560	22346561	9530077C05Rik	38.8	6.3	17.7
chr14	69816450	69816451	9930012K11Rik	55.8	53.1	58.6
chr14	69780221	69780222	9930012K11Rik	42.3	34.8	48.1
chr19	29664210	29664211	9930021J03Rik	53.8	42.3	18.7
chr19	29672973	29672974	9930021J03Rik	50.1	42.3	19.7
chr19	30097081	30097082	9930021J03Rik	46.6	45.8	61.9
chr19	30186027	30186028	9930021J03Rik	45.6	45.8	56.3
chr19	29635990	29635991	9930021J03Rik	34.3	33.5	27.8
chr10	83209539	83209540	A230046K03Rik	37.8	42.1	10.7
chr5	138464501	138464502	A430033K04Rik	45.1	44.1	56.1
chr15	83329277	83329278	A4galt	43.1	22.8	32
chr15	83336572	83336573	A4galt	30.8	23.5	27
chr5	122924802	122924803	A930024E05Rik	34	33.5	44.3
chrX	13206788	13206789	AA414768	67.1	-17.3	-30.4
chrX	13013828	13013829	AA414768	62.1	54.6	54.6
chrX	13022209	13022210	AA414768	58.1	51.3	58.1
chrX	12996959	12996960	AA414768	43.3	54.1	58.3
chr11	83271365	83271366	AA465934	35.5	39.3	30.5
chr11	82846028	82846029	AA465934	31	24	-4.7
chr15	102167620	102167621	Aaas	37.3	19.7	25.2
chr15	102179431	102179432	Aaas	33.5	13	26.8
chr5	125492909	125492910	Aacs	32.8	26.3	8.9
chr13	64174711	64174712	Aaed1	73.9	69.6	56.6
chr9	63802931	63802932	Aagab	48	41.1	40
chr9	63879754	63879755	Aagab	39.8	20.5	29.3
chr9	63716195	63716196	Aagab	31.3	13.7	25.3
chr6	86992382	86992383	Aak1	46.6	33.5	46.6
chr6	86953292	86953293	Aak1	39.5	31	25.8
chr7	97429769	97429770	Aamdc	48.8	48.1	47.3
chr7	97709234	97709235	Aamdc	48.1	20.2	40.8
chr7	97719378	97719379	Aamdc	36.3	13.7	22.3
chr1	74249788	74249789	Aamp	33	37.3	36.3
chr2	156692068	156692069	Aar2	54.3	63.9	69.6
chr2	156763574	156763575	Aar2	50.1	38.5	37
chr2	156345126	156345127	Aar2	34.3	43.6	43.3
chr2	156815464	156815465	Aar2	32.8	22	19.2
chr2	156642694	156642695	Aar2	32	44.8	36.8
chr15	52002239	52002240	Aard	34	15	17.9
chr8	110970962	110970963	Aars	30	28	28.3
chr17	45495232	45495233	Aars2	36.5	27.8	26.8
chr5	76927310	76927311	Aasdh	43.8	35	28.8
chr5	76876395	76876396	Aasdh	37.3	23	22.5
chr5	76940280	76940281	Aasdh	36.5	36.5	32.8
chr5	76886013	76886014	Aasdh	34	21.2	22.3
chr5	76960646	76960647	Aasdh	31	40.8	30.8
chr9	3439689	3439690	Aasdhppt	85.2	71.9	67.1
chr9	3426089	3426090	Aasdhppt	77.4	69.4	71.9
chr9	3871641	3871642	Aasdhppt	56.3	-6.1	-5.4
chr9	4020601	4020602	Aasdhppt	41.3	-24.1	-41.9
chr9	3988719	3988720	Aasdhppt	35	-14.8	-28.9
chr11	84738651	84738652	Aatf	50.3	57.6	66.6
chr11	84635469	84635470	Aatf	37.5	28	29.5
chr11	84846869	84846870	Aatf	37	19.5	3.9
chr4	53339232	53339233	Abca1	59.8	40.3	53.8
chr4	53453208	53453209	Abca1	59.1	40.6	45.8
chr4	53327816	53327817	Abca1	50.3	49.3	52.1
chr5	8488544	8488545	Abcb1b	55.8	44.6	34.3
chr5	8730769	8730770	Abcb1b	34.3	18.2	16.2
chr14	118750843	118750844	Abcc4	49.6	24.5	18.7
chr14	118180342	118180343	Abcc4	47.3	68.9	56.3
chr14	118778434	118778435	Abcc4	39.5	24.5	24.3
chr14	118649371	118649372	Abcc4	37	32.3	27.3
chr14	118737690	118737691	Abcc4	36.5	31.3	22.2
chr16	20372683	20372684	Abcc5	45.1	17.5	16.7
chr16	20351198	20351199	Abcc5	37.5	14.5	10.1
chr16	20477160	20477161	Abcc5	35.3	7.3	31
chr16	20361452	20361453	Abcc5	31.8	9.5	15.2
chr3	121559881	121559882	Abcd3	53.1	45.8	48.3
chr3	122146148	122146149	Abcd3	47.3	48.3	23.9
chr3	121576920	121576921	Abcd3	39.8	28.3	37
chr3	121517572	121517573	Abcd3	39	48.6	48.6
chr3	121794798	121794799	Abcd3	36.3	20.2	25
chr12	84533354	84533355	Abcd4	34.5	24.5	38
chr8	80729467	80729468	Abce1	92.4	96.2	92.9
chr8	80722219	80722220	Abce1	90.9	93.4	95.4
chr8	80790663	80790664	Abce1	79.1	73.1	67.9
chr8	80751381	80751382	Abce1	78.9	83.4	82.9
chr8	80859189	80859190	Abce1	72.1	66.4	57.3
chr17	31115281	31115282	Abcg1	47.6	45.6	32.8
chr17	31254716	31254717	Abcg1	45.3	33.3	19.5
chr17	31264926	31264927	Abcg1	40.8	27	30.3
chr17	31247477	31247478	Abcg1	37	34.5	26.5
chr10	80665411	80665412	Abhd17a	45.6	49.8	47.1
chr19	21616008	21616009	Abhd17b	31.3	-8.7	8.1
chr7	84264830	84264831	Abhd17c	41.5	38.3	34.3
chr7	79314291	79314292	Abhd2	44.3	42.3	43.3
chr7	79122795	79122796	Abhd2	36.3	42	35.8
chr7	79298188	79298189	Abhd2	36	43.1	34
chr14	54393391	54393392	Abhd4	43.8	57.3	48.8
chr14	54383325	54383326	Abhd4	37.8	58.6	47.1
chr14	54449363	54449364	Abhd4	34	65.1	55.6
chr14	7806993	7806994	Abhd6	44.8	39.5	49.8
chr14	8057713	8057714	Abhd6	37.8	36.5	26.8
chr14	7826532	7826533	Abhd6	33.3	49.3	44.6
chr14	7953968	7953969	Abhd6	30	24.5	28
chr8	71498777	71498778	Abhd8	38	22.2	12.4
chr1	60853277	60853278	Abi2	74.9	70.1	74.9
chr1	60832905	60832906	Abi2	51.6	51.6	58.6
chr1	156077298	156077299	Abl2	62.1	72.9	66.1
chr1	156615086	156615087	Abl2	35.5	32	29.5
chr1	156646130	156646131	Abl2	35	26.3	18.7
chr11	76623889	76623890	Abr	47.8	55.1	62.6
chr6	88553298	88553299	Abtb1	82.4	84.9	86.4
chr6	88529829	88529830	Abtb1	69.4	80.9	76.1
chr6	88124449	88124450	Abtb1	63.4	66.9	73.1
chr6	88152429	88152430	Abtb1	53.3	58.8	55.1
chr9	119110734	119110735	Acaa1a	37.5	50.8	49.3
chr9	119218677	119218678	Acaa1b	30.8	18.7	33
chr5	113962313	113962314	Acacb	32	23.3	-5.9
chr5	121671027	121671028	Acad12	31.3	20.7	8.2
chr3	35722695	35722696	Acad9	35	53.6	53.1
chr3	154547700	154547701	Acadm	52.1	58.1	58.6
chr5	115166595	115166596	Acads	39	28.8	32
chr5	115206260	115206261	Acads	34	48.8	49.6
chr11	69785177	69785178	Acap1	38.8	40.8	37
chr16	31354530	31354531	Acap2	56.6	44.3	37.3
chr16	30572197	30572198	Acap2	53.8	71.6	65.1
chr16	31343211	31343212	Acap2	45.6	47.6	47.8
chr16	31402654	31402655	Acap2	39.5	22.5	19
chr16	31411376	31411377	Acap2	34.5	20.7	11
chr1	180745345	180745346	Acbd3	33	35.5	31.5
chr1	180778103	180778104	Acbd3	31.8	39.8	20.2
chr11	103160137	103160138	Acbd4	66.1	60.3	50.8
chr2	94001215	94001216	Accsl	80.4	85.7	82.4
chr2	93928109	93928110	Accsl	50.3	36	35.3
chr2	94041414	94041415	Accsl	42.1	39.3	26.5
chr8	105799697	105799698	Acd	51.1	30.3	46.3
chr8	105596878	105596879	Acd	46.3	41.1	27
chr4	86911905	86911906	Acer2	44.1	21.5	11.7
chr14	54676526	54676527	Acin1	32.3	-7.5	24.5
chr11	98992428	98992429	Acly	63.1	72.6	47.8
chr11	100559640	100559641	Acly	36	23.2	21.8
chr4	40676474	40676475	Aco1	77.1	80.4	80.4
chr4	40573716	40573717	Aco1	49.3	18	16.7
chr4	40593525	40593526	Aco1	46.3	39	12
chr15	81891105	81891106	Aco2	35.3	33.8	42.8
chr12	84028260	84028261	Acot1	39.5	32.8	23.7
chr12	84028260	84028261	Acot2	43.1	37.8	35.8
chr4	152264394	152264395	Acot7	50.8	51.3	32
chr4	152306832	152306833	Acot7	49.8	51.3	48.8
chr4	152350886	152350887	Acot7	39	32	34.3
chr11	116477957	116477958	Acox1	55.6	56.8	47.3
chr11	116573447	116573448	Acox1	37.8	20.1	18
chr11	116616300	116616301	Acox1	35	7.4	22
chr12	30062198	30062199	Acp1	67.9	57.3	63.6
chr3	97139543	97139544	Acp6	35.5	13.7	17
chr11	94614819	94614820	Acsf2	36.3	35	38
chr11	94581239	94581240	Acsf2	32	35	38
chr8	46446510	46446511	Acsl1	32.5	19.1	28.3
chr1	78588191	78588192	Acsl3	45.3	41.8	28
chr1	78602109	78602110	Acsl3	41.3	35.8	19
chrX	142468451	142468452	Acsl4	46.8	51.8	26.8
chr19	53821847	53821848	Acsl5	77.9	74.1	73.4
chr5	142925156	142925157	Actb	46.6	57.6	47.6
chr5	143072183	143072184	Actb	35	60.9	55.8
chr5	143059963	143059964	Actb	33.3	61.6	63.6
chr12	80216748	80216749	Actn1	45.1	34	45.8
chr12	80210251	80210252	Actn1	43.1	42.3	34.3
chr12	80319160	80319161	Actn1	41.3	26.5	40.8
chr12	80225965	80225966	Actn1	33	35.5	27.3
chr13	12218932	12218933	Actn2	32.8	34.3	18.2
chr7	29026797	29026798	Actn4	35	26.3	10.9
chr7	28919892	28919893	Actn4	31.5	33	31
chr12	70549359	70549360	Actr10	59.8	51.6	52.6
chr12	70713343	70713344	Actr10	34.3	-16.3	-17.8
chr19	46471138	46471139	Actr1a	36.5	48.8	47.3
chr19	46511431	46511432	Actr1a	31.5	52.8	54.3
chr1	36611470	36611471	Actr1b	34.3	23	32.8
chr1	36580910	36580911	Actr1b	30.5	48.3	46.8
chr11	19832817	19832818	Actr2	49.1	49.1	58.6
chr11	19849388	19849389	Actr2	41.3	38.3	41.5
chr11	20395259	20395260	Actr2	40.3	50.1	44.6
chr11	19811900	19811901	Actr2	39.5	40.6	33
chr11	20216979	20216980	Actr2	30.5	13.5	23.8
chr5	25008441	25008442	Actr3b	56.3	58.8	41
chr5	25157252	25157253	Actr3b	55.1	40.3	21.7
chr5	25275996	25275997	Actr3b	52.8	47.1	49.3
chr5	25472168	25472169	Actr3b	42.8	47.8	53.3
chr10	89471068	89471069	Actr6	48.1	24.7	9.7
chr10	89434642	89434643	Actr6	45.1	34.5	6.2
chr14	30530536	30530537	Actr8	63.1	60.6	71.6
chr14	30557544	30557545	Actr8	44.3	59.6	63.4
chr14	30431020	30431021	Actr8	43.6	33	54.6
chr9	119391682	119391683	Acvr2b	31.5	30.3	23.5
chr9	119110734	119110735	Acvr2b	30.2	43.1	27.5
chr9	106491119	106491120	Acy1	31.8	-11.3	7
chr11	30118370	30118371	Acyp2	68.9	55.3	67.1
chr11	30161472	30161473	Acyp2	66.4	61.1	65.6
chr11	30177665	30177666	Acyp2	65.1	56.8	59.8
chr11	30183059	30183060	Acyp2	63.1	60.3	65.4
chr11	29748819	29748820	Acyp2	44.6	50.8	61.1
chr11	30806090	30806091	Acyp2	33.3	-17.8	-37.4
chr2	163516492	163516493	Ada	38.5	48.3	55.6
chr8	119491115	119491116	Adad2	31.5	25.5	35
chr9	71130302	71130303	Adam10	61.1	53.6	53.1
chr9	70817254	70817255	Adam10	56.3	30.5	16
chr11	46118049	46118050	Adam19	43.6	22.8	35
chr1	63247848	63247849	Adam23	35	47.3	56.3
chr1	63239837	63239838	Adam23	32	42.8	43.5
chr10	61200229	61200230	Adamts14	49.6	42.1	41.5
chr10	61236988	61236989	Adamts14	35.5	33.3	40.8
chr10	61315690	61315691	Adamts14	34.5	36	28.8
chr10	61250374	61250375	Adamts14	31.8	37	41.6
chr3	89467639	89467640	Adar	48.1	69.1	71.4
chr3	89866654	89866655	Adar	31.5	37.8	32
chr8	111923290	111923291	Adat1	44.1	28	17.7
chr8	112032324	112032325	Adat1	32.3	-20.3	-22.3
chr10	13024328	13024329	Adat2	61.6	74.4	54.6
chr10	14016438	14016439	Adat2	60.3	51.6	56.1
chr10	13983158	13983159	Adat2	59.8	61.1	70.4
chr12	4390365	4390366	Adcy3	68.9	31.3	23.8
chr12	4555564	4555565	Adcy3	57.3	67.1	73.9
chr12	4367917	4367918	Adcy3	47.3	10.7	14.9
chr12	4519135	4519136	Adcy3	46.3	59.3	51.1
chr12	4188662	4188663	Adcy3	38.5	22.3	30
chr8	88377385	88377386	Adcy7	36.8	22	-7.7
chr8	83876171	83876172	Adgre5	57.3	60.6	61.9
chr8	83819116	83819117	Adgre5	35.8	31.5	43.6
chr8	83777296	83777297	Adgre5	32.8	37.8	31
chr8	83777296	83777297	Adgrl1	68.1	71.1	73.9
chr8	83757145	83757146	Adgrl1	65.6	69.4	66.9
chr8	83819116	83819117	Adgrl1	51.1	52.6	43.3
chr3	137853997	137853998	Adh5	49.6	49.3	49.3
chr3	137848113	137848114	Adh5	48.6	46.8	52.1
chr3	137832976	137832977	Adh5	47.6	43.1	48.3
chr3	137952826	137952827	Adh5	46.6	34.5	31
chr12	28814888	28814889	Adi1	37.8	-7.6	-7.2
chr12	29096125	29096126	Adi1	36	19.5	30.3
chr1	134351038	134351039	Adipor1	30.5	32.3	24.2
chr6	118605034	118605035	Adipor2	66.4	67.6	73.6
chr14	20745689	20745690	Adk	41.8	29	58.6
chr14	21088130	21088131	Adk	38.5	12	11.5
chr18	79980252	79980253	Adnp2	37.5	-5.3	-8.2
chr10	67648095	67648096	Ado	52.6	33.8	-6.9
chr10	67299332	67299333	Ado	40.8	31	35.8
chr11	62051107	62051108	Adora2b	71.9	70.6	63.9
chr11	62141182	62141183	Adora2b	67.6	56.1	55.3
chr11	62040118	62040119	Adora2b	61.4	58.6	63.1
chr11	62106754	62106755	Adora2b	56.3	58.8	54.1
chr9	58648913	58648914	Adpgk	50.1	31.5	35.3
chr9	58672699	58672700	Adpgk	48.3	40.6	37.3
chr9	58569331	58569332	Adpgk	45.8	51.6	46.1
chr16	38399560	38399561	Adprh	52.1	33.8	40.8
chr4	126216530	126216531	Adprhl2	62.1	52.1	50.6
chr4	126278370	126278371	Adprhl2	47.1	38.5	39.5
chr4	126450418	126450419	Adprhl2	30.8	43.1	24.3
chr11	65126767	65126768	Adprm	61.1	46.1	56.3
chr11	67345695	67345696	Adprm	54.3	44.3	20.5
chr11	67380192	67380193	Adprm	48.8	32	-9
chr15	80159576	80159577	Adsl	36.5	38.3	24.5
chr6	140604744	140604745	Aebp2	32	40	18.7
chr6	140577123	140577124	Aebp2	31.5	-5.5	-6.1
chr7	78827141	78827142	Aen	42.5	32.5	43.3
chr7	79314291	79314292	Aen	34.3	48.1	54.1
chr7	79211431	79211432	Aen	34	37	17.7
chr7	79225107	79225108	Aen	32.3	40.3	27.3
chr5	103707397	103707398	Aff1	42.8	32.5	22.5
chr5	103814983	103814984	Aff1	39.5	43	19.2
chr1	38172891	38172892	Aff3	64.1	56.6	70.1
chr1	38293285	38293286	Aff3	47.8	47.1	71.6
chr11	52370440	52370441	Aff4	67.1	77.1	76.4
chr11	52343403	52343404	Aff4	61.6	59.3	65.4
chr8	123453942	123453943	Afg3l1	60.1	40.8	47.1
chr18	67370096	67370097	Afg3l2	65.4	53.8	27.8
chr11	21169823	21169824	Aftph	56.1	45.1	48.6
chr11	21257477	21257478	Aftph	55.3	49.3	53.6
chr11	20911992	20911993	Aftph	51.3	52.8	35
chr11	21154674	21154675	Aftph	47.6	35	35
chr11	20476867	20476868	Aftph	43.8	50.6	53.1
chr11	20320906	20320907	Aftph	38.3	40.3	41.8
chr5	31022350	31022351	Agbl5	33.5	34.8	21.5
chr1	82820572	82820573	Agfg1	34.3	22.3	12.2
chr13	95007612	95007613	Aggf1	36	56.8	64.6
chr6	39910129	39910130	Agk	54.1	44.1	68.1
chr6	39781115	39781116	Agk	41.8	43.8	58.1
chr3	116529446	116529447	Agl	40	53.1	45.1
chr4	126361948	126361949	Ago1	32.3	27.5	30
chr15	73138804	73138805	Ago2	34.5	37.5	34.5
chr4	126450418	126450419	Ago3	41.8	32.8	19
chr4	126361948	126361949	Ago3	36	44.3	38.8
chr17	34576470	34576471	Agpat1	40.5	30.2	7.6
chr2	26886902	26886903	Agpat2	40.8	32	26.5
chr2	26493570	26493571	Agpat2	30	33.8	30.8
chr10	78260085	78260086	Agpat3	41.6	30.5	40.5
chr10	78272772	78272773	Agpat3	40.3	34.3	41.8
chr10	78312593	78312594	Agpat3	37.3	33	32
chr17	12204459	12204460	Agpat4	59.3	48.3	39.3
chr17	12195568	12195569	Agpat4	57.6	42.8	38
chr17	12046659	12046660	Agpat4	54.3	44.6	35.8
chr17	10434103	10434104	Agpat4	53.1	34	30.5
chr17	12224383	12224384	Agpat4	45.6	35	29.5
chr17	12183471	12183472	Agpat4	43.1	34.3	42.6
chr17	12158172	12158173	Agpat4	34	21.2	25.8
chr2	75960497	75960498	Agps	40	30.7	32.5
chr2	75683772	75683773	Agps	31.8	32.5	34.5
chr13	59796380	59796381	Agtpbp1	48.3	28.8	19.5
chr4	148169870	148169871	Agtrap	34.5	21.8	20
chr3	107850760	107850761	Ahcyl1	77.4	79.9	82.4
chr3	107823413	107823414	Ahcyl1	55.6	57.1	53.6
chr6	30025674	30025675	Ahcyl2	39.8	13.9	9.2
chr6	30273028	30273029	Ahcyl2	36.3	51.3	37.8
chr4	132946210	132946211	Ahdc1	67.1	59.6	64.4
chr4	133286911	133286912	Ahdc1	65.4	78.4	83.2
chr4	133167030	133167031	Ahdc1	56.1	50.1	42.1
chr4	133440417	133440418	Ahdc1	33.5	43.6	62.4
chr10	20264543	20264544	Ahi1	55.1	63.1	66.6
chr19	9075133	9075134	Ahnak	72.4	61.1	61.9
chr19	9107334	9107335	Ahnak	70.6	55.3	59.6
chr19	10169636	10169637	Ahnak	61.1	31	20.8
chr12	87409992	87409993	Ahsa1	36.3	25.5	-16.1
chr4	58532506	58532507	AI314180	39.3	22.7	-9.8
chr17	27597236	27597237	AI413582	34	27.8	29.5
chr17	27603138	27603139	AI413582	31.8	35.3	28.8
chr17	27583172	27583173	AI413582	31.8	26.8	27.8
chr19	5375652	5375653	AI837181	31	33.3	23.8
chr2	31934899	31934900	Aif1l	31.5	14.2	27.5
chr10	62314131	62314132	Aifm2	30.8	20.5	21.7
chr5	143415044	143415045	Aimp2	54.8	51.8	56.1
chr5	143422490	143422491	Aimp2	53.3	54.6	60.6
chr5	143698008	143698009	Aimp2	35.3	33.3	36
chr5	143500833	143500834	Aimp2	31.8	48.1	61.6
chr14	54592834	54592835	Ajuba	36.3	33	25
chr2	32662232	32662233	Ak1	36.3	38.5	45.6
chr4	129035271	129035272	Ak2	32	38.5	49.6
chr19	29285584	29285585	Ak3	56.3	52.8	55.3
chr19	29204898	29204899	Ak3	35.8	20.7	23
chr11	88307954	88307955	Akap1	59.3	62.6	48.6
chr11	88121738	88121739	Akap1	56.8	61.4	58.8
chr11	88404077	88404078	Akap1	56.1	50.3	39.8
chr11	87966351	87966352	Akap1	52.8	80.9	80.9
chr11	88139648	88139649	Akap1	51.6	66.9	65.4
chr11	88499075	88499076	Akap1	38.3	25.8	8.6
chr11	88481414	88481415	Akap1	31.3	32.3	22
chr14	79109989	79109990	Akap11	56.1	46.6	41.6
chr14	79010965	79010966	Akap11	30.5	16.5	17.1
chr10	4333549	4333550	Akap12	48.1	38.3	27
chr10	4322625	4322626	Akap12	42.3	31.8	33.8
chr10	4144568	4144569	Akap12	40.3	56.8	47.3
chr10	4108904	4108905	Akap12	40	66.1	54.1
chr10	4248481	4248482	Akap12	38.5	32.8	21.5
chr10	4061104	4061105	Akap12	34.5	50.8	50.1
chr10	4123817	4123818	Akap12	32.5	61.6	55.3
chrX	36837878	36837879	Akap17b	43.3	47.6	48.1
chrX	36763833	36763834	Akap17b	37.3	48.6	49.1
chrX	36785849	36785850	Akap17b	32.8	50.8	57.8
chr10	25432796	25432797	Akap7	58.8	24.8	29.3
chr10	25383802	25383803	Akap7	57.1	31.5	9.2
chr10	25459266	25459267	Akap7	44.6	52.6	48.8
chr17	32296565	32296566	Akap8	32.8	20.9	18
chr7	109944505	109944506	Akip1	49.1	44.6	32
chr7	109876576	109876577	Akip1	44.1	40	40.8
chr4	123572842	123572843	Akirin1	42.6	32.5	27.5
chr4	33338206	33338207	Akirin2	73.6	82.7	85.2
chr6	34345524	34345525	Akr1b3	45.6	25.8	17.7
chr6	34892627	34892628	Akr1b3	42.1	36	29.5
chr6	34892627	34892628	Akr1b8	33.5	23.2	18
chr13	4416075	4416076	Akr1e1	40.8	23.8	-12.9
chr13	4402132	4402133	Akr1e1	38.8	27.8	-7
chr4	139116872	139116873	Akr7a5	37	43.6	58.8
chr7	27621889	27621890	Akt2	39.5	26.8	25.7
chr1	177718712	177718713	Akt3	60.9	56.3	41.3
chr1	177661819	177661820	Akt3	59.6	62.6	53.8
chr4	45592086	45592087	Aldh1b1	45.3	46.3	44.8
chr4	45513900	45513901	Aldh1b1	42.3	62.4	68.1
chr4	45202117	45202118	Aldh1b1	31.5	26.3	15.5
chr11	61331490	61331491	Aldh3a1	53.8	44.6	18.5
chr11	61440513	61440514	Aldh3a1	51.3	48.8	48.3
chr11	61296947	61296948	Aldh3a1	47.8	17.5	16.7
chr11	61362354	61362355	Aldh3a1	42.8	57.1	39.8
chr4	139452172	139452173	Aldh4a1	57.1	61.6	61.1
chr13	24867311	24867312	Aldh5a1	31.8	19.5	20.7
chr12	84525358	84525359	Aldh6a1	32.5	18.9	15.7
chr12	84333773	84333774	Aldh6a1	30.8	22.5	7.5
chr18	56744063	56744064	Aldh7a1	35.5	35.5	9.4
chr1	167223152	167223153	Aldh9a1	59.8	63.1	52.1
chr1	167239972	167239973	Aldh9a1	34.5	46.8	41.1
chr7	127104082	127104083	Aldoa	63.6	79.6	77.1
chr7	127080361	127080362	Aldoa	50.6	55.3	59.6
chr11	78311424	78311425	Aldoc	34.3	29.8	38
chr15	89656661	89656662	Alg10b	80.7	72.6	83.9
chr3	121517572	121517573	Alg14	68.1	63.6	43.6
chr3	121469352	121469353	Alg14	47.8	53.8	19.5
chr3	121794798	121794799	Alg14	47.8	62.1	57.8
chr3	121559881	121559882	Alg14	36.3	44.8	34
chr4	48413046	48413047	Alg2	71.9	78.6	83.2
chr16	21383032	21383033	Alg3	31.5	28.3	47.3
chr4	99404485	99404486	Alg6	32.5	38	36
chr5	136746607	136746608	Alkbh4	56.8	57.6	68.1
chr17	56821461	56821462	Alkbh7	45.1	52.1	56.1
chr6	85888908	85888909	Alms1	71.4	41.8	44.6
chr6	85849808	85849809	Alms1	40.8	25.5	30.5
chr7	80889454	80889455	Alpk3	78.4	37.8	22.8
chr7	80845278	80845279	Alpk3	42.8	-6.1	-5.7
chr7	81151666	81151667	Alpk3	42.8	14.2	11.6
chr7	81139686	81139687	Alpk3	30.3	24.3	17.7
chr1	59611483	59611484	Als2	79.6	83.9	76.4
chr1	59582906	59582907	Als2	76.1	72.6	71.9
chr1	58769422	58769423	Als2	56.1	60.6	58.6
chr1	59473078	59473079	Als2	52.6	56.8	52.8
chr1	59447108	59447109	Als2	39	38.3	35.8
chr1	58754670	58754671	Als2	36.8	51.6	41.6
chr9	110780588	110780589	Als2cl	50.3	38.8	23.3
chr9	110708812	110708813	Als2cl	38.8	58.1	32
chr9	111067287	111067288	Als2cl	34	29.3	27
chr9	111072671	111072672	Als2cl	30.8	34	28.8
chr1	171320256	171320257	Alyref2	57.1	62.6	53.8
chr1	171475028	171475029	Alyref2	50.3	54.6	53.6
chr1	171311013	171311014	Alyref2	49.1	48.8	42.6
chr1	171465522	171465523	Alyref2	46.6	34.5	49.1
chr1	171427239	171427240	Alyref2	43.1	44.8	51.3
chr15	10496324	10496325	Amacr	74.9	62.1	62.1
chr10	41460414	41460415	Amd2	55.1	33	57.1
chr10	40426282	40426283	Amd2	42.3	52.1	43.6
chr10	40441956	40441957	Amd2	34.5	46.1	40.8
chr10	40372343	40372344	Amd2	33.5	31	35.5
chr10	40362252	40362253	Amd2	31.5	27.8	33
chr15	102391761	102391762	Amhr2	55.8	58.1	50.8
chr15	97582995	97582996	Amigo2	71.9	80.1	79.1
chr15	97594148	97594149	Amigo2	64.1	71.4	74.4
chr15	97424921	97424922	Amigo2	45.1	31.5	36.3
chr18	31686447	31686448	Ammecr1l	49.3	38	36
chr18	31704912	31704913	Ammecr1l	46.1	37	39
chr18	31652202	31652203	Ammecr1l	44.8	55.8	49.8
chr9	14548564	14548565	Amotl1	50.3	30	37
chr9	102779496	102779497	Amotl2	63.6	68.9	47.6
chr9	102763401	102763402	Amotl2	33.3	35.8	37.3
chr13	19137556	19137557	Amph	44.3	30.3	51.1
chr11	109593539	109593540	Amz2	46.3	46.3	48.6
chr11	108909941	108909942	Amz2	32.3	-16.8	20.8
chr2	129110163	129110164	Anapc1	45.1	55.3	35.8
chr2	128888169	128888170	Anapc1	41.3	19	-18.9
chr8	80729467	80729468	Anapc10	92.4	96.2	92.9
chr8	80722219	80722220	Anapc10	90.9	93.4	95.4
chr8	80790663	80790664	Anapc10	79.1	73.1	67.9
chr8	80751381	80751382	Anapc10	78.9	83.4	82.9
chr8	80859189	80859190	Anapc10	72.1	66.4	57.3
chr9	102779496	102779497	Anapc13	79.1	78.4	70.4
chr9	102763401	102763402	Anapc13	66.9	59.8	53.3
chr9	102962102	102962103	Anapc13	38.8	19.2	18.2
chr7	101676941	101676942	Anapc15	41.1	65.6	68.6
chr10	59907147	59907148	Anapc16	49.3	59.8	43.1
chr10	60081600	60081601	Anapc16	42.8	33.5	41.6
chr10	60087592	60087593	Anapc16	39.3	28.8	34.5
chr10	59965161	59965162	Anapc16	34.5	37	35.5
chr10	59934998	59934999	Anapc16	32.8	45.6	22.8
chr10	60117755	60117756	Anapc16	30.3	42.8	57.3
chr5	52232253	52232254	Anapc4	48.1	28	38.5
chr5	123064539	123064540	Anapc5	35.5	16.7	27
chr5	122716244	122716245	Anapc7	53.3	60.6	60.1
chr5	122732429	122732430	Anapc7	51.6	55.8	61.4
chr12	86932301	86932302	Angel1	51.1	59.8	34.3
chr12	87059549	87059550	Angel1	39.3	61.1	60.1
chr1	189745267	189745268	Angel2	52.6	50.8	60.6
chr17	33600003	33600004	Angptl4	43.3	23.4	15
chr15	27581660	27581661	Ank	57.3	61.9	58.1
chr15	27594758	27594759	Ank	49.1	49.8	51.1
chr11	72569864	72569865	Ankfy1	48.8	46.8	48.8
chr11	72579103	72579104	Ankfy1	46.6	49.6	44.1
chr11	72594478	72594479	Ankfy1	30.8	46.8	48.6
chr18	36416458	36416459	Ankhd1	30	21.2	33.5
chr13	97982083	97982084	Ankra2	43.3	42.3	44.1
chr13	97260964	97260965	Ankra2	35.8	25.3	36
chr13	98295876	98295877	Ankra2	30	15.7	18.7
chr8	122960908	122960909	Ankrd11	30.5	47.6	60.9
chr17	65916465	65916466	Ankrd12	51.1	61.6	45.3
chr17	65941693	65941694	Ankrd12	51.1	51.6	54.3
chr5	114699312	114699313	Ankrd13a	36.5	29.8	13.7
chr2	11594324	11594325	Ankrd16	39.3	30.5	39
chr5	90215910	90215911	Ankrd17	40.8	49.3	58.6
chr5	90235853	90235854	Ankrd17	33.3	47.8	46.3
chr10	82178477	82178478	Ankrd24	72.4	82.9	83.9
chr14	32077433	32077434	Ankrd28	63.6	63.6	68.6
chr14	31934465	31934466	Ankrd28	61.6	72.6	65.1
chr14	31900064	31900065	Ankrd28	48.8	52.8	47.8
chr11	94581239	94581240	Ankrd40	42.6	52.6	51.6
chr11	94137592	94137593	Ankrd40	35.8	45.8	56.3
chr15	36716592	36716593	Ankrd46	47.6	37.8	42.8
chr15	36374150	36374151	Ankrd46	45.6	28.8	21.7
chr9	15021435	15021436	Ankrd49	54.1	65.9	66.9
chr9	15204310	15204311	Ankrd49	38	24	44.8
chr3	38257970	38257971	Ankrd50	37.8	45.3	52.6
chr15	79052136	79052137	Ankrd54	33.5	39.8	27.3
chr4	33268162	33268163	Ankrd6	32.3	28.5	23.2
chr12	110941266	110941267	Ankrd9	37	27.7	30.5
chr12	110933357	110933358	Ankrd9	36.8	36	21
chr17	27994056	27994057	Anks1	43.3	33.3	41.6
chr17	27963637	27963638	Anks1	38.3	28.5	42.8
chr17	28028694	28028695	Anks1	37	47.3	49.1
chr9	22353896	22353897	Anln	36.3	35	31
chr9	22346560	22346561	Anln	33	31.8	22.8
chr15	96244597	96244598	Ano6	41.3	64.6	66.6
chr15	95849622	95849623	Ano6	38.3	27.8	24.5
chr15	96115307	96115308	Ano6	33	51.3	47.1
chr15	95820138	95820139	Ano6	32.5	7.3	-9.3
chr9	62415235	62415236	Anp32a	34.3	49.3	42.3
chr9	62498060	62498061	Anp32a	33.3	31.3	47.3
chr9	62408167	62408168	Anp32a	32.8	42.6	38.3
chr9	62485866	62485867	Anp32a	31.3	35	48.1
chr9	62469109	62469110	Anp32a	31	46.3	52.3
chr9	62420946	62420947	Anp32a	30.5	42.1	40.8
chr3	95951348	95951349	Anp32e	30.8	32	21
chr14	25866962	25866963	Anxa11	36.5	25.8	21.3
chr14	26607401	26607402	Anxa11	34	25.8	21.8
chr9	68799076	68799077	Anxa2	35	14.2	14.2
chr5	96256092	96256093	Anxa3	66.4	65.1	74.9
chr3	36178779	36178780	Anxa5	73.6	72.1	76.6
chr3	36096793	36096794	Anxa5	39.3	33.3	37.5
chr11	54999324	54999325	Anxa6	48.6	58.6	47.8
chr11	55450343	55450344	Anxa6	38	38.8	34.8
chr11	54986978	54986979	Anxa6	34.3	42.6	45.3
chr11	55013843	55013844	Anxa6	33.5	38.3	41.6
chr14	34258737	34258738	Anxa8	33.8	39.3	48.6
chr13	20936454	20936455	Aoah	41.8	8	26
chr11	101479232	101479233	Aoc2	33.5	16.7	23.2
chr8	109791272	109791273	Ap1g1	32	36.8	29.5
chr14	55023226	55023227	Ap1g2	75.9	73.9	72.6
chr14	55029055	55029056	Ap1g2	67.1	73.4	69.4
chr14	55551938	55551939	Ap1g2	62.6	70.1	76.1
chr8	72354428	72354429	Ap1m1	46.1	42.3	22.5
chr9	21352458	21352459	Ap1m2	52.1	59.1	44.1
chr9	21275192	21275193	Ap1m2	32.8	20.7	16.6
chr5	137083308	137083309	Ap1s1	33.8	31	18.7
chr1	78698984	78698985	Ap1s3	80.7	89.9	87.7
chr11	83449383	83449384	Ap2b1	35	18	10.4
chr11	82857233	82857234	Ap2b1	30	-16.4	8.3
chr13	94265111	94265112	Ap3b1	33.3	22.5	28
chr13	94859751	94859752	Ap3b1	32.3	18.2	40.8
chr10	80715231	80715232	Ap3d1	40	37	29.5
chr10	80725752	80725753	Ap3d1	33.8	32	35.8
chr14	20745689	20745690	Ap3m1	41.8	28	59.1
chr14	21088130	21088131	Ap3m1	38.5	12	9.5
chr18	46937934	46937935	Ap3s1	32.8	33	40.6
chr7	79818645	79818646	Ap3s2	59.8	55.1	41.6
chr7	79866930	79866931	Ap3s2	32	26.5	12.7
chr12	51671854	51671855	Ap4s1	37.3	25.2	19.7
chr14	47721597	47721598	Ap5m1	58.1	75.1	88.9
chr14	48562583	48562584	Ap5m1	41.6	49.1	51.8
chr2	131096874	131096875	Ap5s1	58.3	46.8	51.6
chr5	142640175	142640176	Ap5z1	35.3	30.5	21.5
chr5	142668154	142668155	Ap5z1	34	15.5	20.7
chr5	66476905	66476906	Apbb2	54.3	49.1	55.6
chr18	34093335	34093336	Apc	52.8	62.9	69.9
chr18	34103598	34103599	Apc	44.6	64.1	74.6
chr18	34185887	34185888	Apc	30.8	46.1	37.3
chr18	34053582	34053583	Apc	30.7	33.5	36.5
chr18	62709340	62709341	Apcdd1	65.4	71.4	69.6
chr18	62810824	62810825	Apcdd1	43.3	53.3	36.5
chr9	108200600	108200601	Apeh	75.6	76.1	72.4
chr9	108247800	108247801	Apeh	32.8	68.4	58.3
chr8	65066536	65066537	Apela	47.8	35	18.5
chr4	148722526	148722527	Apitd1	49.8	54.1	49.8
chr4	149445922	149445923	Apitd1	49.8	58.6	40.5
chr4	148653155	148653156	Apitd1	46.3	66.9	60.1
chr4	149396861	149396862	Apitd1	42.3	42	37.8
chr4	149237226	149237227	Apitd1	41.6	13.2	-16.6
chr4	149371128	149371129	Apitd1	37.8	46.6	38
chr4	149504766	149504767	Apitd1	36.5	58.8	63.9
chr4	149406378	149406379	Apitd1	35.5	42.1	36.8
chr4	148739192	148739193	Apitd1	32.5	41	53.8
chr4	149282623	149282624	Apitd1	31.8	22.3	28
chr4	148751689	148751690	Apitd1	31	37.3	37.8
chr4	149599715	149599716	Apitd1	30	64.6	60.3
chr6	87546941	87546942	Aplf	43.8	31.3	30
chr9	31377437	31377438	Aplp2	48.6	51.8	48.3
chr9	31253962	31253963	Aplp2	32	45.6	44.8
chr9	31193975	31193976	Aplp2	30.5	17.2	29.3
chr3	88158346	88158347	Apoa1bp	33	27.8	25.8
chr17	48616838	48616839	Apobec2	51.1	44.1	22.3
chr17	48492728	48492729	Apobec2	33	16.7	-9.1
chr15	80070169	80070170	Apobec3	60.3	54.6	46.3
chr15	79825768	79825769	Apobec3	52.6	53.1	48.8
chr15	79752067	79752068	Apobec3	49.3	46.3	34
chr15	79847036	79847037	Apobec3	43.3	40.3	46.6
chr15	79854475	79854476	Apobec3	36.8	33.8	52.3
chr15	79918885	79918886	Apobec3	34.3	39.3	38
chr16	30572197	30572198	Apod	58.3	70.4	71.1
chr16	31255913	31255914	Apod	31	21	29.3
chr12	111587802	111587803	Apopt1	34.5	39.5	22.8
chr16	84990153	84990154	App	43.3	55.6	65.4
chr16	85084083	85084084	App	37.5	36.3	49.1
chr14	25755161	25755162	Appl1	44.8	31.5	52.6
chr14	26880558	26880559	Appl1	32.3	-11.9	-10.3
chr10	84458190	84458191	Appl2	53.8	53.8	49.3
chr10	83711290	83711291	Appl2	33.5	37.8	19.2
chr8	122523526	122523527	Aprt	31.5	28.3	26.3
chr4	41064441	41064442	Aqp3	54.3	46.1	47.3
chr4	41057561	41057562	Aqp3	49.1	47.3	30.5
chrX	20911202	20911203	Araf	32.5	41.6	55.3
chr7	100985087	100985088	Arap1	50.6	52.6	63.6
chr7	101096881	101096882	Arap1	36.3	46.6	49.6
chr15	74691572	74691573	Arc	30	22.7	20.5
chr12	84932015	84932016	Arel1	40.6	19.7	28.3
chr11	59459396	59459397	Arf1	58.8	56.8	39.8
chr11	59274947	59274948	Arf1	40.3	34.8	23.5
chr11	104292005	104292006	Arf2	34	15.2	22.5
chr15	98585819	98585820	Arf3	36	53.1	47.6
chr14	25755161	25755162	Arf4	36.8	32	31.5
chr14	26607401	26607402	Arf4	32	35.8	33
chr2	166074753	166074754	Arfgef2	53.8	67.9	65.6
chr2	166876587	166876588	Arfgef2	34	7.2	19.7
chr2	166848976	166848977	Arfgef2	30.8	19.7	29
chr2	166892494	166892495	Arfgef2	30.3	17.7	21.3
chr18	5099618	5099619	Arhgap12	59.3	66.4	61.6
chr7	123226507	123226508	Arhgap17	47.6	17.5	36.8
chr7	123251377	123251378	Arhgap17	36.5	9.2	11.2
chr7	123336583	123336584	Arhgap17	36.3	13.2	21.8
chr19	41282113	41282114	Arhgap19	49.3	71.9	57.3
chr19	41609889	41609890	Arhgap19	40.3	45.1	43.8
chr2	21227484	21227485	Arhgap21	40.3	55.1	57.8
chr2	21176185	21176186	Arhgap21	32.5	53.8	67.1
chr11	97618423	97618424	Arhgap23	42.3	53.3	47.6
chr11	97428443	97428444	Arhgap23	34.8	30	36.3
chr11	97470013	97470014	Arhgap23	31.3	30	27.5
chr3	122146148	122146149	Arhgap29	79.1	73.9	76.4
chr3	122085361	122085362	Arhgap29	57.1	54.6	50.1
chr3	122221143	122221144	Arhgap29	54.6	53.6	52.6
chr3	122211602	122211603	Arhgap29	53.6	36	48.8
chr3	122202474	122202475	Arhgap29	49.6	48.6	49.6
chr1	171465522	171465523	Arhgap30	57.8	56.8	52.1
chr1	171475028	171475029	Arhgap30	51.1	56.1	59.6
chr1	171320256	171320257	Arhgap30	39.3	44.3	20.2
chr1	171311013	171311014	Arhgap30	38	34.3	21.3
chr1	171427239	171427240	Arhgap30	38	39.5	38.3
chr9	31960374	31960375	Arhgap32	53.3	49.1	43.8
chr9	32011204	32011205	Arhgap32	39.3	28.8	31
chr9	32057959	32057960	Arhgap32	32	42.1	44.8
chr9	32030225	32030226	Arhgap32	30.3	30	40.6
chr7	16524494	16524495	Arhgap35	50.3	40.3	50.6
chr15	76758662	76758663	Arhgap39	47.3	46.1	48.6
chr15	76775508	76775509	Arhgap39	38.5	39.3	36.5
chr9	9041110	9041111	Arhgap42	48.8	16.7	14.7
chr9	9027787	9027788	Arhgap42	46.3	13.8	16.2
chr11	65694388	65694389	Arhgap44	76.1	68.6	64.1
chr10	127131470	127131471	Arhgap9	35	51.3	46.8
chr11	120813766	120813767	Arhgdia	32.8	35.5	44.3
chr7	24851979	24851980	Arhgef1	41.8	37	26.3
chr7	24840775	24840776	Arhgef1	35.5	56.1	27.3
chr7	24936832	24936833	Arhgef1	30.3	36.3	35
chr4	140043952	140043953	Arhgef10l	38.5	33.5	54.8
chr4	140611805	140611806	Arhgef10l	38.5	34.3	21.3
chr4	140555762	140555763	Arhgef10l	38	15	32
chr4	140606119	140606120	Arhgef10l	36	38.8	23.8
chr3	87134638	87134639	Arhgef11	32.8	29.8	31.8
chr3	88605036	88605037	Arhgef2	33	35.8	36
chr3	88756240	88756241	Arhgef2	32.5	35	30
chr10	127225234	127225235	Arhgef25	55.3	54.3	45.1
chr14	27396257	27396258	Arhgef3	46.8	46.8	31.8
chr14	27176890	27176891	Arhgef3	35.5	-5.4	-11.4
chr4	133815839	133815840	Arid1a	73.4	77.4	65.9
chr4	133840672	133840673	Arid1a	50.3	50.3	42.8
chr4	133687212	133687213	Arid1a	42.3	58.6	54.8
chr4	133730109	133730110	Arid1a	41.8	34	37.3
chr4	133769110	133769111	Arid1a	30.8	25.8	8.5
chr17	4907688	4907689	Arid1b	33.8	72.1	43.8
chr17	5190193	5190194	Arid1b	33.3	63.4	65.4
chr15	95820138	95820139	Arid2	51.8	70.6	66.9
chr15	96132281	96132282	Arid2	49.6	25	32.5
chr15	96115307	96115308	Arid2	47.6	33.3	33.3
chr15	96210420	96210421	Arid2	38.3	-4.9	9.2
chr15	96236392	96236393	Arid2	36.5	-25.6	-25.3
chr10	79841148	79841149	Arid3a	43.8	61.6	70.9
chr10	68180360	68180361	Arid5b	56.3	28.5	41.3
chr10	68157111	68157112	Arid5b	53.8	49.6	39
chr10	68231288	68231289	Arid5b	41.1	30	9.4
chr10	68028895	68028896	Arid5b	39.3	43.1	37.8
chr10	68043198	68043199	Arid5b	35.3	42.3	42.1
chr10	68116159	68116160	Arid5b	31.3	30.3	31.3
chr10	88513662	88513663	Arl1	59.6	45.6	44.6
chr10	88625234	88625235	Arl1	49.8	9	-14.1
chr13	54647162	54647163	Arl10	33.8	24.8	11.4
chr2	106676988	106676989	Arl14ep	52.3	35.3	35.3
chr18	46937934	46937935	Arl14epl	32.5	22.7	10.9
chr13	113736080	113736081	Arl15	55.6	46.3	39
chr13	113724429	113724430	Arl15	49.8	60.1	27
chr13	113718133	113718134	Arl15	45.8	52.8	32
chr13	113864705	113864706	Arl15	44.8	31.8	38.5
chr13	113745771	113745772	Arl15	40	36	27
chr13	113856539	113856540	Arl15	39	29.8	28.8
chr13	113848228	113848229	Arl15	35.3	16.4	27.3
chr19	5955830	5955831	Arl2	50.8	29.5	30.5
chr19	46986218	46986219	Arl3	42.8	53.8	63.4
chr12	39741887	39741888	Arl4a	67.4	67.9	68.4
chr12	39888381	39888382	Arl4a	47.8	23.5	30.5
chr1	88455871	88455872	Arl4c	80.7	83.7	81.4
chr1	89205523	89205524	Arl4c	52.1	65.6	73.6
chr1	88609766	88609767	Arl4c	45.1	35.5	25
chr1	88640046	88640047	Arl4c	35.3	22.8	22.3
chr11	101696734	101696735	Arl4d	48.8	54.3	50.1
chr11	101771749	101771750	Arl4d	43.8	38.3	40.8
chr11	101681380	101681381	Arl4d	42.1	45.6	52.3
chr11	97935759	97935760	Arl5c	56.6	52.6	38.3
chr11	97911166	97911167	Arl5c	55.3	55.3	55.8
chr11	97828425	97828426	Arl5c	36.8	36	42.6
chr16	59566792	59566793	Arl6	30	-19.3	-14.1
chr7	118171956	118171957	Arl6ip1	47.3	41.3	27.5
chr7	118277957	118277958	Arl6ip1	36.8	18.5	8.9
chr1	135344022	135344023	Arl8a	60.1	48.6	50.6
chr1	135394242	135394243	Arl8a	56.6	54.1	40.3
chr1	135267199	135267200	Arl8a	51.3	55.6	44.6
chr1	134976170	134976171	Arl8a	42.8	40.5	59.6
chr6	108074772	108074773	Arl8b	57.1	68.1	46.8
chr6	108456775	108456776	Arl8b	44.8	26.5	12.7
chr5	21257800	21257801	Armc10	77.1	83.2	82.9
chr5	21245132	21245133	Armc10	72.6	72.1	68.9
chr5	21005876	21005877	Armc10	53.8	63.9	56.6
chr5	20964925	20964926	Armc10	41.8	57.8	55.8
chr5	21718392	21718393	Armc10	33	26.3	-12.8
chr7	128726941	128726942	Armc5	43.6	75.6	77.9
chrX	134675120	134675121	Armcx1	40.8	53.6	37.3
chrX	134675120	134675121	Armcx4	30.5	36	40.3
chr10	4482694	4482695	Armt1	35.5	13	-14.8
chr3	95341803	95341804	Arnt	37.8	49.3	46.8
chr7	84074134	84074135	Arnt2	32.3	22	31
chr7	112892568	112892569	Arntl	34.3	32.8	23.5
chr7	113262107	113262108	Arntl	32.3	19	15.2
chr7	113270278	113270279	Arntl	30.3	16.5	7.7
chr1	74257003	74257004	Arpc2	41.3	30.5	22.2
chr1	74249788	74249789	Arpc2	34.8	27.5	29
chr5	122732429	122732430	Arpc3	60.9	51.1	58.6
chr5	122716244	122716245	Arpc3	49.1	50.8	47.3
chr6	113366869	113366870	Arpc4	41.1	29.5	31
chr6	113248012	113248013	Arpc4	32.3	19	9.7
chr1	153109046	153109047	Arpc5	45.8	30.3	19
chr1	153077888	153077889	Arpc5	44.3	29.3	18.7
chr1	153096576	153096577	Arpc5	44.1	37.3	33.3
chr1	153084173	153084174	Arpc5	43.3	36.3	28.5
chr1	153320939	153320940	Arpc5	40.6	41.1	35.5
chr7	79818645	79818646	Arpin	49.6	58.1	39.8
chr9	75264014	75264015	Arpp19	41.8	35.3	34.8
chr9	74895260	74895261	Arpp19	35.8	43.8	28.5
chr2	25016546	25016547	Arrdc1	41.1	16	16.7
chr8	71498777	71498778	Arrdc2	36.3	47.3	35.3
chr13	81171501	81171502	Arrdc3	70.6	58.1	69.9
chr13	81206829	81206830	Arrdc3	56.1	53.3	61.4
chr15	89488434	89488435	Arsa	31.3	26.8	48.3
chr19	46986218	46986219	As3mt	59.3	65.1	59.3
chr15	64142227	64142228	Asap1	49.3	39.8	35.8
chr4	136259538	136259539	Asap3	43.3	41.8	34.8
chr11	30183059	30183060	Asb3	36.3	21.3	21
chr2	30443811	30443812	Asb6	74.6	83.7	79.1
chr2	30928400	30928401	Asb6	65.9	62.6	63.9
chr2	30463182	30463183	Asb6	63.1	77.4	73.6
chr2	30938686	30938687	Asb6	58.6	59.8	64.9
chr2	30577394	30577395	Asb6	51.3	44.1	48.3
chr2	30515364	30515365	Asb6	42.6	49.1	55.6
chr2	30547802	30547803	Asb6	41.3	50.6	44.6
chr2	30919090	30919091	Asb6	38.5	48.8	58.1
chr2	30872143	30872144	Asb6	35.5	36.3	37.5
chr7	66092752	66092753	Asb7	66.6	63.6	68.9
chr7	67629677	67629678	Asb7	64.4	83.2	85.4
chr7	66310510	66310511	Asb7	59.6	63.4	63.9
chr10	59907147	59907148	Ascc1	49.3	59.8	43.1
chr10	60081600	60081601	Ascc1	42.8	33.5	41.6
chr10	60087592	60087593	Ascc1	39.3	28.8	34.5
chr10	59965161	59965162	Ascc1	34.5	37	35.5
chr10	59934998	59934999	Ascc1	32.8	45.6	22.8
chr10	60117755	60117756	Ascc1	30.3	42.8	57.3
chr11	4247562	4247563	Ascc2	30	26.3	29.8
chr8	83757145	83757146	Asf1b	54.6	63.1	70.9
chr8	83777296	83777297	Asf1b	52.1	71.6	70.9
chr8	83876171	83876172	Asf1b	32.5	31	16.2
chr5	130198608	130198609	Asl	36	44.1	39.8
chr8	85047598	85047599	Asna1	36.8	31	28.5
chr12	112449198	112449199	Aspg	57.6	68.1	59.3
chr12	112576571	112576572	Aspg	47.1	66.4	64.1
chr12	111739958	111739959	Aspg	40.8	30	43.8
chr1	139473693	139473694	Aspm	32.3	17.7	11.9
chr2	31581610	31581611	Ass1	37	24.3	36.5
chr9	104985084	104985085	Aste1	41.6	-10	-22.6
chr6	146607524	146607525	Asun	48.6	21.2	28.3
chr2	153583601	153583602	Asxl1	41.6	37.5	39.5
chr2	153364896	153364897	Asxl1	39	36.3	30
chr19	32958350	32958351	Atad1	52.8	29.5	14.5
chr19	32523905	32523906	Atad1	46.6	11.7	7.6
chr19	33850364	33850365	Atad1	43.8	14	-23.6
chr19	32974985	32974986	Atad1	40.8	20.7	-18.6
chr12	4555564	4555565	Atad2b	31.3	39.8	20.7
chr4	155722036	155722037	Atad3a	48.8	41.8	42.8
chr11	80162191	80162192	Atad5	31.3	5.5	-11.6
chr7	129668408	129668409	Ate1	63.1	79.9	78.6
chr7	130532563	130532564	Ate1	30.8	-9.5	-9
chr15	100317607	100317608	Atf1	45.8	21.5	11.9
chr15	100060461	100060462	Atf1	32.8	27.5	29
chr1	191083503	191083504	Atf3	44.3	35.3	49.6
chr1	191281438	191281439	Atf3	42.6	43.1	22.5
chr15	80115619	80115620	Atf4	46.8	17.2	27
chr15	80106658	80106659	Atf4	44.1	18.5	31.8
chr1	170857587	170857588	Atf6	41.1	13.2	18
chr1	170965865	170965866	Atf6	30.5	-15.3	-7.6
chr17	34576470	34576471	Atf6b	45.1	25.3	10.2
chr17	34941704	34941705	Atf6b	39.5	39	36
chr6	136470668	136470669	Atf7ip	66.4	65.6	59.1
chr6	136499036	136499037	Atf7ip	47.6	45.8	49.3
chr6	136490593	136490594	Atf7ip	44.3	61.6	53.6
chr15	102017408	102017409	Atg101	70.9	67.9	70.6
chr15	102167620	102167621	Atg101	46.1	47.8	42.1
chr15	101246388	101246389	Atg101	45.8	62.9	49.1
chr18	46937934	46937935	Atg12	32.8	33	40.6
chr1	87729014	87729015	Atg16l1	48.3	26.2	9.5
chr1	87698216	87698217	Atg16l1	37.5	10.4	-18.8
chr1	87688282	87688283	Atg16l1	34.5	8.5	-9.8
chr1	87705963	87705964	Atg16l1	32.3	-8.6	4.8
chr7	100985087	100985088	Atg16l2	71.4	66.1	52.1
chr7	101096881	101096882	Atg16l2	47.6	47.3	58.8
chr19	6294331	6294332	Atg2a	40	23.5	14.5
chr12	105734910	105734911	Atg2b	33.3	25.2	24.5
chr16	44516609	44516610	Atg3	48.3	46.1	45.8
chr9	21352458	21352459	Atg4d	41.6	39.8	44.8
chr6	114888903	114888904	Atg7	31	13.1	10.7
chr7	141045334	141045335	Athl1	65.1	67.9	59.6
chr7	141148376	141148377	Athl1	39.8	43.3	37
chr1	72173351	72173352	Atic	61.3	53.3	32.3
chr1	71035994	71035995	Atic	51.3	42.3	25.8
chr1	72185165	72185166	Atic	49.8	48.6	28.3
chr1	72194301	72194302	Atic	48.6	39.5	31
chr1	72204228	72204229	Atic	44.1	33.8	30
chr17	80006243	80006244	Atl2	73.4	52.6	55.3
chr17	79977144	79977145	Atl2	56.1	41.6	49.6
chr17	79969333	79969334	Atl2	47.6	25.5	39.8
chr17	79950187	79950188	Atl2	39.5	29.8	35.3
chr19	8703004	8703005	Atl3	91.4	86.2	83.4
chr19	8692655	8692656	Atl3	91.2	86.2	82.4
chr19	7583842	7583843	Atl3	41.8	14.2	8.2
chr9	53514072	53514073	Atm	33	-5.5	-6.1
chr8	117483292	117483293	Atmin	45.1	69.9	69.9
chr8	117517345	117517346	Atmin	35.8	50.3	49.6
chr11	55114073	55114074	Atox1	50.3	40	27
chr11	55067471	55067472	Atox1	49.6	25	10.7
chr11	54999324	54999325	Atox1	39.8	35	23
chr11	54986978	54986979	Atox1	36	37	24
chr11	54973993	54973994	Atox1	32.5	28.3	16.5
chr5	72264335	72264336	Atp10d	45.3	15.5	18
chr3	35722695	35722696	Atp11b	39.5	9.1	16
chr3	35732581	35732582	Atp11b	32.5	11.9	16.2
chrX	60169817	60169818	Atp11c	45.3	33	12.5
chr8	69850097	69850098	Atp13a1	48.3	-10.5	18.2
chr4	140721228	140721229	Atp13a2	34.3	39.3	49.8
chr16	30512091	30512092	Atp13a3	74.1	63.6	70.4
chr16	30522741	30522742	Atp13a3	63.9	64.4	72.9
chr16	30436354	30436355	Atp13a3	32.8	34.3	30.5
chr3	101778626	101778627	Atp1a1	53.8	60.8	64.1
chr3	101713801	101713802	Atp1a1	45.6	52.8	49.1
chr1	164552966	164552967	Atp1b1	40.6	25.5	10.9
chr1	164503372	164503373	Atp1b1	37.8	16.2	9.8
chr1	164494544	164494545	Atp1b1	34.5	17.7	-12.4
chr1	164376340	164376341	Atp1b1	32.3	9.7	26
chr9	96507875	96507876	Atp1b3	59.1	56.1	60.8
chr5	122716244	122716245	Atp2a2	42.5	60.3	54.3
chr5	122732429	122732430	Atp2a2	33.5	61.4	66.1
chr11	74628548	74628549	Atp2a3	80.9	73.1	76.6
chr11	72926296	72926297	Atp2a3	33.3	16	10.9
chr11	72569864	72569865	Atp2a3	32	35.8	20.7
chr9	105839207	105839208	Atp2c1	30	31.3	27
chr18	77756667	77756668	Atp5a1	33.8	-4.2	4.7
chr10	128069251	128069252	Atp5b	45.1	39.8	30
chr10	128149547	128149548	Atp5b	39.8	30.3	26.3
chr10	128140303	128140304	Atp5b	36.5	30.8	29.5
chr2	10300977	10300978	Atp5c1	72.1	59.8	54.6
chr2	10312277	10312278	Atp5c1	57.8	44.8	40.3
chr2	10334152	10334153	Atp5c1	41.3	24.3	24.3
chr2	174906434	174906435	Atp5e	61.6	44.8	37.8
chr9	44861500	44861501	Atp5l	31	32.5	43.8
chr16	91717169	91717170	Atp5o	67.1	60.3	41.8
chr16	91766036	91766037	Atp5o	31.8	26.8	11.1
chr7	25434146	25434147	Atp5sl	68.4	63.6	68.6
chrX	12858903	12858904	Atp6ap2	54.8	8.4	-22.8
chrX	12877778	12877779	Atp6ap2	46.8	11.2	-32.9
chr11	101190022	101190023	Atp6v0a1	30.5	26.3	18.7
chr5	124843670	124843671	Atp6v0a2	47.8	43.8	59.8
chr5	125162887	125162888	Atp6v0a2	36.5	16.7	24.3
chr5	125329516	125329517	Atp6v0a2	31.5	58.6	72.9
chr5	125317516	125317517	Atp6v0a2	30.5	61.6	67.4
chr4	118076107	118076108	Atp6v0b	56.1	62.9	56.3
chr4	118281808	118281809	Atp6v0b	42.8	32	51.8
chr4	118054188	118054189	Atp6v0b	41.1	31.8	39
chr4	118043492	118043493	Atp6v0b	36	22.5	49.8
chr4	118123464	118123465	Atp6v0b	33	42.1	41.3
chr4	118272410	118272411	Atp6v0b	30.3	30.5	25.5
chr8	105596878	105596879	Atp6v0d1	40	41.1	31
chr16	44383940	44383941	Atp6v1a	35.3	32	30.3
chr8	69216835	69216836	Atp6v1b2	47.1	39.5	45.8
chr15	38540861	38540862	Atp6v1c1	47.6	27.3	22.2
chr15	39144881	39144882	Atp6v1c1	43.6	53.8	52.8
chr15	39056762	39056763	Atp6v1c1	41.3	32.3	35.8
chr15	38282458	38282459	Atp6v1c1	30.8	49.1	37.5
chr6	120540430	120540431	Atp6v1e1	54.3	67.4	55.8
chr6	120511592	120511593	Atp6v1e1	49.8	55.3	49.1
chr3	89866654	89866655	Atp8b2	30.5	-5.7	14.7
chr2	168841986	168841987	Atp9a	64.4	49.3	28.3
chr2	168694832	168694833	Atp9a	53.1	32.8	12.4
chr2	168242976	168242977	Atp9a	37.5	63.9	45.8
chr2	168253027	168253028	Atp9a	37.3	60.1	38.5
chr2	168670291	168670292	Atp9a	32.5	21.5	11.2
chr2	168117986	168117987	Atp9a	31.8	20.8	28.3
chr4	115955104	115955105	Atpaf1	33	45.3	55.1
chr11	59861656	59861657	Atpaf2	41.6	57.8	79.4
chr11	60210551	60210552	Atpaf2	40.8	60.9	68.4
chr11	60366759	60366760	Atpaf2	38.3	21.5	8.2
chr11	60336726	60336727	Atpaf2	32.3	28.5	20
chr9	95522555	95522556	Atr	65.4	80.1	82.4
chr9	95586253	95586254	Atr	60.1	57.1	51.8
chr9	95676564	95676565	Atr	42.8	38	36.3
chr19	57375679	57375680	Atrnl1	38.3	58.3	70.4
chr15	85530437	85530438	Atxn10	47.3	60.9	58.8
chr15	85543556	85543557	Atxn10	36.8	60.9	54.1
chr5	122071870	122071871	Atxn2	35	33.3	38.3
chr7	126328002	126328003	Atxn2l	32	43.6	58.1
chr11	102478550	102478551	Atxn7l3	35.3	15.2	29
chr7	3184704	3184705	AU018091	43.8	33	13.2
chr4	119009395	119009396	AU022252	50.1	57.3	56.8
chr4	119027241	119027242	AU022252	31	36.8	25.5
chr10	81615641	81615642	AU041133	45.1	64.6	67.1
chr4	134779327	134779328	Aunip	40.8	45.3	52.8
chr4	134725689	134725690	Aunip	38.8	52.6	55.6
chr4	134734987	134734988	Aunip	30.3	49.1	43.6
chr6	83147372	83147373	Aup1	33.5	34.5	31.5
chr2	170528780	170528781	Aurka	69.6	72.9	75.4
chr13	14192174	14192175	AW209491	40	57.1	50.3
chr18	25527967	25527968	AW554918	52.1	45.3	36.3
chr17	26233480	26233481	Axin1	45.1	47.3	37.8
chr11	109185273	109185274	Axin2	47.1	57.6	68.6
chr9	118489140	118489141	Azi2	80.9	83.7	79.6
chr9	118497551	118497552	Azi2	79.4	82.7	79.9
chr9	118389726	118389727	Azi2	56.6	22.8	-7.4
chr15	38282458	38282459	Azin1	65.9	68.1	62.1
chr4	129162364	129162365	Azin2	41.6	23.5	34.5
chr4	129035271	129035272	Azin2	38.3	35.8	37.8
chr17	45457316	45457317	B230354K17Rik	47.1	25.5	26
chr3	69244449	69244450	B3galnt1	64.6	65.9	71.1
chr3	69659773	69659774	B3galnt1	41.3	38.8	36.5
chr13	13672805	13672806	B3galnt2	31.3	9.1	18.4
chr19	9107334	9107335	B3gat3	39	25.8	27.8
chr5	149977104	149977105	B3glct	37.5	47.1	46.6
chr16	20128608	20128609	B3gnt5	47.1	41.8	38.3
chr16	19865956	19865957	B3gnt5	41.1	35.5	22
chr1	86188382	86188383	B3gnt7	75.6	69.9	58.3
chr1	86238023	86238024	B3gnt7	56.3	52.3	56.3
chr11	121848346	121848347	B3gntl1	46.1	35	20.2
chr6	120230053	120230054	B4galnt3	66.1	44.8	33
chr6	119500146	119500147	B4galnt3	54.8	71.9	80.7
chr6	120261347	120261348	B4galnt3	40.8	25.3	20.5
chr6	120275378	120275379	B4galnt3	32	30.3	12.2
chr6	120188954	120188955	B4galnt3	31.8	14.2	27.3
chr7	140990236	140990237	B4galnt4	32	27.5	-8.8
chr4	40780785	40780786	B4galt1	58.8	56.6	60.3
chr4	40794529	40794530	B4galt1	58.6	46.6	48.1
chr4	40905866	40905867	B4galt1	50.6	51.6	42.6
chr4	40816517	40816518	B4galt1	38	34.5	33.3
chr4	40898297	40898298	B4galt1	34.5	45.1	41.6
chr4	40877149	40877150	B4galt1	33.5	42.1	46.6
chr4	40827135	40827136	B4galt1	30	38.5	39
chr4	118076107	118076108	B4galt2	57.1	65.4	61.1
chr4	118281808	118281809	B4galt2	44.3	34.8	47.6
chr4	118123464	118123465	B4galt2	34.5	39.8	41.3
chr4	118054188	118054189	B4galt2	33.8	33.8	42.8
chr4	118300145	118300146	B4galt2	31	28	21.5
chr4	118043492	118043493	B4galt2	30.5	18.7	40.8
chr1	171136542	171136543	B4galt3	56.1	66.1	52.1
chr1	171475028	171475029	B4galt3	41.1	19.7	21
chr1	171465522	171465523	B4galt3	35.3	9.1	22.5
chr1	171311013	171311014	B4galt3	35	21	11.5
chr1	171427239	171427240	B4galt3	32	17.2	11.7
chr2	167398899	167398900	B4galt5	44.6	48.6	48.1
chr2	167314022	167314023	B4galt5	38.8	27.5	43.3
chr2	167294553	167294554	B4galt5	37.8	38	36.5
chr2	167366025	167366026	B4galt5	34.8	26.8	33
chr18	20812698	20812699	B4galt6	48.1	35	46.3
chr18	20772565	20772566	B4galt6	38.8	29.8	34
chr19	5146560	5146561	B4gat1	39	13.7	40.5
chr11	61331490	61331491	B9d1	38	10.9	11.2
chr11	61620893	61620894	B9d1	33.5	37.5	29.3
chr11	61362354	61362355	B9d1	31	-7.6	21
chr7	25434146	25434147	B9d2	50.6	24.3	-9.1
chr9	45294944	45294945	Bace1	58.1	63.6	68.9
chr9	45391804	45391805	Bace1	44.1	56.6	76.6
chr9	45349613	45349614	Bace1	37.8	54.8	57.3
chr16	87579467	87579468	Bach1	38.5	33.3	21
chr19	6469443	6469444	Bad	55.1	60.9	65.9
chr19	6514432	6514433	Bad	49.3	50.8	60.9
chr19	6674585	6674586	Bad	43.3	30.8	33.8
chr4	40780785	40780786	Bag1	65.9	77.1	71.9
chr4	40816517	40816518	Bag1	41.5	52.3	43.6
chr4	40794529	40794530	Bag1	32.3	59.3	56.1
chr1	33800225	33800226	Bag2	39.5	37	23
chr1	33963758	33963759	Bag2	34.5	45.1	57.8
chr7	128726941	128726942	Bag3	43.8	38	18.2
chr7	128591498	128591499	Bag3	35.3	51.6	50.3
chr12	111587802	111587803	Bag5	34.5	39.5	22.8
chr11	119402876	119402877	Baiap2	38.3	42.6	48.3
chr11	120252707	120252708	Baiap2	36.5	15.2	5.8
chr17	27078721	27078722	Bak1	54.8	47.1	23.8
chr18	3847280	3847281	Bambi	67.4	62.6	33
chr18	3839714	3839715	Bambi	63.6	62.1	37.3
chr8	121851280	121851281	Banp	58.6	56.3	45.8
chr8	122317580	122317581	Banp	42.6	51.6	60.3
chr8	121872873	121872874	Banp	30.8	15.2	20
chr8	122397680	122397681	Banp	30.3	24.8	48.8
chr15	25724644	25724645	Basp1	66.9	76.6	76.6
chr15	25045818	25045819	Basp1	61.6	65.1	62.9
chr15	25740378	25740379	Basp1	51.8	70.9	66.1
chr15	25692915	25692916	Basp1	48.1	52.1	57.3
chr15	25213245	25213246	Basp1	46.1	4.4	12.5
chr15	25672330	25672331	Basp1	38.8	45.6	45.6
chr15	25780670	25780671	Basp1	31	68.4	63.9
chr12	54907901	54907902	Baz1a	30.8	29.8	42.3
chr5	135223439	135223440	Baz1b	39.3	23	25.7
chr5	135242405	135242406	Baz1b	32.8	21.2	32.8
chr5	135301104	135301105	Baz1b	30.3	32	24.5
chr10	128149547	128149548	Baz2a	48.8	36	40.5
chr10	128140303	128140304	Baz2a	42.8	42.3	39.8
chr2	60049539	60049540	Baz2b	46.6	29.3	24.8
chr2	60029091	60029092	Baz2b	32.8	35.5	35.5
chr7	16365712	16365713	Bbc3	42.8	52.6	39
chr7	16356644	16356645	Bbc3	42.6	36.3	30.8
chr7	16295438	16295439	Bbc3	37.5	42.8	36
chr19	53765901	53765902	Bbip1	47.3	57.1	60.1
chr19	53649666	53649667	Bbip1	38.5	60.1	62.9
chr19	53821847	53821848	Bbip1	30.8	40.8	19.5
chr10	111408719	111408720	Bbs10	36.5	39.5	25.3
chr10	111422000	111422001	Bbs10	35.3	33.5	40
chr9	59549240	59549241	Bbs4	44.8	47.8	49.1
chr2	69742177	69742178	Bbs5	37.5	35.8	37.8
chr16	50459089	50459090	Bbx	42.3	15.7	-5.5
chr16	50482523	50482524	Bbx	41.6	21.5	12.3
chr1	150497140	150497141	BC003331	30.8	-23.6	-27.4
chr17	29172081	29172082	BC004004	46.6	22.3	43.1
chr17	29045313	29045314	BC004004	41.6	58.1	55.6
chr17	29056469	29056470	BC004004	39.5	46.3	54.1
chr13	24752077	24752078	BC005537	30.5	15.2	18
chr2	31166937	31166938	BC005624	58.6	42.3	50.3
chr2	31120201	31120202	BC005624	34.8	36.3	22
chr2	31042979	31042980	BC005624	30.3	10.6	16.2
chr7	128726941	128726942	BC017158	47.1	74.4	70.9
chr7	26783672	26783673	BC024978	31.3	-16.8	-40.4
chr18	74801696	74801697	BC031181	64.4	49.3	45.3
chr18	74830175	74830176	BC031181	60.1	49.1	33
chr18	75579418	75579419	BC031181	31.3	59.1	61.3
chr5	138464501	138464502	BC037034	33.5	40.3	24.5
chr17	33857671	33857672	BC051226	31.3	6.7	-6.1
chr1	164005191	164005192	BC055324	32.8	-9.1	-10.4
chr12	4555564	4555565	BC068281	39.3	18.7	-9.3
chr12	31907313	31907314	Bcap29	43.3	50.1	51.8
chr12	31726543	31726544	Bcap29	30	18	22
chrX	73738584	73738585	Bcap31	36.5	26	16.5
chrX	73747950	73747951	Bcap31	35.8	34	24.3
chr8	111815166	111815167	Bcar1	64.6	47.3	61.9
chr8	111786644	111786645	Bcar1	47.6	50.8	50.3
chr8	111923290	111923291	Bcar1	35	21.7	15
chr8	111767191	111767192	Bcar1	30	33.8	42.8
chr3	122434397	122434398	Bcar3	46.6	37.5	35.3
chr3	122448176	122448177	Bcar3	32.5	40.3	37.5
chr3	103379330	103379331	Bcas2	51.1	12.7	13.4
chr3	103108502	103108503	Bcas2	46.8	27.5	21
chr11	85951829	85951830	Bcas3	34.3	31.3	47.3
chr6	145340579	145340580	Bcat1	37.5	26.5	27
chr15	99419886	99419887	Bcdin3d	54.6	55.1	52.1
chr15	99639651	99639652	Bcdin3d	41.6	12.4	20.8
chr7	25434146	25434147	Bckdha	55.3	34.5	32
chr9	85772477	85772478	Bckdhb	66.9	75.6	82.7
chr7	127666745	127666746	Bckdk	36.5	39.3	20.8
chr3	145625716	145625717	Bcl10	70.6	67.4	61.9
chr3	145561676	145561677	Bcl10	52.1	61.1	60.6
chr2	152792814	152792815	Bcl2l1	36	34	26.8
chr2	152812710	152812711	Bcl2l1	33.8	26.8	32.8
chr2	128272716	128272717	Bcl2l11	63.6	35.5	47.6
chr2	128340063	128340064	Bcl2l11	62.1	55.3	60.9
chr2	128295190	128295191	Bcl2l11	54.8	48.8	62.9
chr2	128313128	128313129	Bcl2l11	54.8	56.6	62.1
chr2	128265719	128265720	Bcl2l11	47.6	37.5	43.3
chr2	128241264	128241265	Bcl2l11	40	32.5	34
chr6	120540430	120540431	Bcl2l13	41.8	57.1	53.3
chr6	120511592	120511593	Bcl2l13	36.5	53.1	33.5
chr6	121194020	121194021	Bcl2l13	35.5	16	21.3
chr14	55023226	55023227	Bcl2l2	54.3	50.6	56.6
chr14	55029055	55029056	Bcl2l2	37.5	38.8	48.8
chr7	127666745	127666746	Bcl7c	45.1	50.6	38.5
chr7	127691840	127691841	Bcl7c	38	45.6	34.8
chr10	20178618	20178619	Bclaf1	36.5	30	50.3
chrX	11803664	11803665	Bcor	69.4	60.6	59.3
chrX	12123373	12123374	Bcor	44.8	23	-17
chrX	12251185	12251186	Bcor	34.5	26.3	20.7
chrX	11856031	11856032	Bcor	31.5	40.8	26.8
chrX	11957034	11957035	Bcor	31	-21.8	-29.1
chr10	75484278	75484279	Bcr	30	40.6	22.5
chr16	30572197	30572198	Bdh1	54.8	62.6	64.6
chr16	31890638	31890639	Bdh1	45.1	54.8	53.8
chr16	30522741	30522742	Bdh1	33	39.5	47.6
chr16	30938464	30938465	Bdh1	32.8	-7.6	-10.2
chr3	135682627	135682628	Bdh2	38.5	59.6	51.3
chr3	135505985	135505986	Bdh2	38	28.3	9.8
chr3	135543556	135543557	Bdh2	34	25.2	15.2
chr3	135582522	135582523	Bdh2	32.8	35	38
chr3	135593231	135593232	Bdh2	30	50.6	37.3
chr13	100516841	100516842	Bdp1	41.6	32.3	18.5
chr11	101190022	101190023	Becn1	47.8	46.8	45.8
chr11	101143977	101143978	Becn1	33	31.8	22.7
chr10	43528128	43528129	Bend3	54.3	29.3	21.7
chr10	43551650	43551651	Bend3	47.1	16.2	-10.1
chr10	43507472	43507473	Bend3	38.8	19.7	17.2
chr10	43517366	43517367	Bend3	37.8	20	11.3
chr10	43490039	43490040	Bend3	32.3	21.2	-12.3
chr5	67444601	67444602	Bend4	35	31.8	29.5
chr6	3527314	3527315	Bet1	44.6	31.3	20.2
chr6	3535739	3535740	Bet1	41.6	28.5	21.7
chr6	3573592	3573593	Bet1	36	12.7	14.5
chr7	141045334	141045335	Bet1l	60.3	58.3	66.6
chr7	141148376	141148377	Bet1l	55.1	46.3	51.8
chr16	13804073	13804074	Bfar	47.1	35.8	37.5
chrX	135973998	135973999	Bhlhb9	51.3	33	42.8
chr6	108456775	108456776	Bhlhe40	64.4	70.9	71.4
chr6	108111098	108111099	Bhlhe40	62.6	50.6	63.4
chr6	108531317	108531318	Bhlhe40	48.3	46.8	52.1
chr6	108074772	108074773	Bhlhe40	47.3	60.6	68.1
chr6	108570907	108570908	Bhlhe40	43.3	39.5	33.3
chr6	108709862	108709863	Bhlhe40	37.3	36.8	37
chr6	108702686	108702687	Bhlhe40	35.8	42.1	32
chr6	121194020	121194021	Bid	46.3	52.6	55.6
chr6	121064755	121064756	Bid	38	11.7	15.2
chr15	83203549	83203550	Bik	37.8	43.1	28
chr15	83378788	83378789	Bik	36.5	25	-5.6
chr15	83336572	83336573	Bik	32.3	11.7	21
chr18	32293596	32293597	Bin1	51.6	37.3	41.1
chr15	100541251	100541252	Bin2	40.8	47.1	34.5
chr15	100518457	100518458	Bin2	35	47.8	28.5
chr14	69816450	69816451	Bin3	53.6	54.6	55.6
chr14	69780221	69780222	Bin3	40	38.3	37.8
chr14	69992550	69992551	Bin3	35.3	25.3	34.5
chr9	7722019	7722020	Birc2	53.8	38.5	45.1
chr9	7805360	7805361	Birc2	41.6	37.8	33
chr11	118227235	118227236	Birc5	38.3	57.3	56.3
chr11	117156616	117156617	Birc5	31.3	48.3	56.8
chr11	117414448	117414449	Birc5	31	36.5	27.5
chr17	74416957	74416958	Birc6	34.5	19.2	29.8
chr2	157328383	157328384	Blcap	80.7	78.1	80.9
chr2	157465738	157465739	Blcap	66.9	80.9	79.1
chr2	157457391	157457392	Blcap	63.9	77.9	80.4
chr2	157390808	157390809	Blcap	54.6	52.3	45.8
chr2	157247877	157247878	Blcap	42.3	38.3	43.3
chr2	157121000	157121001	Blcap	39.3	-4.8	19.2
chr19	44313321	44313322	Bloc1s2	40.8	53.3	46.1
chr7	19542311	19542312	Bloc1s3	38.3	38.8	42.1
chr7	19594416	19594417	Bloc1s3	35.5	40	44.8
chr5	36557802	36557803	Bloc1s4	53.8	45.8	47.3
chr5	35771379	35771380	Bloc1s4	37.8	21.8	28
chr5	35948141	35948142	Bloc1s4	37.3	41.3	48.6
chr5	35939911	35939912	Bloc1s4	32.5	38.8	46.1
chr2	18019377	18019378	Bmi1	82.7	54.3	64.4
chr2	19381191	19381192	Bmi1	62.9	57.6	54.3
chr2	19288068	19288069	Bmi1	57.8	63.1	76.6
chr2	17934553	17934554	Bmi1	55.1	30.3	36
chr2	17742151	17742152	Bmi1	53.6	43.3	50.8
chr14	45449972	45449973	Bmp4	34	-18.3	-26.8
chr14	46411227	46411228	Bmp4	33	13.5	13.2
chr14	34548929	34548930	Bmpr1a	50.1	52.6	48.3
chr6	118077416	118077417	Bms1	41.8	52.1	36.5
chr4	84092691	84092692	Bnc2	71.6	64.1	70.9
chr4	84226306	84226307	Bnc2	63.1	43.3	49.6
chr4	84524621	84524622	Bnc2	39.3	29.5	16.7
chr9	69542800	69542801	Bnip2	41.8	60.8	73.9
chr7	138864378	138864379	Bnip3	39.5	45.6	37.5
chr3	95177522	95177523	Bnipl	37.8	26.8	37
chr3	95271726	95271727	Bnipl	36.8	24.5	30
chr11	31982147	31982148	Bod1	62.1	64.4	59.3
chr3	96084308	96084309	Bola1	49.6	49.3	23
chr3	95951348	95951349	Bola1	48.3	47.1	45.1
chr6	83615049	83615050	Bola3	49.6	46.6	46.8
chr6	34892627	34892628	Bpgm	54.8	68.6	53.8
chr6	34994789	34994790	Bpgm	35.5	47.8	56.8
chr6	34988446	34988447	Bpgm	32.3	42.3	56.3
chr11	107492166	107492167	Bptf	43.3	55.8	65.1
chr11	107114955	107114956	Bptf	42.3	39.5	28.3
chr11	107107416	107107417	Bptf	33	41.1	26.5
chr11	107560987	107560988	Bptf	31.8	28.3	35.3
chr6	39781115	39781116	Braf	53.1	42.8	43.6
chr6	39706087	39706088	Braf	33.5	36.8	31.3
chr5	140549367	140549368	Brat1	35.8	47.3	55.1
chr11	101479232	101479233	Brca1	48.1	49.3	44.3
chr15	88723297	88723298	Brd1	31.8	35	23.5
chr2	27289499	27289500	Brd3	60.3	62.4	64.4
chr2	27261566	27261567	Brd3	41.8	50.3	52.1
chr17	32121268	32121269	Brd4	32.8	15.5	20
chr8	88377385	88377386	Brd7	32.5	-7.5	-15
chr18	34639224	34639225	Brd8	52.8	14.1	18.2
chr18	34607077	34607078	Brd8	43.6	18.7	30.5
chr18	34466578	34466579	Brd8	30.3	44.8	54.8
chr13	73782880	73782881	Brd9	37.5	46.3	33.8
chr5	31596738	31596739	Bre	53.8	14.7	3.9
chr5	31602778	31602779	Bre	52.6	12.1	24.2
chr5	31559993	31559994	Bre	33.8	-21.3	-14.7
chr12	113114156	113114157	Brf1	45.1	43.1	47.6
chr5	144726142	144726143	Bri3	71.6	79.4	73.9
chr5	144507045	144507046	Bri3	32.5	14.2	9
chr5	125492909	125492910	Bri3bp	34.3	28.8	25.3
chr5	125507968	125507969	Bri3bp	32.8	-6.5	-13
chr15	9087195	9087196	Brix1	79.4	72.4	71.6
chr15	10687058	10687059	Brix1	38	16.2	6.8
chr19	5146560	5146561	Brms1	39	16.7	39.3
chr6	113248012	113248013	Brpf1	49.8	37	29.3
chr7	4899040	4899041	Brsk1	36.8	24	30.5
chr16	96045076	96045077	Brwd1	49.1	39.3	27.5
chr19	9107334	9107335	Bscl2	65.1	66.4	71.1
chr19	9075133	9075134	Bscl2	39.8	53.8	34.3
chr4	129272345	129272346	Bsdc1	52.3	41.1	34.5
chr4	129201954	129201955	Bsdc1	47.3	61.6	66.6
chr4	129312856	129312857	Bsdc1	46.3	48.3	61.1
chr4	129472901	129472902	Bsdc1	34.8	24.8	21.2
chr4	129501760	129501761	Bsdc1	33.5	34	26.8
chr19	36904478	36904479	Btaf1	36.3	44.1	16.5
chr7	113650450	113650451	Btbd10	44.6	18.7	-7.8
chr4	117056308	117056309	Btbd19	36.5	46.8	34
chr10	80424238	80424239	Btbd2	30.5	40	50.6
chr12	113114156	113114157	Btbd6	33.3	52.6	49.3
chr17	29795762	29795763	Btbd9	44.6	54.3	61.1
chr17	30879817	30879818	Btbd9	43.1	42.6	-19.6
chr17	30835487	30835488	Btbd9	39	29.3	-22.3
chr17	29853886	29853887	Btbd9	38.8	53.1	65.6
chr17	30158295	30158296	Btbd9	34.5	33.3	46.6
chr14	32077433	32077434	Btd	79.9	79.9	77.9
chr14	32108666	32108667	Btd	58.6	54.6	65.6
chr14	32124096	32124097	Btd	51.6	55.3	55.6
chr14	31934465	31934466	Btd	47.1	40.3	44.6
chr14	31900064	31900065	Btd	30.5	21.2	11.7
chr13	98531848	98531849	Btf3	31	38.8	38.3
chr4	108990061	108990062	Btf3l4	44.6	52.1	36
chr10	96308891	96308892	Btg1	47.1	57.1	51.8
chr10	96721812	96721813	Btg1	37.8	5.1	-12.3
chr1	133742214	133742215	Btg2	54.8	53.1	67.6
chr1	133715232	133715233	Btg2	52.1	49.3	54.1
chr1	134099904	134099905	Btg2	36.3	50.3	25.8
chr16	78341276	78341277	Btg3	35	23.3	19.7
chr19	45505644	45505645	Btrc	35	30.3	40.6
chr19	45288640	45288641	Btrc	31.5	41.6	51.6
chr19	45295669	45295670	Btrc	30.8	40.3	50.3
chr2	128613614	128613615	Bub1	89.9	89.4	74.9
chr18	61625982	61625983	Bvht	30.5	48.1	35.8
chr17	47493609	47493610	Bysl	40.3	47.6	33.5
chr1	58365029	58365030	Bzw1	37	-9.7	10.2
chr11	16526134	16526135	C1d	65.6	69.9	60.9
chrX	38474054	38474055	C1galt1c1	33.3	44.1	10
chr13	21865718	21865719	C230035I16Rik	91.7	91.2	85.7
chr13	23595428	23595429	C230035I16Rik	33.5	54.3	53.1
chr6	142986503	142986504	C2cd5	50.3	21	26.5
chr6	143191885	143191886	C2cd5	35.8	13	18.7
chr6	142952911	142952912	C2cd5	31.8	9.5	9.9
chr2	26041717	26041718	C330006A16Rik	65.1	56.6	59.6
chr2	26055277	26055278	C330006A16Rik	61.9	66.4	54.6
chr2	26265231	26265232	C330006A16Rik	39.8	23	48.8
chr2	26556563	26556564	C330006A16Rik	30.3	17.7	-23.3
chrX	36837878	36837879	C330007P06Rik	37.8	15.7	14.7
chr18	56755552	56755553	C330018D20Rik	37.5	57.6	57.8
chr18	56614124	56614125	C330018D20Rik	34.3	26.5	48.6
chr4	129272345	129272346	C77080	40.6	42.3	43.1
chr6	86466006	86466007	C87436	38.8	42.8	36
chr6	86549368	86549369	C87436	35.5	51.8	44.8
chr4	94941715	94941716	Caap1	45.8	25	32.5
chr4	94134377	94134378	Caap1	41.1	38.5	-6
chr10	75873405	75873406	Cabin1	33.3	62.1	51.6
chr10	75636118	75636119	Cabin1	30	19.5	9.2
chr5	115206260	115206261	Cabp1	36.5	36.8	34.8
chr5	115166595	115166596	Cabp1	35.3	35.3	40.3
chr8	84567821	84567822	Cacna1a	54.8	51.8	60.3
chr8	84501512	84501513	Cacna1a	47.8	40.8	50.8
chr8	84529139	84529140	Cacna1a	44.6	50.3	49.6
chr8	84284355	84284356	Cacna1a	32.5	11.2	23.8
chr11	97911166	97911167	Cacnb1	42.1	48.1	44.3
chr11	98138168	98138169	Cacnb1	40	27.5	24.5
chr11	97935759	97935760	Cacnb1	33.5	32.8	35.3
chr11	98004994	98004995	Cacnb1	33	35.3	34
chr11	98128678	98128679	Cacnb1	32.8	23	9.5
chr11	98089306	98089307	Cacnb1	32.5	33	42.3
chr11	98121624	98121625	Cacnb1	30.8	20.2	21.8
chr15	98585819	98585820	Cacnb3	48.6	41.8	47.3
chr15	98544566	98544567	Cacnb3	33.3	29	31
chr1	160735079	160735080	Cacybp	50.1	44.3	56.1
chr5	31072054	31072055	Cad	39	33.5	33
chr9	46329834	46329835	Cadm1	61.4	64.4	79.6
chr9	47702797	47702798	Cadm1	55.3	35.3	50.8
chr8	110522388	110522389	Calb2	64.9	73.4	68.4
chr8	110534454	110534455	Calb2	61.6	67.6	66.1
chr8	110605579	110605580	Calb2	53.8	74.1	72.9
chr8	110700646	110700647	Calb2	32.5	47.6	58.1
chr7	114576592	114576593	Calca	38.3	9.7	21.7
chr11	96696990	96696991	Calcoco2	36	45.1	40.5
chr11	96713634	96713635	Calcoco2	31.3	53.3	48.1
chr6	34505339	34505340	Cald1	53.3	60.8	61.4
chr6	34556952	34556953	Cald1	43.6	59.6	51.6
chr6	34345524	34345525	Cald1	33	7.2	10.9
chr12	100465549	100465550	Calm1	64.6	64.9	66.9
chr12	100531909	100531910	Calm1	56.1	57.6	55.3
chr17	87530770	87530771	Calm2	49.3	55.1	68.1
chr17	87351224	87351225	Calm2	43.8	42.8	54.6
chr17	87521953	87521954	Calm2	41.8	46.1	50.8
chr9	62870924	62870925	Calml4	44.1	43.6	38.5
chr9	63074722	63074723	Calml4	34.3	51.1	50.3
chr9	63092228	63092229	Calml4	30.3	56.6	47.1
chr8	84884925	84884926	Calr	32.7	39	44.6
chr8	72270554	72270555	Calr3	34.8	26.8	22.2
chr6	29309335	29309336	Calu	40.3	24.8	32
chr6	29638931	29638932	Calu	30.3	48.3	39.8
chr2	5077596	5077597	Camk1d	78.9	79.1	82.2
chr2	5444873	5444874	Camk1d	64.6	67.9	67.9
chr2	5484544	5484545	Camk1d	53.6	58.1	58.6
chr2	5801756	5801757	Camk1d	46.3	26.3	26.3
chr2	5220594	5220595	Camk1d	45.6	53.6	51.8
chr11	6154513	6154514	Camk2b	43.1	48.8	43.3
chr14	20892361	20892362	Camk2g	60.9	46.1	47.3
chr14	20745689	20745690	Camk2g	36.5	32.5	32
chr11	74551854	74551855	Camkk1	87.2	86.7	86.4
chr11	74628548	74628549	Camkk1	80.4	73.9	82.7
chr11	72579103	72579104	Camkk1	38	35.5	36
chr11	72569864	72569865	Camkk1	35	53.8	34.5
chr17	84898642	84898643	Camkmt	32.3	29.8	37.5
chr9	108033816	108033817	Camkv	39	49.8	48.1
chr1	136174103	136174104	Camsap2	47.1	22	20.5
chr1	136380113	136380114	Camsap2	39	27.5	36.3
chr1	136405630	136405631	Camsap2	34.8	51.6	49.6
chr4	151339703	151339704	Camta1	59.8	64.1	66.6
chr4	151387536	151387537	Camta1	54.3	57.6	65.1
chr6	115698337	115698338	Cand2	66.9	45.1	43.6
chr6	115717493	115717494	Cand2	51.8	54.3	21.7
chr6	115651335	115651336	Cand2	32.3	47.3	50.3
chr11	118609611	118609612	Cant1	34.3	6.8	20.7
chr6	72826885	72826886	Capg	61.1	53.1	43.8
chr19	5955830	5955831	Capn1	46.1	47.3	43.3
chr1	92919346	92919347	Capn10	33.5	43.1	46.6
chr1	181880884	181880885	Capn2	35	65.4	62.6
chr7	97719378	97719379	Capn5	57.1	40.6	42.3
chr2	103993304	103993305	Caprin1	52.6	63.9	67.4
chr2	103842197	103842198	Caprin1	50.6	40.3	39.3
chr2	103770078	103770079	Caprin1	39.5	53.8	43.1
chr6	148248138	148248139	Caprin2	49.8	79.4	74.9
chr15	9211877	9211878	Capsl	32	15.5	-30.9
chr11	84972808	84972809	Car4	34.3	28	14.5
chr16	8534087	8534088	Carhsp1	59.8	54.3	44.1
chr16	8579584	8579585	Carhsp1	43.1	10.2	12.4
chr16	8602339	8602340	Carhsp1	32	20.9	-7.9
chr9	21583087	21583088	Carm1	37.3	37.8	34.3
chr6	5325527	5325528	Casd1	68.1	46.8	41.3
chr6	5576957	5576958	Casd1	65.1	57.6	34.8
chr6	5027310	5027311	Casd1	52.8	52.1	29.5
chr6	5033788	5033789	Casd1	50.8	43.1	26.5
chr6	5214952	5214953	Casd1	48.3	48.8	12
chr6	5019463	5019464	Casd1	43.3	43.8	29.3
chr6	4992925	4992926	Casd1	34.5	36.5	35.5
chr11	115640075	115640076	Caskin2	65.4	68.6	69.9
chr11	115689075	115689076	Caskin2	49.1	45.6	50.1
chr8	47337145	47337146	Casp3	47.6	45.1	57.8
chr8	47321670	47321671	Casp3	44.3	44.6	61.1
chr19	56665488	56665489	Casp7	44.1	23.2	16.9
chr4	32969242	32969243	Casp8ap2	59.8	42.6	18.5
chr2	103732121	103732122	Cat	45.1	59.3	63.4
chr2	103726702	103726703	Cat	41.3	55.6	64.4
chr2	103558396	103558397	Cat	30.5	29.8	31.3
chr2	154533336	154533337	Cbfa2t2	50.8	50.6	57.3
chr2	154465476	154465477	Cbfa2t2	36	33.5	28.3
chr2	154497070	154497071	Cbfa2t2	35.8	51.1	44.8
chr2	154507740	154507741	Cbfa2t2	30.5	38.8	56.1
chr2	154451278	154451279	Cbfa2t2	30.3	40.5	34.3
chr8	104602094	104602095	Cbfb	70.1	63.1	72.9
chr9	44202240	44202241	Cbl	53.6	38	35
chr9	44179145	44179146	Cbl	45.6	39.5	38
chr7	19975323	19975324	Cblc	40.6	8.2	30.3
chr7	19990973	19990974	Cblc	30.5	-19.4	-7.4
chr12	31726543	31726544	Cbll1	73.1	51.1	49.8
chr12	31907313	31907314	Cbll1	67.9	77.6	79.1
chr12	31836337	31836338	Cbll1	49.3	58.6	45.1
chr8	61243616	61243617	Cbr4	60.1	63.4	71.1
chr17	31532907	31532908	Cbs	56.8	56.8	41.1
chr19	25296403	25296404	Cbwd1	64.9	50.3	29.8
chr19	25485228	25485229	Cbwd1	48.8	63.1	63.1
chr19	25283294	25283295	Cbwd1	42	37	22
chr19	25266442	25266443	Cbwd1	36.3	43.8	19
chr11	118609611	118609612	Cbx2	48.3	-18.8	27.3
chr11	119190171	119190172	Cbx2	47.1	64.6	59.3
chr11	118551622	118551623	Cbx2	45.1	9.4	36.5
chr11	118618711	118618712	Cbx2	39.3	6.1	15.7
chr11	118467554	118467555	Cbx2	32	42.3	56.8
chr6	51573645	51573646	Cbx3	55.3	40.8	49.3
chr6	51553732	51553733	Cbx3	38.3	33.3	37
chr6	51534578	51534579	Cbx3	33.8	27.8	29
chr6	51490072	51490073	Cbx3	33.3	28.8	21
chr15	80070169	80070170	Cbx7	63.1	68.1	67.4
chr15	79825768	79825769	Cbx7	48.1	60.1	62.4
chr15	79752067	79752068	Cbx7	44.6	54.6	65.4
chr15	79847036	79847037	Cbx7	36.8	51.3	52.8
chr15	79854475	79854476	Cbx7	35.3	36.3	40.8
chr15	79199666	79199667	Cby1	44.1	60.1	53.8
chr15	79417345	79417346	Cby1	42.8	40.5	13.2
chr15	79462646	79462647	Cby1	40.6	25.2	28.3
chr15	79613558	79613559	Cby1	36.3	20.7	11.2
chr8	84058085	84058086	Cc2d1a	41.1	37.5	33.8
chr8	84113038	84113039	Cc2d1a	30.5	40.5	42.8
chr4	108338329	108338330	Cc2d1b	45.3	50.1	59.1
chr4	108635951	108635952	Cc2d1b	41.1	31.8	28.3
chr4	108348977	108348978	Cc2d1b	34	34.8	38.5
chr14	69816450	69816451	Ccar2	54.3	59.1	59.8
chr14	69780221	69780222	Ccar2	41.8	47.8	46.1
chr8	95187075	95187076	Ccdc102a	42.6	47.3	48.6
chr8	95178222	95178223	Ccdc102a	33.3	41.1	43.3
chr18	46550995	46550996	Ccdc112	62.9	69.4	69.9
chr18	46715119	46715120	Ccdc112	40.6	33.8	43.3
chr1	34204842	34204843	Ccdc115	52.1	56.3	35.8
chr11	5694462	5694463	Ccdc117	55.8	48.3	39.8
chr11	5481632	5481633	Ccdc117	39	-6.6	-5.2
chr9	110780588	110780589	Ccdc12	35.5	33.3	34.3
chr9	110708812	110708813	Ccdc12	31	37	39.8
chr6	49297994	49297995	Ccdc126	49.8	22.2	21.5
chr13	74462974	74462975	Ccdc127	49.8	33.3	33.8
chr13	74390599	74390600	Ccdc127	36.3	31	28.8
chr8	84567821	84567822	Ccdc130	59.8	61.4	57.3
chr8	84501512	84501513	Ccdc130	48.1	22.5	34.8
chr8	84529139	84529140	Ccdc130	45.3	46.6	43.3
chr6	29638931	29638932	Ccdc136	41.6	49.6	29.3
chr6	29631056	29631057	Ccdc136	33.3	40.6	29.8
chr11	120413586	120413587	Ccdc137	32.5	30	35.3
chr10	58532997	58532998	Ccdc138	41.8	6.5	4.9
chr16	34208331	34208332	Ccdc14	61.1	72.4	82.4
chr16	34215115	34215116	Ccdc14	59.8	66.6	73.1
chr16	33994283	33994284	Ccdc14	37.5	39.5	31
chr9	36821463	36821464	Ccdc15	32.3	49.6	45.3
chrX	52753739	52753740	Ccdc160	38	38.8	17.5
chrX	52762586	52762587	Ccdc160	33.3	29	7.4
chr4	116782274	116782275	Ccdc163	69.4	64.6	62.4
chr4	116764176	116764177	Ccdc163	42.8	35	33
chr17	29853886	29853887	Ccdc167	35	48.3	61.9
chr4	83256801	83256802	Ccdc171	43.6	31	42.6
chr4	83266305	83266306	Ccdc171	39	38.8	31.5
chr4	83436202	83436203	Ccdc171	37.3	32.8	31.8
chr4	83500662	83500663	Ccdc171	35	46.6	22.3
chr4	83303136	83303137	Ccdc171	32	35.5	47.8
chr19	57877696	57877697	Ccdc172	76.6	70.9	71.6
chr19	57956760	57956761	Ccdc172	63.1	66.9	55.1
chr6	91774782	91774783	Ccdc174	52.1	56.3	71.9
chr6	91757714	91757715	Ccdc174	32.5	52.3	48.8
chr5	108053012	108053013	Ccdc18	41.1	16	25.3
chr19	56915540	56915541	Ccdc186	38.5	20.7	21.3
chr19	57375679	57375680	Ccdc186	38.5	17.5	24.3
chr10	18430298	18430299	Ccdc28a	54.1	33.5	21.7
chr10	18389145	18389146	Ccdc28a	53.6	65.4	37.5
chr10	18330443	18330444	Ccdc28a	40.8	22.2	10.7
chr10	18370511	18370512	Ccdc28a	35.7	40.8	23.8
chr10	17237935	17237936	Ccdc28a	33.3	-3.8	-43.9
chr2	5801756	5801757	Ccdc3	69.4	66.4	77.9
chr2	5735838	5735839	Ccdc3	59.1	63.6	72.6
chr2	5444873	5444874	Ccdc3	39.5	58.1	45.8
chr2	5484544	5484545	Ccdc3	39	45.8	38.5
chr11	118467554	118467555	Ccdc40	36.8	25.3	30.3
chr9	109907952	109907953	Ccdc51	66.4	62.9	67.9
chr10	87686284	87686285	Ccdc53	53.3	45.8	51.3
chr16	36708491	36708492	Ccdc58	72.9	64.4	73.4
chr16	36649629	36649630	Ccdc58	58.6	54.8	56.6
chr10	69860053	69860054	Ccdc6	39	26.3	10.4
chr10	69871101	69871102	Ccdc6	39	29.3	9.5
chr10	69888468	69888469	Ccdc6	34.3	21.2	-10.8
chr10	70290529	70290530	Ccdc6	31	29.5	47.3
chr14	27672526	27672527	Ccdc66	40.6	11.8	27.5
chr14	27176890	27176891	Ccdc66	33	44.8	28.8
chr12	108285935	108285936	Ccdc85c	32.3	32.8	34.3
chr19	10619025	10619026	Ccdc86	39.3	50.8	57.3
chr12	100996798	100996799	Ccdc88c	30	35.5	40
chr7	16326151	16326152	Ccdc9	35.3	43.3	32.5
chr7	16443166	16443167	Ccdc9	33.3	30.3	33.5
chr7	16365712	16365713	Ccdc9	31.3	44.1	48.3
chr7	16415634	16415635	Ccdc9	30.3	32.8	37.3
chr5	125274764	125274765	Ccdc92	56.1	70.1	75.9
chr5	125162887	125162888	Ccdc92	37.5	34.5	29.8
chr5	125329516	125329517	Ccdc92	37	57.8	62.4
chr5	125117097	125117098	Ccdc92	35.5	29.3	11.6
chr5	125317516	125317517	Ccdc92	30.5	61.9	69.9
chr17	35488198	35488199	Cchcr1	50.3	52.3	34.8
chr14	49819914	49819915	Ccnb1ip1	80.4	83.2	62.9
chr9	70487750	70487751	Ccnb2	45.1	20.5	15
chr9	70197037	70197038	Ccnb2	44.8	50.8	29
chr9	70530601	70530602	Ccnb2	44.1	22.5	21.3
chr9	70477455	70477456	Ccnb2	43.3	16.2	17.2
chr9	70084785	70084786	Ccnb2	42.8	55.3	62.4
chr9	70174331	70174332	Ccnb2	39.5	37	38.5
chr4	21755135	21755136	Ccnc	30.3	28.3	19
chr6	127337356	127337357	Ccnd2	68.6	75.1	58.3
chr6	127251599	127251600	Ccnd2	58.3	59.3	13.2
chr17	47493609	47493610	Ccnd3	45.6	44.3	35.3
chr17	47485496	47485497	Ccnd3	44.1	34	42.5
chr17	47473359	47473360	Ccnd3	30	12	29.5
chr7	38086587	38086588	Ccne1	41.1	41.5	19
chr4	10913116	10913117	Ccne2	58.1	76.6	79.4
chr4	10918540	10918541	Ccne2	52.1	72.6	76.4
chr4	10933840	10933841	Ccne2	45.8	57.3	62.4
chr4	11022957	11022958	Ccne2	34.8	47.6	48.3
chr4	11043924	11043925	Ccne2	32	55.6	28.5
chr4	11053275	11053276	Ccne2	30.3	41.8	42.3
chr4	11224897	11224898	Ccne2	30	41.1	46.3
chr13	85036783	85036784	Ccnh	46.3	-32.9	-14
chr12	108285935	108285936	Ccnk	44.8	49.1	43.6
chr3	65483354	65483355	Ccnl1	51.8	46.8	40.5
chr3	65975315	65975316	Ccnl1	44.1	39.3	14.2
chr13	113607342	113607343	Ccno	33	22	18.7
chr15	98544566	98544567	Ccnt1	38.3	33.5	25.8
chr15	98553107	98553108	Ccnt1	37.8	25.8	43.1
chr18	9858710	9858711	Ccny	73.1	75.6	54.6
chr18	9729879	9729880	Ccny	50.3	36	14
chr7	118976067	118976068	Ccp110	41.1	41	32.8
chr19	4829024	4829025	Ccs	36.5	31.5	24
chr8	123669306	123669307	Ccsap	37.8	23.8	41.8
chr14	36881221	36881222	Ccser2	56.8	40.5	42.1
chr14	36893329	36893330	Ccser2	41.8	30	33
chr10	117124887	117124888	Cct2	32.8	25.8	33.3
chr11	22629421	22629422	Cct4	72.1	74.4	77.4
chr11	23211306	23211307	Cct4	36.8	32.3	23.5
chr11	22588937	22588938	Cct4	33	6.2	20
chr15	31318281	31318282	Cct5	57.1	56.3	51.6
chr5	129862761	129862762	Cct6a	74.1	71.9	67.9
chr5	129869630	129869631	Cct6a	65.4	65.6	61.1
chr5	129065808	129065809	Cct6a	56.8	62.6	67.6
chr5	129155459	129155460	Cct6a	47.3	34.8	41.6
chr16	87579467	87579468	Cct8	41.8	-15.8	-36.6
chr5	144163352	144163353	Ccz1	44.3	46.1	46.6
chr9	79745508	79745509	Cd109	88.4	85.2	84.7
chr3	86809557	86809558	Cd1d1	48.8	39.5	47.8
chr3	86846762	86846763	Cd1d1	39.5	30.8	28
chr3	87410880	87410881	Cd1d1	34.8	38.8	36.8
chr3	87192969	87192970	Cd1d1	32	19.5	15.2
chr10	43939646	43939647	Cd24a	78.6	72.1	83.7
chr10	43891239	43891240	Cd24a	76.1	76.1	81.7
chr10	44055515	44055516	Cd24a	66.9	66.1	59.3
chr10	43759377	43759378	Cd24a	63.1	33.5	39.3
chr10	43695796	43695797	Cd24a	55.1	21.5	19.7
chr10	43684616	43684617	Cd24a	49.6	16	14.7
chr9	58648913	58648914	Cd276	49.8	73.4	67.4
chr17	33857671	33857672	Cd320	38.3	27.3	24
chr5	44143598	44143599	Cd38	42.3	29.8	25.8
chr7	19319697	19319698	Cd3eap	35	33.8	30.3
chr2	104109764	104109765	Cd59a	34.8	30	19.7
chr2	104038876	104038877	Cd59a	30.8	29	13
chr10	128981605	128981606	Cd63	40.6	30.3	16.2
chr6	125433328	125433329	Cd9	72.4	47.6	40.6
chr6	125424288	125424289	Cd9	70.9	55.6	39
chr6	125592126	125592127	Cd9	62.1	54.8	46.1
chr6	125411723	125411724	Cd9	57.3	34	24
chr6	125444978	125444979	Cd9	55.6	38	33.3
chr6	125367247	125367248	Cd9	47.6	14.2	12.2
chr6	125578926	125578927	Cd9	45.6	50.3	49.1
chr6	125566433	125566434	Cd9	38.5	41.8	38.3
chr6	125336859	125336860	Cd9	32.5	-15.5	-14.8
chr14	59928929	59928930	Cdadc1	59.3	66.1	67.1
chr2	5077596	5077597	Cdc123	80.1	88.7	90.7
chr2	5045142	5045143	Cdc123	72.4	82.2	81.7
chr2	5444873	5444874	Cdc123	60.3	66.4	60.1
chr2	5484544	5484545	Cdc123	42.8	45.3	32
chr13	64174711	64174712	Cdc14b	42.8	47.3	36.5
chr4	119138721	119138722	Cdc20	43.6	27.5	23.3
chr4	118517928	118517929	Cdc20	37.5	42.1	43.8
chr9	108753276	108753277	Cdc25a	54.8	56.8	61.4
chr9	110081434	110081435	Cdc25a	36.8	62.1	64.1
chr2	131096874	131096875	Cdc25b	44.1	30.3	25.7
chr2	131510639	131510640	Cdc25b	30.5	45.3	41
chr18	34639224	34639225	Cdc25c	46.3	61.1	48.8
chr18	34607077	34607078	Cdc25c	33.3	53.8	35.3
chr4	62393584	62393585	Cdc26	31.8	23.3	40.6
chr11	105155876	105155877	Cdc27	56.1	62.6	69.4
chr9	20926738	20926739	Cdc37	32.5	40.5	41.3
chr9	21206633	21206634	Cdc37	32	38.8	47.8
chr19	28182777	28182778	Cdc37l1	42.3	39.5	31.8
chr19	29008025	29008026	Cdc37l1	35.8	7.7	-6
chr19	29285584	29285585	Cdc37l1	30.3	44.1	49.3
chr10	41259630	41259631	Cdc40	45.3	47.1	55.6
chr1	180081584	180081585	Cdc42bpa	38	34.3	49.1
chr1	180070752	180070753	Cdc42bpa	37.3	43.5	45.3
chr1	179987074	179987075	Cdc42bpa	33	41.6	25.3
chr12	111088233	111088234	Cdc42bpb	34.5	63.1	71.4
chr19	6030353	6030354	Cdc42bpg	33.3	41.1	46.1
chr11	114554440	114554441	Cdc42ep4	62.6	43.6	50.8
chr11	114693164	114693165	Cdc42ep4	50.8	50.6	61.4
chr11	113699800	113699801	Cdc42ep4	34	30	18.5
chr11	113785774	113785775	Cdc42ep4	30.3	49.3	39.3
chr3	95271726	95271727	Cdc42se1	52.8	43.8	33.3
chr11	54844627	54844628	Cdc42se2	40.8	54.1	43.3
chr16	18725356	18725357	Cdc45	40.8	25.8	19.5
chr17	45457316	45457317	Cdc5l	47.1	25.5	26
chr11	98992428	98992429	Cdc6	35.3	48.8	40
chr14	67261454	67261455	Cdca2	31	37	41.3
chr6	124954425	124954426	Cdca3	38.3	47.6	59.8
chr19	5955830	5955831	Cdca5	31.3	33.3	33.3
chr2	73051930	73051931	Cdca7	59.3	58.1	51.3
chr2	73038300	73038301	Cdca7	55.3	50.8	50.3
chr12	117449153	117449154	Cdca7l	36.5	25.5	26
chr8	106635389	106635390	Cdh1	54.3	42.8	35.3
chr8	106563973	106563974	Cdh1	50.8	43.6	44.6
chr8	106424576	106424577	Cdh1	42.3	50.1	57.1
chr8	106443329	106443330	Cdh1	36.5	63.6	65.9
chr18	16179587	16179588	Cdh2	45.8	12.2	37.3
chr18	17419523	17419524	Cdh2	30	15.7	33.3
chr8	106451704	106451705	Cdh3	72.1	56.8	50.8
chr8	106443329	106443330	Cdh3	69.1	53.1	48.6
chr8	106424576	106424577	Cdh3	65.6	59.8	44.6
chr8	106527376	106527377	Cdh3	33.3	33	34.5
chr16	4777759	4777760	Cdip1	34	29	35.5
chr7	127104082	127104083	Cdipt	42.3	53.1	43.3
chr10	70109965	70109966	Cdk1	35.8	14.4	22
chr10	69335985	69335986	Cdk1	33.3	15.7	11
chr4	155610189	155610190	Cdk11b	44.1	39	40.5
chr4	155722036	155722037	Cdk11b	30.5	33.5	40.3
chr11	98041474	98041475	Cdk12	31.5	19	27.3
chrX	20773544	20773545	Cdk16	56.6	59.1	45.6
chrX	20819691	20819692	Cdk16	49.3	49.8	55.1
chr10	93069536	93069537	Cdk17	44.8	32	37.3
chr10	93420135	93420136	Cdk17	44.6	25.3	28.5
chr10	93364987	93364988	Cdk17	42.6	6.5	18
chr10	93225779	93225780	Cdk17	32.8	24.3	30.5
chr10	40441956	40441957	Cdk19	40.5	41.3	45.1
chr10	40426282	40426283	Cdk19	36	30	46.6
chr10	40362252	40362253	Cdk19	31.5	32.5	11
chr13	64174711	64174712	Cdk20	47.3	44.1	26.3
chr10	128605621	128605622	Cdk4	51.3	38.5	-10.1
chr2	154337488	154337489	Cdk5rap1	38	14.7	25.8
chr2	154533336	154533337	Cdk5rap1	35.3	33	20.8
chr11	96955709	96955710	Cdk5rap3	43.3	33.8	36.3
chr11	96969604	96969605	Cdk5rap3	41.1	46.1	48.6
chr5	145219335	145219336	Cdk8	82.2	82.4	80.9
chr5	145292591	145292592	Cdk8	82.2	80.1	88.4
chr2	32861040	32861041	Cdk9	48.6	67.6	63.4
chr13	28910642	28910643	Cdkal1	67.9	48.1	50.8
chr13	28988831	28988832	Cdkal1	66.6	47.3	42.8
chr13	30080985	30080986	Cdkal1	60.9	58.8	59.6
chr13	29085321	29085322	Cdkal1	56.1	36.5	20.2
chr13	29210719	29210720	Cdkal1	45.3	33.3	7.2
chr13	30069561	30069562	Cdkal1	42.5	37.3	31.3
chr5	92128281	92128282	Cdkl2	41.3	16.7	30.3
chr11	51823277	51823278	Cdkl3	57.8	51.6	63.9
chr11	51805975	51805976	Cdkl3	56.3	46.8	57.3
chr11	52343403	52343404	Cdkl3	31.5	57.8	48.8
chr17	29045313	29045314	Cdkn1a	64.4	68.1	63.1
chr17	29056469	29056470	Cdkn1a	60.3	60.6	50.3
chr17	29172081	29172082	Cdkn1a	53.1	51.6	45.8
chr17	29160446	29160447	Cdkn1a	47.8	40.8	39
chr4	88869259	88869260	Cdkn2a	48.6	47.8	40
chr11	51823277	51823278	Cdkn2aipnl	71.1	66.9	74.9
chr11	51805975	51805976	Cdkn2aipnl	58.8	55.1	59.6
chr11	51916397	51916398	Cdkn2aipnl	41.6	31.3	35.3
chr11	51785843	51785844	Cdkn2aipnl	39.5	47.1	53.6
chr11	51936612	51936613	Cdkn2aipnl	31.3	17.6	17
chr9	21352458	21352459	Cdkn2d	45.3	47.8	44.8
chr9	21275192	21275193	Cdkn2d	41.3	37.5	28.3
chr14	45449972	45449973	Cdkn3	66.6	61.9	61.9
chr14	46419503	46419504	Cdkn3	30.5	-5.9	11.2
chr5	100863747	100863748	Cds1	64.4	66.1	77.9
chr8	122523526	122523527	Cdt1	43.8	36.5	42.3
chr8	116673238	116673239	Cdyl2	31.3	7.5	8.4
chr7	25434146	25434147	Ceacam1	58.1	56.1	49.6
chr7	25642763	25642764	Ceacam1	41.1	20.5	26.5
chr17	79654099	79654100	Cebpzos	56.8	42.6	40.8
chr6	120540430	120540431	Cecr2	56.1	72.1	70.4
chr6	120511592	120511593	Cecr2	39.5	41.8	50.1
chr6	120675925	120675926	Cecr5	54.8	61.6	75.4
chr6	120789386	120789387	Cecr5	51.3	64.4	63.4
chr6	120511592	120511593	Cecr5	36.3	35.8	23.5
chr18	25559371	25559372	Celf4	36.3	37.5	56.1
chr5	30443838	30443839	Cenpa	55.6	34.3	52.6
chr2	131096874	131096875	Cenpb	45.3	32.3	35
chr2	131510639	131510640	Cenpb	35.5	45.8	39.3
chr1	189054044	189054045	Cenpf	49.1	67.4	71.4
chr1	189947479	189947480	Cenpf	43.8	43.8	54.8
chr14	56654975	56654976	Cenpj	38.8	49.1	34.5
chr13	104837082	104837083	Cenpk	60.6	70.4	70.6
chr13	104912104	104912105	Cenpk	54.6	61.6	53.3
chr15	83113542	83113543	Cenpm	68.4	64.6	57.3
chr15	83009385	83009386	Cenpm	54.8	25.3	10.1
chr15	82925079	82925080	Cenpm	49.6	26.2	8
chr15	82853654	82853655	Cenpm	43.8	18.5	-5.5
chr15	82166537	82166538	Cenpm	34	41.3	30
chr8	116673238	116673239	Cenpn	32.3	14.5	-28.8
chr12	4390365	4390366	Cenpo	60.1	18.5	34.5
chr12	4367917	4367918	Cenpo	53.3	20.5	26.3
chr12	4555564	4555565	Cenpo	52.3	62.1	66.4
chr12	4519135	4519136	Cenpo	38.5	52.1	56.8
chr13	49443737	49443738	Cenpp	58.6	77.9	79.9
chr11	62525225	62525226	Cenpv	41.8	28.5	25.3
chr9	9027787	9027788	Cep126	47.3	27	24.3
chr11	119382111	119382112	Cep131	39	32	16.7
chr5	76876395	76876396	Cep135	51.1	72.6	79.6
chr5	76886013	76886014	Cep135	46.6	63.1	79.6
chr9	45294944	45294945	Cep164	63.4	58.8	70.1
chr9	45391804	45391805	Cep164	51.1	64.1	70.6
chr9	45349613	45349614	Cep164	36	52.6	64.4
chr12	112851120	112851121	Cep170b	30.8	29	35
chr16	32291312	32291313	Cep19	33.5	44.3	48.8
chr16	32324047	32324048	Cep19	31.5	50.8	44.6
chr16	32020418	32020419	Cep19	30.7	28.5	36.3
chr16	32114182	32114183	Cep19	30	10.6	18.7
chr2	155862541	155862542	Cep250	49.1	44.6	42.6
chr2	156134593	156134594	Cep250	39	51.3	44.3
chr10	100164236	100164237	Cep290	62.1	19.5	7.3
chr10	100066634	100066635	Cep290	48.8	11.2	9.7
chr6	30527138	30527139	Cep41	53.1	63.9	66.9
chr19	37654166	37654167	Cep55	41.6	33.3	41.3
chr19	37602206	37602207	Cep55	40.3	49.8	43.6
chr10	41761166	41761167	Cep57l1	32	6.9	-5.3
chr10	41792305	41792306	Cep57l1	30.3	18.7	14
chr9	102779496	102779497	Cep63	79.1	78.4	70.4
chr9	102763401	102763402	Cep63	66.9	59.8	53.3
chr9	102962102	102962103	Cep63	38.8	19.2	18.2
chr11	20395259	20395260	Cep68	64.1	54.8	51.8
chr11	20127033	20127034	Cep68	53.1	20	13.5
chr11	20143531	20143532	Cep68	50.1	14.2	15.9
chr11	20911992	20911993	Cep68	40.8	47.3	66.4
chr11	20605639	20605640	Cep68	36	18.9	31.3
chr11	19849388	19849389	Cep68	31	24	25.5
chr9	99104388	99104389	Cep70	64.9	55.1	51.1
chr9	99131357	99131358	Cep70	50.8	55.3	54.8
chr9	99153404	99153405	Cep70	46.6	30.8	41.1
chr9	99377611	99377612	Cep70	32.3	47.3	47.8
chr18	67370096	67370097	Cep76	52.8	43.6	41.6
chr18	67499297	67499298	Cep76	39.5	51.6	47.3
chr19	14672366	14672367	Cep78	66.4	40.8	44.6
chr4	134301530	134301531	Cep85	41.1	56.1	49.6
chr16	56115993	56115994	Cep97	47.8	52.1	34.8
chr3	95341803	95341804	Cers2	39.3	14.7	11.4
chr15	99890435	99890436	Cers5	33.5	48.1	47.6
chr2	69048046	69048047	Cers6	62.6	65.6	72.9
chr8	95595912	95595913	Cfap20	34.3	23.5	25.8
chr8	95546866	95546867	Cfap20	30	7.2	10.9
chr11	30118370	30118371	Cfap36	44.3	60.1	55.8
chr8	46574042	46574043	Cfap97	51.6	57.1	38.8
chr8	111767191	111767192	Cfdp1	36	21	18.7
chr8	111923290	111923291	Cfdp1	32.8	32.8	26.5
chr19	5649121	5649122	Cfl1	30.5	17.5	35
chrX	20819691	20819692	Cfp	44.8	50.8	51.8
chr16	64881227	64881228	Cggbp1	48.1	6.1	-18.3
chr16	64865731	64865732	Cggbp1	38	14.3	-8
chr9	71700516	71700517	Cgnl1	33.8	41.5	36.5
chr5	31022350	31022351	Cgref1	30	33.3	35.3
chr10	75873405	75873406	Chchd10	51.8	44.1	30.3
chr10	75636118	75636119	Chchd10	41.3	51.1	42.8
chr5	129869630	129869631	Chchd2	42.8	18.5	29
chr5	129760354	129760355	Chchd2	38.3	34.3	36.3
chr5	129862761	129862762	Chchd2	32.2	20.8	30.3
chr6	31638570	31638571	Chchd3	64.6	52.8	48.1
chr6	31948381	31948382	Chchd3	59.3	50.1	61.1
chr6	31899212	31899213	Chchd3	56.8	54.1	41.6
chr6	91757714	91757715	Chchd4	37.5	38.3	37.5
chr2	129246405	129246406	Chchd5	56.8	31.3	37
chr2	129421312	129421313	Chchd5	47.6	-19.3	13.7
chr2	129442311	129442312	Chchd5	42.8	-13.9	9
chr2	129143331	129143332	Chchd5	34.8	35	27.5
chr6	89008950	89008951	Chchd6	66.9	65.4	66.1
chr6	90482497	90482498	Chchd6	51.6	41.1	14.2
chr6	89345821	89345822	Chchd6	37.3	41.6	37.3
chr17	15679325	15679326	Chd1	44.8	38.5	19.5
chr3	97540084	97540085	Chd1l	31.8	-4.3	-23.6
chr3	97545661	97545662	Chd1l	30.5	-9.3	-21.6
chr7	73621536	73621537	Chd2	74.9	77.9	77.6
chr7	73606643	73606644	Chd2	62.4	70.4	74.1
chr7	73559599	73559600	Chd2	38	55.3	40
chr11	69504912	69504913	Chd3	38.8	49.8	38
chr11	69504912	69504913	Chd3os	44.6	47.8	39.3
chr6	125207332	125207333	Chd4	32.3	29.8	16.7
chr2	161148387	161148388	Chd6	35	25.5	18
chr4	9074729	9074730	Chd7	63.4	70.6	71.6
chr4	9046662	9046663	Chd7	56.8	64.1	70.6
chr8	90840431	90840432	Chd9	62.6	57.3	59.6
chr8	90855931	90855932	Chd9	48.1	43.3	51.6
chr8	90870426	90870427	Chd9	44.6	32.5	34.8
chr12	102728756	102728757	Chga	68.4	61.1	65.9
chr12	102719616	102719617	Chga	61.6	66.6	64.1
chr12	102639992	102639993	Chga	32.8	28.5	30.3
chrX	103312061	103312062	Chic1	52.6	38.5	27.5
chrX	103341505	103341506	Chic1	38.3	18.2	25.8
chrX	103450494	103450495	Chic1	37	-9.3	-7.2
chr5	74399343	74399344	Chic2	44.6	47.6	48.6
chr19	3758939	3758940	Chka	36	23.2	20.7
chr15	89488434	89488435	Chkb	32.8	21.2	35
chr1	175028686	175028687	Chml	63.4	63.6	69.9
chr7	12949545	12949546	Chmp2a	48.1	30.8	27.8
[truncated: 9,893 more rows]

## Sheet: NPC_based
##### Enhancers within 5kb were merged and the reported cooridnates represents the centers of the intervals
enhancer coordinates			geneName	ES_score	NPC_score	CN_score
chr12	86645243	86645244	0610007P14Rik	16.5	39.8	46
chr12	86659989	86659990	0610007P14Rik	13.5	41	42.6
chr11	50252485	50252486	0610009B22Rik	28.5	35.3	42.1
chr11	120316566	120316567	0610009L18Rik	43.1	61.4	42.3
chr4	108110570	108110571	0610037L13Rik	48.3	50.8	46.1
chr4	108070926	108070927	0610037L13Rik	46.3	48.1	50.1
chr4	108078927	108078928	0610037L13Rik	39	45.8	46.3
chr4	108361712	108361713	0610037L13Rik	30.8	35.5	38
chr4	108350593	108350594	0610037L13Rik	30.3	36	26.3
chr16	90421923	90421924	1110004E09Rik	7.9	35.5	24.5
chr7	115216953	115216954	1110004F10Rik	71.6	82.9	78.6
chr7	115233870	115233871	1110004F10Rik	61.1	73.4	66.1
chr7	115131931	115131932	1110004F10Rik	49.6	66.6	65.4
chr7	115057901	115057902	1110004F10Rik	42.3	69.6	65.1
chr7	115568700	115568701	1110004F10Rik	14.2	43.1	23
chr7	115645873	115645874	1110004F10Rik	5.8	38	8.7
chr2	157058431	157058432	1110008F13Rik	39.5	55.6	53.6
chr12	55614262	55614263	1110008L16Rik	39.8	38.8	48.8
chr12	55464389	55464390	1110008L16Rik	38.3	57.8	42.1
chr12	55447044	55447045	1110008L16Rik	19.4	42.1	33.3
chr12	55438846	55438847	1110008L16Rik	17.2	36.5	38.3
chr15	77359177	77359178	1110038F14Rik	60.1	65.4	72.9
chr15	77254684	77254685	1110038F14Rik	11.7	32.8	30
chr2	91328663	91328664	1110051M20Rik	51.6	64.1	73.1
chr2	91372993	91372994	1110051M20Rik	40.6	51.1	51.6
chr4	126248286	126248287	1110065P20Rik	17.4	32.8	44.8
chr4	124035738	124035739	1110065P20Rik	15.5	30	-8.1
chr9	92930703	92930704	1190002N15Rik	65.6	84.9	81.2
chr10	82178509	82178510	1190007I07Rik	24.8	39	44.1
chr16	22075889	22075890	1300002E11Rik	23	30.5	10.1
chr16	21665183	21665184	1300002E11Rik	-17	30.5	9.7
chr2	128394022	128394023	1500011K16Rik	39.8	42	58.8
chr7	37364286	37364287	1600014C10Rik	16.5	68.4	62.6
chr11	97950553	97950554	1700001P01Rik	30.3	42.3	37.5
chr2	27650752	27650753	1700007K13Rik	37.5	42.1	56.6
chr16	33764743	33764744	1700007L15Rik	45.3	63.9	61.1
chr16	33606271	33606272	1700007L15Rik	13.3	34	36.5
chr10	42834511	42834512	1700021F05Rik	-6.3	47.8	68.6
chr10	43155649	43155650	1700021F05Rik	-7.7	31	50.3
chr10	43112997	43112998	1700021F05Rik	-23.3	30	44.8
chr1	151880222	151880223	1700025G04Rik	56.8	58.6	62.1
chr1	151850780	151850781	1700025G04Rik	52.1	53.1	69.6
chr1	151984541	151984542	1700025G04Rik	31.8	33	37.3
chr2	131508742	131508743	1700037H04Rik	32.8	44.1	43.3
chrX	12857920	12857921	1810030O07Rik	78.6	61.1	50.1
chr11	116813512	116813513	1810032O08Rik	47.6	62.4	60.1
chr15	84300800	84300801	1810041L15Rik	40	54.8	62.6
chr11	120316566	120316567	1810043H04Rik	45.6	62.4	61.1
chr6	91302024	91302025	1810044D09Rik	57.6	60.9	47.3
chr6	91245046	91245047	1810044D09Rik	29.5	35.5	34
chr6	35380949	35380950	1810058I24Rik	39.3	37	29.8
chr6	36775546	36775547	1810058I24Rik	23.7	62.9	53.8
chr10	62174260	62174261	2010107G23Rik	66.9	57.3	61.6
chr10	62216934	62216935	2010107G23Rik	33.8	33.8	30.5
chrX	7714094	7714095	2010204K13Rik	53.8	56.3	36.8
chr13	77958900	77958901	2210408I21Rik	32.3	39.3	46.6
chr13	77895861	77895862	2210408I21Rik	28.3	51.6	59.1
chr9	63803508	63803509	2300009A05Rik	28.8	32.3	45.6
chr9	63786353	63786354	2300009A05Rik	25.2	40.8	32.5
chr9	63181791	63181792	2300009A05Rik	21.5	44.3	62.1
chr1	138996124	138996125	2310009B15Rik	19.7	32.8	27.8
chr7	89951282	89951283	2310010J17Rik	44.6	40.8	23
chr1	105013245	105013246	2310035C23Rik	70.9	71.9	64.1
chr1	104848600	104848601	2310035C23Rik	11.1	41.6	35.8
chr17	46857716	46857717	2310039H08Rik	47.3	50.6	49.3
chr3	145472834	145472835	2410004B18Rik	25.3	33.8	16.5
chr11	62495327	62495328	2410006H16Rik	20.5	30.5	14.7
chr11	62630809	62630810	2410006H16Rik	16.4	31.5	24.5
chr12	84132797	84132798	2410016O06Rik	52.3	52.3	48.8
chr5	118673703	118673704	2410131K14Rik	53.8	60.3	69.4
chr5	118635514	118635515	2410131K14Rik	40.3	50.6	62.1
chr16	18686991	18686992	2510002D24Rik	55.6	40.3	18.7
chr16	21665183	21665184	2510009E07Rik	32.3	33.5	33.3
chr16	21654993	21654994	2510009E07Rik	27.8	35.5	32.8
chr7	120865932	120865933	2610020H08Rik	28	47.3	56.8
chr14	122258817	122258818	2610035F20Rik	73.6	70.9	59.3
chr14	122271213	122271214	2610035F20Rik	60.6	64.6	49.6
chr14	122279957	122279958	2610035F20Rik	59.8	62.1	40.6
chr14	122374634	122374635	2610035F20Rik	18.2	50.1	26
chr4	11123698	11123699	2610301B20Rik	21.8	34	23
chr13	29757274	29757275	2610307P16Rik	37.5	50.6	42.1
chr13	28785082	28785083	2610307P16Rik	32.8	33.8	34.8
chr13	28416670	28416671	2610307P16Rik	27.3	50.8	56.8
chr13	28544547	28544548	2610307P16Rik	23.2	50.6	53.6
chr19	32255554	32255555	2700046G09Rik	33.8	48.1	36.5
chr14	19987005	19987006	2700060E02Rik	46.8	51.3	55.6
chr14	19735778	19735779	2700060E02Rik	35	48.1	44.6
chr14	20225331	20225332	2700060E02Rik	18.2	49.3	59.3
chr18	23942612	23942613	2700062C07Rik	21.4	41	50.1
chr2	84636289	84636290	2700094K13Rik	12.5	33	36.5
chr11	63271804	63271805	2810001G20Rik	54.1	37	47.3
chr11	63413805	63413806	2810001G20Rik	53.3	62.6	47.8
chr11	64400993	64400994	2810001G20Rik	41.3	49.3	58.8
chr1	157442280	157442281	2810025M15Rik	30.8	36.8	20.5
chr1	157153557	157153558	2810025M15Rik	12	37	11.7
chr3	88760292	88760293	2810403A07Rik	49.3	40	39.3
chr11	120316566	120316567	2810410L24Rik	44.3	53.1	53.6
chr9	65744770	65744771	2810417H13Rik	25.3	42.3	35
chr9	65777189	65777190	2810417H13Rik	20.7	30	20
chr6	136549568	136549569	2810454H06Rik	53.8	59.6	46.1
chr6	136469629	136469630	2810454H06Rik	53.6	44.8	22
chr6	149131267	149131268	2810474O19Rik	64.9	42.3	-11.1
chr5	113111013	113111014	2900026A02Rik	54.3	63.1	54.1
chr5	112520126	112520127	2900026A02Rik	49.6	38.3	47.8
chr5	112851093	112851094	2900026A02Rik	27	36.5	19.5
chr11	50252485	50252486	3010026O09Rik	19.5	34	28.3
chr4	34992275	34992276	3110043O21Rik	35.8	42.3	48.1
chr5	139723479	139723480	3110082I17Rik	26.5	35.8	39.8
chr14	12391529	12391530	3830406C13Rik	-14.3	34	10.5
chr9	52029952	52029953	4833427G06Rik	57.1	40.6	45.6
chr16	63011853	63011854	4930453N24Rik	83.7	81.9	76.6
chr16	62940608	62940609	4930453N24Rik	77.6	89.4	89.2
chr16	63501750	63501751	4930453N24Rik	50.8	63.4	53.1
chr16	63806940	63806941	4930453N24Rik	44.6	59.8	53.8
chr14	70312836	70312837	4930480K23Rik	-12.5	34	34.8
chr18	72022464	72022465	4930503L19Rik	-14.1	41.1	30.5
chr3	37204382	37204383	4932438A13Rik	60.3	64.6	39.5
chr11	59325368	59325369	4933439C10Rik	52.1	49.6	50.1
chr11	59264472	59264473	4933439C10Rik	41.3	54.8	42.1
chr15	12341437	12341438	6030458C11Rik	54.6	66.6	57.3
chr15	12247152	12247153	6030458C11Rik	54.1	55.1	60.9
chr11	71986693	71986694	6330403K07Rik	72.6	68.4	71.1
chr11	71995980	71995981	6330403K07Rik	72.1	71.4	72.6
chr8	120266062	120266063	6430548M08Rik	16.7	30.8	-15.8
chr8	119798942	119798943	6430548M08Rik	-6.9	33.5	19
chr7	118919790	118919791	9030624J02Rik	10.7	32	20.2
chr10	30406205	30406206	9330159F19Rik	30.5	50.3	57.3
chr1	57861975	57861976	9430016H08Rik	43.8	56.1	46.6
chr11	53258072	53258073	9530068E07Rik	79.4	89.7	91.2
chr19	30155588	30155589	9930021J03Rik	37.3	48.3	61.6
chr2	91430343	91430344	A330069E16Rik	25	31.5	26.3
chr13	77047415	77047416	A830082K12Rik	67.1	66.6	86.9
chr13	79026245	79026246	A830082K12Rik	64.4	80.9	71.6
chr13	78937150	78937151	A830082K12Rik	45.8	62.1	54.6
chr13	78642812	78642813	A830082K12Rik	26.2	43.8	26
chr13	78582802	78582803	A830082K12Rik	23.7	65.1	22.8
chr13	77895861	77895862	A830082K12Rik	18.5	75.1	70.6
chr13	77958900	77958901	A830082K12Rik	17	34.8	21.9
chr13	78428037	78428038	A830082K12Rik	8.9	39.5	-14.8
chr13	78445995	78445996	A830082K12Rik	-23.6	38.8	-16.3
chr2	19276249	19276250	A930004D18Rik	53.8	67.4	77.1
chr2	17839526	17839527	A930004D18Rik	32.3	45.6	-16
chr2	17741412	17741413	A930004D18Rik	27.8	47.1	36
chr2	17610049	17610050	A930004D18Rik	-28.4	38.5	42.8
chr3	115856394	115856395	A930005H10Rik	12.7	35.5	26.3
chr11	83271387	83271388	AA465934	35.5	39.3	30.5
chr5	127339692	127339693	Aacs	46.1	69.4	70.1
chr5	127370145	127370146	Aacs	32.8	61.1	66.1
chr9	63803508	63803509	Aagab	50.3	41.1	40
chr9	63181791	63181792	Aagab	44.1	55.8	52.8
chr5	76665566	76665567	Aasdh	14.7	37.3	38.3
chr11	84276662	84276663	Aatf	15.9	34.8	66.9
chr16	8566295	8566296	Abat	27.5	43	36.3
chr16	10071257	10071258	Abat	17.4	35.5	49.6
chr8	123791423	123791424	Abcb10	27.3	40.3	46.6
chr8	124284666	124284667	Abcb10	5.1	30.8	38.8
chr14	118180859	118180860	Abcc4	47.3	68.9	56.3
chr14	118736293	118736294	Abcc4	33.8	31	23
chr16	18686991	18686992	Abcc5	50.6	47.1	38
chr15	90333441	90333442	Abcd2	47.8	37	25.8
chr15	91020622	91020623	Abcd2	44.8	55.1	49.1
chr15	91000035	91000036	Abcd2	43.8	61.4	48.8
chr15	90972976	90972977	Abcd2	37	57.8	41.8
chr15	91078268	91078269	Abcd2	21.8	31	26
chr3	121379051	121379052	Abcd3	9.1	32.3	29.5
chr12	84548875	84548876	Abcd4	22	35	42.5
chr8	80315238	80315239	Abce1	26.5	43.6	34.3
chr8	80252126	80252127	Abce1	13.5	30.5	-16.8
chr5	135261117	135261118	Abhd11	11.7	32	36
chr7	79315915	79315916	Abhd2	44.3	42.3	38
chr7	79294376	79294377	Abhd2	37.5	38	35.5
chr14	54332335	54332336	Abhd4	52.1	47.8	36.8
chr14	8041166	8041167	Abhd6	43.1	40.8	44.8
chr1	60851377	60851378	Abi2	70.6	69.4	73.4
chr1	60944992	60944993	Abi2	53.6	51.6	63.6
chr1	156615900	156615901	Abl2	35.5	32	29.5
chr6	88074990	88074991	Abtb1	44.3	51.3	57.8
chr6	89614265	89614266	Abtb1	5.5	36.8	46.3
chr2	103690295	103690296	Abtb2	50.3	69.9	72.6
chr2	103644159	103644160	Abtb2	22.8	44.6	53.3
chr2	103625511	103625512	Abtb2	21.5	50.3	42.6
chr9	119110881	119110882	Acaa1a	37.5	50.8	49.3
chr9	119110881	119110882	Acaa1b	28.5	31	22.5
chr11	85013241	85013242	Acaca	8.4	31.5	39.5
chr9	25695183	25695184	Acad8	78.9	82.7	81.2
chr1	66187555	66187556	Acadl	43.1	47.3	35
chr3	154547778	154547779	Acadm	52.1	58.1	58.6
chr3	154193098	154193099	Acadm	41.8	55.3	59.1
chr3	154123066	154123067	Acadm	-12	41.3	30
chr7	132284293	132284294	Acadsb	47.3	36.8	43.1
chr7	132233668	132233669	Acadsb	39.8	53.3	50.3
chr16	30572132	30572133	Acap2	53.8	71.6	65.1
chr1	155031033	155031034	Acbd6	52.8	68.6	74.1
chr1	155056611	155056612	Acbd6	44.8	42.1	61.1
chr1	155212679	155212680	Acbd6	31	48.6	48.6
chr2	94273211	94273212	Accs	32.8	43.3	28.3
chr2	94288732	94288733	Accs	24.3	30	40
chr1	90475841	90475842	Ackr3	44.8	62.4	62.4
chr1	90467027	90467028	Ackr3	41.6	63.1	62.4
chr1	90440631	90440632	Ackr3	36.3	58.1	50.6
chr1	90457248	90457249	Ackr3	34.5	59.6	65.6
chr1	90289661	90289662	Ackr3	9.8	35	22.8
chr12	84132797	84132798	Acot1	27	36.3	28.3
chr13	23893798	23893799	Acot13	-11.3	37.5	43.8
chr12	84132797	84132798	Acot2	44.3	37.8	45.1
chr11	94341925	94341926	Acsf2	44.5	43.6	52.3
chr8	122517314	122517315	Acsf3	-6	37.8	38.8
chr1	79598584	79598585	Acsl3	63.6	68.4	72.4
chr1	79581528	79581529	Acsl3	55.3	73.9	62.9
chrX	142469026	142469027	Acsl4	46.8	51.8	26.8
chr19	53821508	53821509	Acsl5	77.9	74.1	73.4
chr19	53830818	53830819	Acsl5	73.1	73.1	72.6
chr2	155704604	155704605	Acss2	40.8	31.3	33
chr11	120316566	120316567	Actg1	48.1	61.4	42.3
chr3	32397082	32397083	Actl6a	17.5	40	22.8
chr12	79346871	79346872	Actn1	35.3	63.1	72.4
chr7	28921652	28921653	Actn4	31.5	31.5	23.5
chr12	70248355	70248356	Actr10	54.3	53.3	62.4
chr12	70144241	70144242	Actr10	42.6	42.8	51.3
chr19	46443530	46443531	Actr1a	50.1	58.8	57.8
chr19	46471440	46471441	Actr1a	34.8	48.6	42.1
chr19	46527225	46527226	Actr1a	28.3	43.3	53.1
chr1	36580886	36580887	Actr1b	30.5	48.3	46.8
chr11	20400897	20400898	Actr2	42.8	50.8	47.6
chr1	126916284	126916285	Actr3	42.1	62.4	66.9
chr1	126414137	126414138	Actr3	36	45.1	40
chr10	90710243	90710244	Actr6	58.6	55.1	58.3
chr10	89434999	89435000	Actr6	45.1	36	6.9
chr14	30594897	30594898	Actr8	30.5	40.6	43.6
chr15	101076751	101076752	Acvr1b	18.2	43.6	46.3
chr15	101066796	101066797	Acvr1b	8.2	41.1	30.8
chr2	48099366	48099367	Acvr2a	58.8	67.6	67.9
chr2	48539267	48539268	Acvr2a	23.5	57.1	58.3
chr2	48629771	48629772	Acvr2a	15.2	44.1	35.5
chr9	119110881	119110882	Acvr2b	30.2	43.1	27.5
chr9	119803680	119803681	Acvr2b	18	33.3	21.3
chr3	89677517	89677518	Adam15	7.6	33.3	57.8
chr3	89647825	89647826	Adam15	-9	32.5	29
chr1	63251001	63251002	Adam23	28.2	44.6	56.3
chr16	86578854	86578855	Adamts1	65.4	70.1	72.6
chr17	32519834	32519835	Adamts10	47.8	70.6	70.1
chr17	32740801	32740802	Adamts10	21.2	49.1	53.1
chr9	30455480	30455481	Adamts15	85.4	81.2	77.9
chr9	30570761	30570762	Adamts15	78.1	72.4	70.6
chr13	105257030	105257031	Adamts6	56.8	42.8	37.8
chr9	91403776	91403777	Adamts7	77.4	72.4	56.3
chr9	91394057	91394058	Adamts7	74.9	71.9	68.1
chr9	91355477	91355478	Adamts7	70.4	70.9	66.4
chr9	90692790	90692791	Adamts7	-14.3	34.8	13.5
chr3	89573442	89573443	Adar	50.8	45.6	31.8
chr10	14056365	14056366	Adat2	64.6	56.3	60.3
chr10	13916739	13916740	Adat2	48.8	37.5	48.8
chr10	13108343	13108344	Adat2	45.3	40.8	47.1
chr6	39781209	39781210	Adck2	61.6	51.1	8.9
chr6	39508526	39508527	Adck2	44.3	40.6	41.8
chr6	39502491	39502492	Adck2	36	49.8	43.1
chr6	39347657	39347658	Adck2	16	31.8	19.4
chr6	39436539	39436540	Adck2	13.7	49.8	60.9
chr11	6779086	6779087	Adcy1	54.8	50.8	57.3
chr16	35206296	35206297	Adcy5	17	31.5	27
chr16	35614390	35614391	Adcy5	16.1	34.8	31.8
chr6	86294171	86294172	Add2	28.5	32	14.5
chr6	85937214	85937215	Add2	20.2	35	43.1
chr19	53345442	53345443	Add3	26.5	37	34.3
chr3	149518465	149518466	Adgrl2	20.7	36.5	-9.3
chr5	82024056	82024057	Adgrl3	58.6	63.9	50.1
chr5	81556648	81556649	Adgrl3	23.8	53.6	58.3
chr13	81597602	81597603	Adgrv1	20.8	44.6	25.5
chr12	29872996	29872997	Adi1	49.8	76.1	76.9
chr12	29291132	29291133	Adi1	44.8	56.6	52.6
chr12	29955784	29955785	Adi1	43.1	58.6	69.4
chr12	29702017	29702018	Adi1	42.1	55.8	66.4
chr12	29257568	29257569	Adi1	21.2	38	42.1
chr12	29335804	29335805	Adi1	17.2	46.3	49.3
chr6	118647255	118647256	Adipor2	48.1	66.4	74.9
chr6	119205118	119205119	Adipor2	42.8	48.1	54.1
chr14	21580832	21580833	Adk	4.7	43.3	32
chr10	66914295	66914296	Ado	-18.8	43.1	45.8
chr9	59072207	59072208	Adpgk	-11.7	58.8	58.3
chr16	38399792	38399793	Adprh	52.1	33.8	37.3
chr16	37814454	37814455	Adprh	-7.1	34.3	55.1
chr16	37685191	37685192	Adprh	-14.6	33	38.5
chr4	126248286	126248287	Adprhl2	29	41.1	37.5
chr11	67380484	67380485	Adprm	48.8	32	-8
chr5	112520126	112520127	Adrbk2	60.1	50.8	66.6
chr5	112851093	112851094	Adrbk2	46.8	37.5	42.1
chr5	112958795	112958796	Adrbk2	33.5	36.5	31
chr1	176880303	176880304	Adss	49.1	58.6	63.9
chr1	175867612	175867613	Adss	46.1	64.6	59.3
chr1	176996400	176996401	Adss	35.3	42.6	33.8
chr7	79315915	79315916	Aen	34.3	46.8	54.1
chr7	79294376	79294377	Aen	30.3	43.8	48.1
chr10	82178509	82178510	Aes	49.1	75.6	77.6
chr7	28161794	28161795	AF357399	17	45.1	47.3
chr5	35970484	35970485	Afap1	75.1	72.9	72.9
chr5	35916408	35916409	Afap1	23.7	39.3	43.8
chr5	103776310	103776311	Aff1	30.3	36.3	17.7
chr5	103402518	103402519	Aff1	-9.3	37.5	40
chr1	38393814	38393815	Aff3	58.6	64.1	75.9
chr18	67370200	67370201	Afg3l2	64.6	53.8	27.8
chr11	20477634	20477635	Aftph	43.8	45.8	49.3
chr11	20231609	20231610	Aftph	19.5	51.3	55.8
chr11	20532098	20532099	Aftph	-11.8	30.5	41
chr1	89577137	89577138	Agap1	28	41.1	38
chr5	137510756	137510757	Agfg2	6	38.3	29
chr3	116836000	116836001	Agl	47.3	35	32.3
chr2	26486796	26486797	Agpat2	29.5	38	38.5
chr17	12206402	12206403	Agpat4	59.3	50.6	39
chr2	76070740	76070741	Agps	22	57.3	47.8
chr4	148417432	148417433	Agtrap	20.9	50.3	52.6
chr4	148385207	148385208	Agtrap	9.5	39.3	23.5
chr3	107834520	107834521	Ahcyl1	60.9	66.1	64.4
chr3	108166205	108166206	Ahcyl1	41.3	45.3	56.8
chr3	107787587	107787588	Ahcyl1	40	43.8	42.8
chr6	29814716	29814717	Ahcyl2	51.8	47.3	36.5
chr6	30084435	30084436	Ahcyl2	37.5	50.6	44.1
chr4	133293441	133293442	Ahdc1	71.4	80.1	84.9
chr4	132946096	132946097	Ahdc1	67.1	59.6	64.4
chr4	133074177	133074178	Ahdc1	56.8	31.8	52.6
chr4	133047360	133047361	Ahdc1	43.3	48.8	52.1
chr4	132960028	132960029	Ahdc1	38.8	45.1	23.8
chr4	133441455	133441456	Ahdc1	33.5	43.6	62.4
chr12	87138525	87138526	Ahsa1	27.8	36.3	30.8
chr11	22632097	22632098	Ahsa2	-11	40	43.3
chr17	27798651	27798652	AI413582	14.7	39.8	64.6
chr1	42889134	42889135	AI597479	48.6	41.3	49.1
chr1	182574267	182574268	Aida	65.4	58.6	63.9
chr1	182460974	182460975	Aida	29	58.8	76.1
chr2	32137603	32137604	Aif1l	30.3	34.3	11.7
chrX	48016594	48016595	Aifm1	43.3	66.9	67.4
chr4	152835442	152835443	Ajap1	68.1	59.1	62.1
chr4	152915215	152915216	Ajap1	65.4	56.8	52.8
chr4	153807432	153807433	Ajap1	40.6	48.8	55.1
chr19	29350290	29350291	Ak3	65.9	72.4	60.6
chr19	29285427	29285428	Ak3	56.3	52.8	55.3
chr11	88238448	88238449	Akap1	68.9	71.9	67.9
chr11	88253732	88253733	Akap1	68.9	66.9	64.6
chr11	88309559	88309560	Akap1	59.1	61.4	47.8
chr11	88119108	88119109	Akap1	56.3	60.1	58.6
chr11	88406753	88406754	Akap1	56.3	51.3	38.3
chr11	88140610	88140611	Akap1	51.6	66.9	66.4
chr11	88472255	88472256	Akap1	31.5	32.8	11.5
chr11	88455821	88455822	Akap1	30.3	35.3	17
chr11	88482406	88482407	Akap1	29.3	30.8	22
chr11	62630809	62630810	Akap10	6.9	31	30.3
chr11	62495327	62495328	Akap10	-16.8	33.8	48.1
chr14	77381935	77381936	Akap11	-13.1	37.3	39
chr10	4248930	4248931	Akap12	38.5	32.8	21.5
chr10	4107016	4107017	Akap12	37	70.9	56.3
chr7	75521425	75521426	Akap13	25.8	36	29.3
chr7	75470628	75470629	Akap13	20.2	30.3	15
chrX	36764575	36764576	Akap17b	37.3	48.6	49.1
chrX	36817468	36817469	Akap17b	36.8	66.4	61.6
chrX	36807572	36807573	Akap17b	23.8	60.9	61.1
chr12	76288081	76288082	Akap5	46.8	33.8	28.5
chr12	76072238	76072239	Akap5	7.7	31.5	43.1
chr12	75874089	75874090	Akap5	6.8	45.3	38.3
chr5	4834781	4834782	Akap9	42.1	34	30
chr7	109944634	109944635	Akip1	49.1	44.6	32
chr7	109579877	109579878	Akip1	27.5	35	22.3
chr4	123572944	123572945	Akirin1	42.6	34.5	27.5
chr4	33586729	33586730	Akirin2	59.3	74.1	69.6
chr6	34887432	34887433	Akr1b10	33.3	33.3	28
chr6	34887432	34887433	Akr1b3	44.1	43.3	24.8
chr12	111692749	111692750	Akt1	19.5	37.8	28.8
chr1	177684605	177684606	Akt3	79.1	65.4	73.1
chr1	177702812	177702813	Akt3	74.1	65.9	58.6
chr1	177612324	177612325	Akt3	51.8	42.3	31.3
chr1	176880303	176880304	Akt3	49.1	58.3	67.9
chr1	177556258	177556259	Akt3	22.5	35.5	25.3
chr4	62742099	62742100	Alad	48.1	53.1	38.8
chr4	62722694	62722695	Alad	35.8	47.6	35.8
chr4	62662027	62662028	Alad	29.3	33	27
chr9	106421458	106421459	Alas1	62.9	53.1	61.1
chr19	40366533	40366534	Aldh18a1	46.6	39.3	47.6
chr19	40737623	40737624	Aldh18a1	42.1	45.6	54.3
chr4	140626880	140626881	Aldh4a1	26.7	43.6	43.3
chr4	140556081	140556082	Aldh4a1	18	50.1	52.6
chr13	23893798	23893799	Aldh5a1	6.3	45.8	59.6
chr18	57316540	57316541	Aldh7a1	38.5	53.6	68.4
chr18	57271166	57271167	Aldh7a1	36.8	54.8	56.3
chr18	57262788	57262789	Aldh7a1	32.5	46.1	45.6
chr18	55015924	55015925	Aldh7a1	28	45.1	51.8
chr16	5475485	5475486	Alg1	3.8	32.8	5.4
chr15	90820087	90820088	Alg10b	67.4	61.4	67.9
chr15	89815848	89815849	Alg10b	67.1	35.3	32
chr15	90972976	90972977	Alg10b	65.1	77.1	79.4
chr15	91000035	91000036	Alg10b	56.8	61.6	74.6
chr15	91078268	91078269	Alg10b	44.3	35	50.3
chr3	121467281	121467282	Alg14	49.1	51.1	20
chr3	121700091	121700092	Alg14	47.6	49.1	36.3
chr3	121418153	121418154	Alg14	29.5	45.6	24
chr16	21398544	21398545	Alg3	21.8	43.1	45.1
chr3	53562721	53562722	Alg5	39.8	52.3	53.3
chr3	55097696	55097697	Alg5	-10.1	51.8	56.8
chr2	94288732	94288733	Alkbh3	51.1	55.3	57.3
chr2	93891147	93891148	Alkbh3	49.1	54.8	57.6
chr2	94273211	94273212	Alkbh3	42	57.3	58.6
chr2	94178795	94178796	Alkbh3	23.3	36.3	38.5
chr11	59880462	59880463	Alkbh5	-6.4	33.3	43.3
chr6	85937214	85937215	Alms1	63.1	33.5	42.3
chr4	137930686	137930687	Alpl	14.2	43.8	31.3
chr1	59465460	59465461	Als2	37.3	50.8	46.8
chr10	40519461	40519462	Amd2	77.4	81.4	74.4
chr10	40500068	40500069	Amd2	56.1	61.4	56.1
chr10	40444223	40444224	Amd2	35.5	43.1	36.3
chr14	60429473	60429474	Amer2	28.5	40.8	18.2
chr14	60485316	60485317	Amer2	15.5	48.1	50.1
chr14	60690297	60690298	Amer2	10.5	49.6	59.8
chr3	108166205	108166206	Amigo1	25	45.3	49.1
chr15	97607372	97607373	Amigo2	70.1	62.6	75.4
chr18	30509057	30509058	Ammecr1l	47.1	59.6	38.3
chr18	30530654	30530655	Ammecr1l	41.3	55.6	43.6
chr9	102644452	102644453	Amotl2	59.6	71.6	74.6
chr9	102865381	102865382	Amotl2	31.8	44.6	50.1
chr3	108166205	108166206	Ampd2	31.5	30.5	14.7
chr3	107740769	107740770	Ampd2	6.2	45.1	46.8
chr13	17843325	17843326	Amph	18	47.1	35.5
chr11	107683518	107683519	Amz2	61.9	41.6	41.1
chr2	127774884	127774885	Anapc1	73.1	74.9	59.1
chr8	80315238	80315239	Anapc10	26.5	43.6	34.3
chr8	80252126	80252127	Anapc10	13.5	30.5	-16.8
chr9	102865381	102865382	Anapc13	76.4	80.4	77.1
chr7	101677054	101677055	Anapc15	41.1	65.6	68.6
chr10	59898858	59898859	Anapc16	55.3	70.1	56.1
chr10	59908052	59908053	Anapc16	48.3	59.8	43.1
chr10	59916949	59916950	Anapc16	36.8	48.6	41.6
chr10	59972268	59972269	Anapc16	16.2	35.5	25
chr2	25127352	25127353	Anapc2	11	31.3	-7.1
chr5	53139159	53139160	Anapc4	50.1	47.1	45.1
chr5	122693760	122693761	Anapc7	61.4	46.3	39.8
chr5	122735663	122735664	Anapc7	50.8	54.6	61.6
chr12	87138525	87138526	Angel1	12.2	40.5	46.6
chr1	189978832	189978833	Angel2	39.8	52.8	48.1
chr1	190129720	190129721	Angel2	31.5	33.8	18.5
chr1	190139319	190139320	Angel2	26.5	41	27.3
chr1	190148720	190148721	Angel2	24.8	38	26.2
chr9	20696656	20696657	Angptl6	11.7	30	40.8
chr9	20704100	20704101	Angptl6	-10.7	30.5	34.8
chr15	27582235	27582236	Ank	57.3	61.9	58.1
chr15	27595694	27595695	Ank	49.1	49.8	51.1
chr3	127257663	127257664	Ank2	16.2	31	26.8
chr10	69583729	69583730	Ank3	11.9	33.3	33
chr11	72576734	72576735	Ankfy1	54.8	54.3	48.3
chr12	35895553	35895554	Ankmy2	25.3	41.6	64.9
chr19	4333683	4333684	Ankrd13d	26.8	31.8	13.9
chr5	88711244	88711245	Ankrd17	56.8	54.1	66.1
chr10	82178509	82178510	Ankrd24	72.4	82.9	83.9
chr14	31934021	31934022	Ankrd28	61.6	72.6	65.1
chr14	31891816	31891817	Ankrd28	47.8	41.6	43.6
chr11	94408028	94408029	Ankrd40	43.8	51.6	47.3
chr11	94134921	94134922	Ankrd40	35.8	45.3	59.3
chr11	94160518	94160519	Ankrd40	15.2	39.5	35.3
chr15	36716462	36716463	Ankrd46	47.6	37.8	42.8
chr3	38698027	38698028	Ankrd50	7.6	33.5	30.5
chr4	32889674	32889675	Ankrd6	35	34.5	26.8
chr12	110472755	110472756	Ankrd9	-11.8	30.2	20.5
chr17	28107901	28107902	Anks1	26.2	37	40.8
chr17	28114184	28114185	Anks1	12.2	33.5	34
chr4	46664477	46664478	Anks6	63.1	69.6	71.9
chr1	75124986	75124987	Ankzf1	15.9	43.1	24
chr15	96396100	96396101	Ano6	43.6	57.1	61.4
chr9	62826211	62826212	Anp32a	23.8	38.8	46.3
chr3	95951170	95951171	Anp32e	30.8	32	21
chr3	96255403	96255404	Anp32e	18.2	38.5	43.3
chr5	98168171	98168172	Antxr2	14.1	32.8	24.5
chr11	54883112	54883113	Anxa6	47.3	52.3	56.1
chr14	20640932	20640933	Anxa7	28.7	35	41.6
chrX	163132481	163132482	Ap1s2	59.8	66.6	69.4
chrX	163723544	163723545	Ap1s2	36.3	40.8	41.3
chr13	93752971	93752972	Ap3b1	-4.1	34	48.1
chr14	21580832	21580833	Ap3m1	4.7	43.3	32
chr7	80060368	80060369	Ap3s2	-15.6	33.3	38
chr14	47805546	47805547	Ap5m1	26.2	43.8	55.3
chr14	48709459	48709460	Ap5m1	9.2	37.5	29.5
chr10	90710243	90710244	Apaf1	47.8	41.8	38.3
chr7	64739747	64739748	Apba2	69.9	71.4	78.4
chr18	34103134	34103135	Apc	44.6	63.4	74.6
chr18	34133153	34133154	Apc	43.6	52.1	59.8
chr18	34173862	34173863	Apc	38.5	35.8	43.3
chr18	34032214	34032215	Apc	24.3	54.1	40.3
chr18	33989764	33989765	Apc	14.7	31	28.5
chr18	33890769	33890770	Apc	6.3	43.1	32.5
chr18	62864249	62864250	Apcdd1	20	30.8	28.3
chr9	108213406	108213407	Apeh	65.4	60.6	60.6
chrX	151169088	151169089	Apex2	15.7	41	28.3
chr3	95951170	95951171	Aph1a	27.8	42.1	28.8
chr3	96255403	96255404	Aph1a	-17.5	38.5	15.5
chr9	66275269	66275270	Aph1b	42.8	37.5	45.6
chr9	66110927	66110928	Aph1b	40.3	48.8	55.8
chr2	102599346	102599347	Apip	61.6	63.4	67.1
chr4	149445458	149445459	Apitd1	49.8	58.6	40.5
chr4	149496422	149496423	Apitd1	39.3	62.4	49.6
chr9	30455480	30455481	Aplp2	25	33	30.5
chr3	87982762	87982763	Apoa1bp	31.8	39.8	59.8
chr3	87960444	87960445	Apoa1bp	28.5	41.3	60.1
chr6	121330505	121330506	Apobec1	56.6	62.9	67.9
chr12	111692749	111692750	Apopt1	26.8	34.5	23.3
chr16	85092902	85092903	App	21.3	38.5	41.8
chr14	27096635	27096636	Appl1	34.8	53.1	50.1
chr8	122804610	122804611	Aprt	34.3	42.1	50.1
chr7	101052440	101052441	Arap1	45.8	54.1	56.3
chr7	100911349	100911350	Arap1	43.8	57.8	65.4
chr7	101361386	101361387	Arap1	15.7	32.8	22
chr11	59264472	59264473	Arf1	19.5	32.8	29.3
chr14	27096635	27096636	Arf4	19.9	57.8	59.3
chr14	27050801	27050802	Arf4	9.7	53.3	51.1
chr6	28842946	28842947	Arf5	47.6	41.6	34.8
chr12	69437269	69437270	Arf6	31.3	44.1	38.3
chr12	69424875	69424876	Arf6	27.8	47.6	34.3
chr2	91430343	91430344	Arfgap2	37.3	47.3	62.9
chr15	83202281	83202282	Arfgap3	27.3	37.8	18.2
chr2	166180543	166180544	Arfgef2	39.8	37.8	33.5
chr2	166000905	166000906	Arfgef2	34	56.8	56.1
chr2	166671489	166671490	Arfgef2	32	52.3	32.8
chr2	166678729	166678730	Arfgef2	29.3	36.3	22.7
chr2	166657289	166657290	Arfgef2	28.3	44.1	34.3
chr2	166663057	166663058	Arfgef2	23	50.3	29
chr3	86093256	86093257	Arfip1	41.3	56.6	67.1
chr3	85602378	85602379	Arfip1	34.8	35.8	19.2
chr3	84313615	84313616	Arfip1	29.3	51.8	45.1
chr3	85638135	85638136	Arfip1	25	39	21
chr3	84294423	84294424	Arfip1	10.1	30.8	21.5
chr7	105778595	105778596	Arfip2	12.5	32.3	40.6
chr18	5162861	5162862	Arhgap12	63.4	71.1	71.1
chr7	123098066	123098067	Arhgap17	19.7	31.5	7
chr7	122404814	122404815	Arhgap17	-7.2	33.3	44.8
chr2	21141731	21141732	Arhgap21	41.1	60.9	64.1
chr2	21046123	21046124	Arhgap21	-8.6	41.3	40
chr2	21010143	21010144	Arhgap21	-14.3	48.6	33.3
chr17	69193005	69193006	Arhgap28	70.4	64.6	62.6
chr3	122086053	122086054	Arhgap29	56.1	56.3	50.1
chr3	122461941	122461942	Arhgap29	6.4	35.5	40.6
chr3	122480876	122480877	Arhgap29	-8	32.5	41.1
chr9	32038711	32038712	Arhgap32	46.8	40	42.1
chr9	32031931	32031932	Arhgap32	33.3	30	40.6
chr9	32021789	32021790	Arhgap32	25.8	34.3	26.8
chr7	16295248	16295249	Arhgap35	22	35	42.1
chr15	77359177	77359178	Arhgap39	-19.5	30.5	42.1
chr12	52835198	52835199	Arhgap5	56.1	53.6	64.4
chr12	52187695	52187696	Arhgap5	43.8	52.1	50.8
chr12	51865567	51865568	Arhgap5	30.8	41.1	21.3
chr12	51844905	51844906	Arhgap5	29.5	47.1	26
chr7	24851161	24851162	Arhgef1	41.8	37	26.3
chr4	140626880	140626881	Arhgef10l	28.5	36.3	20.7
chr4	140030108	140030109	Arhgef10l	26.3	39.5	58.3
chr4	139977182	139977183	Arhgef10l	21.7	30.3	38.8
chr4	139807639	139807640	Arhgef10l	17.2	52.1	54.3
chr3	87156361	87156362	Arhgef11	19.2	35	37.8
chr9	42439720	42439721	Arhgef12	50.3	42.8	48.8
chr9	42414335	42414336	Arhgef12	34.8	41.6	48.8
chr7	101361386	101361387	Arhgef17	53.3	59.1	69.1
chr7	100911349	100911350	Arhgef17	44.1	47.6	35.8
chr7	101052440	101052441	Arhgef17	40	57.1	62.9
chr3	88760292	88760293	Arhgef2	29.8	41.6	31.8
chr4	133814529	133814530	Arid1a	73.4	76.1	71.4
chr4	133730408	133730409	Arid1a	41.8	34	37.3
chr17	4907955	4907956	Arid1b	33.8	73.1	44.8
chr17	5189592	5189593	Arid1b	33.3	63.4	65.4
chr15	95640270	95640271	Arid2	-8	45.3	46.1
chr9	57901071	57901072	Arid3b	16.2	31.8	41.5
chr10	68154201	68154202	Arid5b	54.6	46.1	39.5
chr10	68062642	68062643	Arid5b	46.3	34	36.3
chr10	68039659	68039660	Arid5b	32.5	42.3	38.8
chr9	108588046	108588047	Arih2	35.3	38.3	34.8
chr2	105611783	105611784	Arl14ep	40.5	41.5	38.3
chr13	113734265	113734266	Arl15	55.6	47.8	39
chr8	94551411	94551412	Arl2bp	32.5	44.8	33.5
chr19	46527225	46527226	Arl3	21.2	30	37.8
chr12	39741003	39741004	Arl4a	67.6	67.9	68.4
chr1	89183811	89183812	Arl4c	50.3	60.9	58.1
chr1	89577137	89577138	Arl4c	-5.3	57.1	59.6
chr1	89102783	89102784	Arl4c	-9	30.8	34.3
chr1	89092884	89092885	Arl4c	-11.9	36.5	28.8
chr16	58499617	58499618	Arl6	42.1	47.1	37.3
chr5	124014441	124014442	Arl6ip4	30.8	39	46.1
chr6	97529477	97529478	Arl6ip5	49.3	64.9	57.3
chr6	97395401	97395402	Arl6ip5	20	39.3	38.5
chr6	97577204	97577205	Arl6ip5	17.5	44.1	43.3
chr6	97355358	97355359	Arl6ip5	-8.6	31.8	7.6
chr2	52701905	52701906	Arl6ip6	30.5	36.3	50.3
chr6	108146100	108146101	Arl8b	33.3	41.8	42.3
chr5	21263804	21263805	Armc10	81.2	85.4	82.4
chr8	69937033	69937034	Armc6	-15.3	33.5	46.1
chrX	134620269	134620270	Armcx1	56.6	73.4	66.9
chrX	134675279	134675280	Armcx1	40.8	53.6	37.3
chrX	134620269	134620270	Armcx2	39.3	53.1	58.8
chrX	134620269	134620270	Armcx3	36	55.8	54.8
chrX	134620269	134620270	Armcx4	44.3	66.1	64.1
chrX	134675279	134675280	Armcx4	30.5	36	40.3
chrX	134620269	134620270	Armcx6	34.3	54.1	57.1
chr7	112923266	112923267	Arntl	49.8	48.6	38.5
chr7	112390614	112390615	Arntl	46.3	63.9	67.4
chr7	112444593	112444594	Arntl	34.8	53.8	44.3
chr7	112892482	112892483	Arntl	34.3	32.8	23.5
chr7	112354476	112354477	Arntl	33.8	55.6	45.8
chr7	112169802	112169803	Arntl	33.5	57.6	48.6
chr7	112483410	112483411	Arntl	28.5	41	35.8
chr7	112273294	112273295	Arntl	12.7	47.6	40.3
chr5	122735663	122735664	Arpc3	57.8	54.1	54.3
chr5	122693760	122693761	Arpc3	48.8	41.1	36.8
chr6	113037940	113037941	Arpc4	-21.3	46.8	46.1
chr1	153091870	153091871	Arpc5	44.8	35	31
chr2	38826211	38826212	Arpc5l	8.9	32.8	30
chr9	74160683	74160684	Arpp19	15.7	60.3	55.6
chr9	74961126	74961127	Arpp19	15.2	42.3	38.8
chr9	74925733	74925734	Arpp19	12	38.5	36.8
chr9	74278171	74278172	Arpp19	-13.8	34	43.6
chrX	93299770	93299771	Arx	28.3	31.2	19
chrX	93429081	93429082	Arx	13.2	55.8	46.8
chr15	64143115	64143116	Asap1	49.1	40.8	39.8
chr15	64590345	64590346	Asap1	25.3	34.8	45.6
chr1	91759458	91759459	Asb1	44.8	46.8	33.3
chr13	3877759	3877760	Asb13	47.6	56.3	58.3
chr2	30441951	30441952	Asb6	74.6	84.7	80.7
chr7	67619691	67619692	Asb7	65.4	73.9	75.6
chr7	66128388	66128389	Asb7	52.8	54.3	57.1
chr15	98027770	98027771	Asb8	28.8	32.5	25.5
chr15	97991765	97991766	Asb8	26	35.3	16.5
chr10	59898858	59898859	Ascc1	55.3	70.1	56.1
chr10	59908052	59908053	Ascc1	48.3	59.8	43.1
chr10	59916949	59916950	Ascc1	36.8	48.6	41.6
chr10	59972268	59972269	Ascc1	16.2	35.5	25
chr10	87102381	87102382	Ascl1	75.4	87.9	71.9
chr10	87309179	87309180	Ascl1	30.5	51.6	45.3
chr10	87351093	87351094	Ascl1	9.2	40.8	30.8
chr10	87419943	87419944	Ascl1	-9.3	36.3	14.2
chr15	99420811	99420812	Asic1	28.3	39.5	41.1
chr6	8694456	8694457	Asns	36.8	64.1	62.9
chr4	8646856	8646857	Asph	52.6	52.3	53.8
chr4	8667273	8667274	Asph	52.3	45.1	50.8
chr4	9118181	9118182	Asph	45.1	39.8	40.8
chr4	8577618	8577619	Asph	33.8	54.1	59.1
chr5	113042170	113042171	Asphd2	65.9	65.4	68.9
chr5	113151008	113151009	Asphd2	58.1	55.1	60.3
chr5	113111013	113111014	Asphd2	55.6	51.3	50.3
chr5	113133051	113133052	Asphd2	54.6	55.3	56.6
chr5	112851093	112851094	Asphd2	34.3	45.6	49.3
chr5	112958795	112958796	Asphd2	20.8	40.6	39.5
chr19	9954545	9954546	Asrgl1	52.1	34.5	12.7
chr2	31962411	31962412	Ass1	-7.8	32.5	56.6
chr9	106114234	106114235	Aste1	58.8	69.6	72.4
chr9	106127314	106127315	Aste1	58.1	63.1	70.6
chr1	158490015	158490016	Astn1	13.2	32.8	34.5
chr1	158552598	158552599	Astn1	13.2	40.6	45.3
chr6	145856372	145856373	Asun	7.3	36.5	29
chr7	130751283	130751284	Ate1	-5.4	40	57.8
chr7	130182947	130182948	Ate1	-22.6	31	13
chr1	170366860	170366861	Atf6	-23.3	31	28.3
chr6	136469629	136469630	Atf7ip	66.4	58.3	59.1
chr6	136431162	136431163	Atf7ip	57.8	33.5	42.8
chr6	136549568	136549569	Atf7ip	29	42.3	25.3
chr15	102052475	102052476	Atg101	64.1	71.9	75.9
chr15	101246883	101246884	Atg101	45.8	62.9	49.1
chr2	91853017	91853018	Atg13	-11.3	33.8	23.5
chr7	101052440	101052441	Atg16l2	60.1	61.4	66.1
chr7	100911349	100911350	Atg16l2	58.1	66.6	62.9
chr12	104979048	104979049	Atg2b	12	31.5	-18.8
chr16	44532238	44532239	Atg3	36.5	46.6	46.1
chr16	44543597	44543598	Atg3	29	41.3	40.6
chr3	103420774	103420775	Atg4a	25.3	51.3	61.9
chr10	44994142	44994143	Atg5	78.9	71.9	77.9
chr10	45000745	45000746	Atg5	78.9	75.4	79.4
chr10	45373703	45373704	Atg5	63.4	67.9	76.1
chr10	45411671	45411672	Atg5	55.1	53.6	64.9
chr10	45446352	45446353	Atg5	45.8	49.6	67.9
chr10	45799791	45799792	Atg5	20.7	48.3	34.5
chr1	75124986	75124987	Atg9a	15.9	43.1	24
chr7	140058581	140058582	Athl1	61.4	66.9	61.4
chr7	141025652	141025653	Athl1	43.8	47.1	43.3
chr1	69729620	69729621	Atic	45.8	73.1	66.4
chr1	70085140	70085141	Atic	28.5	66.1	60.6
chr9	52277748	52277749	Atm	16.5	54.8	57.3
chr16	29683133	29683134	Atp13a3	19	31.8	31
chr16	29636503	29636504	Atp13a3	15.2	42.3	60.1
chr16	31034115	31034116	Atp13a3	15.2	30.5	38.5
chr3	101713546	101713547	Atp1a1	44.8	52.8	49.1
chr9	96797866	96797867	Atp1b3	20	50.3	46.8
chr5	122693760	122693761	Atp2a2	41.5	50.3	42.3
chr5	122735663	122735664	Atp2a2	25.5	61.1	61.4
chr9	106114234	106114235	Atp2c1	61.1	61.3	68.6
chr9	106127314	106127315	Atp2c1	55.3	58.3	72.6
chr10	128149466	128149467	Atp5b	39.8	30.3	26.3
chr2	174917684	174917685	Atp5e	49.1	37.5	49.1
chr11	95983135	95983136	Atp5g1	17.2	46.3	27.8
chr11	95990761	95990762	Atp5g1	5.5	50.6	21.5
chr16	92457429	92457430	Atp5o	62.8	79.4	74.9
chr16	91770864	91770865	Atp5o	33.5	30.8	17.2
chr12	70144241	70144242	Atp5s	13.2	38.5	30
chr7	25433538	25433539	Atp5sl	68.4	63.6	68.9
chrX	12135778	12135779	Atp6ap2	4.7	37.3	53.3
chr8	69193649	69193650	Atp6v1b2	46.3	40	52.8
chr12	77852738	77852739	Atp6v1d	16	31	30.3
chr6	120539809	120539810	Atp6v1e1	54.3	67.4	55.8
chr6	120581576	120581577	Atp6v1e1	37.8	44.3	37.5
chr2	168871673	168871674	Atp9a	67.4	57.8	45.6
chr2	168840014	168840015	Atp9a	64.9	49.3	27.8
chr2	168861113	168861114	Atp9a	64.4	62.1	37
chr2	168694650	168694651	Atp9a	53.1	32.8	12.4
chr18	81620913	81620914	Atp9b	39.8	47.3	46.3
chr18	81509029	81509030	Atp9b	-13.1	48.8	29.8
chr11	59870662	59870663	Atpaf2	45.1	71.4	83.7
chr11	60211240	60211241	Atpaf2	43.8	60.9	68.4
chr11	60302139	60302140	Atpaf2	38.5	37.8	48.3
chr11	59880462	59880463	Atpaf2	27.3	76.6	82.9
chr11	60114971	60114972	Atpaf2	15.2	58.8	66.6
chr2	130827217	130827218	Atrn	26	40	47.8
chr2	131508742	131508743	Atrn	18	36	9.2
chr15	85461632	85461633	Atxn10	45.3	60.9	65.9
chr15	85524335	85524336	Atxn10	39	57.1	55.1
chr15	85384733	85384734	Atxn10	37.5	42.6	38.5
chr5	121758823	121758824	Atxn2	20.9	32	30
chr12	102396935	102396936	Atxn3	51.8	69.6	76.6
chr12	102730665	102730666	Atxn3	38	48.3	57.1
chr14	14069038	14069039	Atxn7	11.2	42.8	26.3
chr3	108166205	108166206	Atxn7l2	49.3	58.6	51.6
chr3	107740769	107740770	Atxn7l2	12.2	30	30.5
chr4	119614609	119614610	AU022252	-30.4	39.8	41.3
chr2	170838777	170838778	Aurka	69.4	60.1	73.4
chr2	170902664	170902665	Aurka	59.1	74.9	75.1
chr5	132894340	132894341	Auts2	28.3	51.1	40.6
chr13	15714620	15714621	AW209491	77.9	84.4	86.7
chr13	15707426	15707427	AW209491	75.1	83.4	85.2
chr13	15486390	15486391	AW209491	72.6	69.6	56.3
chr13	15543919	15543920	AW209491	71.1	72.4	63.1
chr13	15556612	15556613	AW209491	65.9	75.1	60.3
chr13	15509965	15509966	AW209491	64.1	70.1	56.1
chr13	15622753	15622754	AW209491	58.6	70.1	65.9
chr15	3237827	3237828	AW549877	44.6	68.4	46.6
chr18	25538961	25538962	AW554918	48.3	33.5	32.3
chr11	109200051	109200052	Axin2	51.1	67.4	55.6
chr11	109207021	109207022	Axin2	46.1	57.6	55.3
chr11	108606030	108606031	Axin2	20.5	64.6	57.8
chr15	38095829	38095830	Azin1	29.8	36.8	21.5
chr16	87743476	87743477	B130034C11Rik	64.6	70.4	43.3
chr9	69669462	69669463	B230323A14Rik	55.8	66.1	38
chr9	69681172	69681173	B230323A14Rik	35.5	59.1	21.2
chr9	69714173	69714174	B230323A14Rik	29.5	58.6	25.5
chr17	44327999	44328000	B230354K17Rik	18.2	68.4	66.1
chr11	121848073	121848074	B3gntl1	46.1	35.3	20.2
chr7	140058581	140058582	B4galnt4	52.3	67.1	77.4
chr4	40906221	40906222	B4galt1	50.6	51.6	45.8
chr4	117210712	117210713	B4galt2	-9.9	34.3	33
chr4	117202476	117202477	B4galt2	-11.9	30	47.6
chr18	20643119	20643120	B4galt6	36.3	49.3	46.6
chr4	32074818	32074819	Bach2	53.1	52.1	51.8
chr4	32250961	32250962	Bach2	32.3	45.6	53.8
chr4	32303945	32303946	Bach2	28.5	32.5	43.1
chr4	32478378	32478379	Bach2	26	34	45.6
chr4	32358970	32358971	Bach2	21.2	34.8	30
chr19	6518356	6518357	Bad	51.3	48.8	61.6
chr12	111692749	111692750	Bag5	26.8	34.5	23.3
chr11	120316566	120316567	Bahcc1	39.8	54.1	48.8
chr17	27480656	27480657	Bak1	27.3	51.1	62.9
chr8	121851252	121851253	Banp	58.6	56.3	45.8
chr5	106757390	106757391	Barhl2	79.9	48.8	44.1
chr15	25689903	25689904	Basp1	45.8	49.3	57.1
chr15	25673946	25673947	Basp1	38.8	48.1	45.6
chr15	25775514	25775515	Basp1	38	69.9	62.6
chr10	128149466	128149467	Baz2a	48.8	36	40.5
chr2	59543455	59543456	Baz2b	57.1	57.8	54.3
chr2	60037401	60037402	Baz2b	42.3	50.1	36
chr2	60076218	60076219	Baz2b	21.8	31.8	9.9
chr7	16365184	16365185	Bbc3	42.8	52.6	39
chr7	16295248	16295249	Bbc3	37.5	42.1	36
chr19	55143637	55143638	Bbip1	75.9	82.4	84.4
chr19	53821508	53821509	Bbip1	30.8	40.8	19.5
chr19	53830818	53830819	Bbip1	20	37	5.3
chr19	53700306	53700307	Bbip1	17	32.8	29.5
chr10	111925213	111925214	Bbs10	59.1	65.4	74.6
chr10	111421845	111421846	Bbs10	35.3	33.5	40
chr10	111364319	111364320	Bbs10	14.9	32	22.2
chr3	38553908	38553909	Bbs12	24.5	30.3	8.5
chr8	94119145	94119146	Bbs2	30.5	35	43.1
chr2	69761563	69761564	Bbs5	38.5	44.8	25.8
chr2	69684199	69684200	Bbs5	38.3	30.5	18.2
chr2	70620104	70620105	Bbs5	10.6	49.8	45.6
chr3	37204382	37204383	Bbs7	69.6	72.4	63.6
chr16	50700531	50700532	Bbx	53.3	57.8	58.1
chr16	43574857	43574858	BC002163	32.8	59.3	66.6
chr16	43623082	43623083	BC002163	18.7	44.1	55.1
chr17	29464810	29464811	BC004004	10.5	31	28
chr17	29437292	29437293	BC004004	-6.8	32	19.4
chr17	29451910	29451911	BC004004	-12.6	38.3	11.2
chr13	23893798	23893799	BC005537	15	41.1	43.6
chr2	30441951	30441952	BC005624	15.7	59.1	61.9
chr12	112747068	112747069	BC022687	42.1	41.1	47.1
chr15	76141365	76141366	BC024139	41.8	36	31.3
chr15	76156923	76156924	BC024139	27.3	32	32
chr18	75503031	75503032	BC031181	-7.7	40.3	31.5
chr6	128840633	128840634	BC064078	21.7	47.6	22
chr12	31896466	31896467	Bcap29	36.3	47.8	43.1
chr3	122461941	122461942	Bcar3	43.3	52.1	43.8
chr3	122365283	122365284	Bcar3	41.1	53.6	42.3
chr3	122376422	122376423	Bcar3	28.5	39	37.8
chr6	143406337	143406338	Bcat1	40	62.9	59.6
chr6	144181430	144181431	Bcat1	-26.8	46.1	23.2
chr6	144154789	144154790	Bcat1	-32.9	34	20
chr6	144041358	144041359	Bcat1	-34.9	31	32.8
chr7	134679035	134679036	Bccip	50.3	37.8	17.2
chr7	133070792	133070793	Bccip	33.5	49.1	52.6
chr7	133113136	133113137	Bccip	29.5	40.3	35
chr15	99420811	99420812	Bcdin3d	54.1	55.1	43.3
chr7	25433538	25433539	Bckdha	55.3	35.3	32
chr1	106058934	106058935	Bcl2	61.4	64.4	72.6
chr1	106630366	106630367	Bcl2	20	58.6	41.1
chr2	152718216	152718217	Bcl2l1	65.1	61.4	77.9
chr2	152792455	152792456	Bcl2l1	36	34	26.8
chr2	128394022	128394023	Bcl2l11	80.4	84.2	85.4
chr2	128384050	128384051	Bcl2l11	72.1	73.6	72.4
chr2	128339626	128339627	Bcl2l11	62.1	55.3	60.9
chr2	128277560	128277561	Bcl2l11	57.1	39.3	46.8
chr2	128241509	128241510	Bcl2l11	40	32.5	34
chr2	127907906	127907907	Bcl2l11	31.3	58.8	53.1
chr6	120539809	120539810	Bcl2l13	41.8	57.1	53.3
chr5	123302422	123302423	Bcl7a	36	54.6	46.1
chr10	21082667	21082668	Bclaf1	42.1	38	53.3
chrX	11665179	11665180	Bcor	84.7	66.4	69.9
chrX	12135778	12135779	Bcor	66.6	41	14.2
chrX	11797994	11797995	Bcor	66.1	63.4	56.3
chrX	11494113	11494114	Bcor	21.4	64.9	70.9
chrX	11533569	11533570	Bcor	17.2	49.6	51.3
chrX	48016594	48016595	Bcorl1	57.3	64.4	73.9
chr16	30572132	30572133	Bdh1	54.8	62.6	64.6
chr13	99355094	99355095	Bdp1	34.5	59.3	63.9
chr13	99396070	99396071	Bdp1	26.8	30.8	30.8
chr10	42834511	42834512	Bend3	20.7	54.1	65.1
chr10	43155649	43155650	Bend3	10.2	63.6	72.6
chr10	43112997	43112998	Bend3	-5.3	41.3	55.6
chr4	110312278	110312279	Bend5	68.6	53.8	71.1
chr4	110152637	110152638	Bend5	67.9	71.1	76.6
chr4	109792527	109792528	Bend5	60.6	63.1	56.1
chr4	109763009	109763010	Bend5	60.1	63.1	64.6
chr4	109860773	109860774	Bend5	55.8	51.8	44.1
chr1	33931493	33931494	Bend6	38	30.8	33.8
chr6	3513208	3513209	Bet1	53.3	39	19.7
chr6	5404084	5404085	Bet1	45.1	66.9	69.4
chr6	3531716	3531717	Bet1	42.8	30.5	22.2
chr6	5080399	5080400	Bet1	6	46.1	55.1
chr7	140058581	140058582	Bet1l	67.6	73.4	77.6
chr6	108456484	108456485	Bhlhe40	64.4	70.9	71.4
chr6	108146100	108146101	Bhlhe40	36.5	37.3	46.1
chr6	108697506	108697507	Bhlhe40	25.5	43.8	17.2
chr10	70324988	70324989	Bicc1	38.5	57.8	70.6
chr10	70520632	70520633	Bicc1	37	45.1	44.8
chr10	70485421	70485422	Bicc1	33	40.5	42.1
chr10	70637886	70637887	Bicc1	29.8	33.8	46.1
chr10	70380260	70380261	Bicc1	28.5	53.1	49.6
chr14	69913236	69913237	Bin3	47.6	58.3	63.6
chr11	117408257	117408258	Birc5	38.5	54.8	38
chr11	117306851	117306852	Birc5	23	39.5	55.3
chr11	117128793	117128794	Birc5	20.5	43.1	50.6
chr11	117317509	117317510	Birc5	13.2	41.8	45.8
chr2	157328761	157328762	Blcap	80.9	78.1	80.9
chr2	157464218	157464219	Blcap	62.9	81.2	79.1
chr2	157376233	157376234	Blcap	58.8	64.1	60.3
chr2	157481943	157481944	Blcap	56.6	70.6	70.4
chr2	157498476	157498477	Blcap	41.3	60.3	57.8
chr2	157522882	157522883	Blcap	22	42.1	27.3
chr2	158130631	158130632	Blcap	9.4	38.3	29.5
chr2	158159996	158159997	Blcap	8	32	33.8
chr2	158344144	158344145	Blcap	5.2	53.6	72.1
chr19	44315147	44315148	Bloc1s2	40	53.3	46.1
chr19	44284471	44284472	Bloc1s2	27	31.8	37.8
chr19	44514282	44514283	Bloc1s2	19.7	42.1	56.8
chr19	44248628	44248629	Bloc1s2	17.5	31	28.3
chr19	44908359	44908360	Bloc1s2	16	42.8	50.1
chr5	35970484	35970485	Bloc1s4	37.8	49.1	57.8
chr5	35916408	35916409	Bloc1s4	31.5	51.8	43.8
chr13	38355561	38355562	Bloc1s5	21.3	34	37.8
chr1	165611301	165611302	Blzf1	38	39.8	53.3
chr1	165281582	165281583	Blzf1	36.8	63.9	75.1
chr2	19276249	19276250	Bmi1	67.4	77.4	80.4
chr2	17933475	17933476	Bmi1	53.3	30.5	37.8
chr2	17881323	17881324	Bmi1	47.6	41.1	25
chr2	17839526	17839527	Bmi1	34.8	37.8	30.3
chr2	18234235	18234236	Bmi1	31.3	37.3	30
chr5	96905913	96905914	Bmp2k	25.2	35.3	28
chr2	172958357	172958358	Bmp7	-6.7	40.6	22.2
chr14	34548785	34548786	Bmpr1a	50.1	52.6	48.3
chr14	34477736	34477737	Bmpr1a	47.6	46.1	35.5
chr17	26663505	26663506	Bnip1	17	36.3	35.5
chr9	69431715	69431716	Bnip2	32	49.6	56.8
chr9	69669462	69669463	Bnip2	26	59.8	53.6
chr9	69681172	69681173	Bnip2	10.6	40.5	39
chr9	69714173	69714174	Bnip2	-7.2	32.8	40.3
chr16	44703654	44703655	Boc	53.6	71.4	61.4
chr16	44680647	44680648	Boc	45.3	68.9	58.1
chr16	44644290	44644291	Boc	33.3	60.3	46.6
chr16	44661494	44661495	Boc	32.3	60.1	54.3
chr16	44532238	44532239	Boc	27.8	45.8	44.3
chr16	44616647	44616648	Boc	22	46.6	47.6
chr16	44602117	44602118	Boc	17.9	38.5	28.5
chr11	32113336	32113337	Bod1	78.6	71.6	66.9
chr11	32087127	32087128	Bod1	58.6	59.8	54.8
chr11	31846963	31846964	Bod1	28.8	36.5	54.6
chr5	43355335	43355336	Bod1l	70.6	84.9	82.7
chr3	95951170	95951171	Bola1	48.3	47.1	46.3
chr3	95973416	95973417	Bola1	43.8	41.8	42.6
chr14	97559989	97559990	Bora	63.1	72.4	72.6
chr14	97588673	97588674	Bora	49.8	72.6	63.9
chr14	97598065	97598066	Bora	49.3	69.4	60.9
chr14	98156048	98156049	Bora	32.3	69.6	60.3
chr14	98072755	98072756	Bora	24.7	64.9	51.3
chr14	98049000	98049001	Bora	24	59.8	55.3
chr14	98109372	98109373	Bora	14.4	57.3	55.8
chr14	98095927	98095928	Bora	11.7	63.4	54.8
chr6	34887432	34887433	Bpgm	54.6	61.6	53.1
chr13	34814721	34814722	Bphl	26.8	32	39
chr13	34576009	34576010	Bphl	14	31.5	39.8
chr6	39781209	39781210	Braf	53.1	42.8	43.6
chr5	142416610	142416611	Brat1	77.1	68.9	77.4
chr5	142369821	142369822	Brat1	75.9	76.4	79.9
chr5	142384778	142384779	Brat1	72.1	71.6	69.9
chr5	140549521	140549522	Brat1	35.8	47.3	55.1
chr11	101478776	101478777	Brca1	48.1	49.3	44.3
chr2	28388090	28388091	Brd3	16.7	33.3	30.3
chr8	88603993	88603994	Brd7	55.6	75.1	64.1
chr8	88488667	88488668	Brd7	9.1	40.8	21.7
chr13	73749020	73749021	Brd9	46.1	46.8	53.6
chr5	31942379	31942380	Bre	25.2	38.5	38.3
chr12	57180158	57180159	Brms1l	54.1	52.3	61.9
chr12	56387555	56387556	Brms1l	36	44.1	49.1
chr12	57084928	57084929	Brms1l	28	38.8	28
chr1	182574267	182574268	Brox	65.4	58.6	63.9
chr1	182460974	182460975	Brox	29	58.8	76.1
chr6	113037940	113037941	Brpf1	9.3	40.8	57.8
chr6	112729006	112729007	Brpf1	-19	39.3	42.8
chr17	28930667	28930668	Brpf3	29.8	32.3	46.8
chr17	28707362	28707363	Brpf3	17.2	38.5	38
chr19	36896888	36896889	Btaf1	42.3	55.1	30
chr19	36903929	36903930	Btaf1	30	44.1	16.5
chr7	82235963	82235964	Btbd1	38.8	32	25.7
chr10	85617032	85617033	Btbd11	63.4	65.9	70.6
chr10	85539691	85539692	Btbd11	50.8	58.8	54.6
chr11	114830462	114830463	Btbd17	14.7	31.3	22.5
chr4	116782793	116782794	Btbd19	9.2	39	44.1
chr4	116854925	116854926	Btbd19	7.4	48.1	38.8
chr12	112747068	112747069	Btbd6	10.1	30.5	24.3
chr17	29975673	29975674	Btbd9	42.6	54.3	66.1
chr17	30826335	30826336	Btbd9	42.3	43.1	-21.3
chr17	29680635	29680636	Btbd9	35	59.3	75.1
chr17	29731773	29731774	Btbd9	33.5	52.8	75.1
chr14	31781854	31781855	Btd	55.8	48.3	46.3
chr14	31934021	31934022	Btd	47.1	40.3	44.6
chr10	97313447	97313448	Btg1	75.1	89.2	93.9
chr10	96188191	96188192	Btg1	48.3	58.6	61.6
chr10	96309228	96309229	Btg1	47.1	57.1	51.8
chr10	96331213	96331214	Btg1	37.5	51.1	53.3
chr10	96955284	96955285	Btg1	25.8	54.1	69.4
chr1	134097306	134097307	Btg2	36.3	50.3	28.5
chr1	133763004	133763005	Btg2	35.3	33.5	49.8
chr1	134062368	134062369	Btg2	27	49.3	19.2
chr1	133185368	133185369	Btg2	9.2	46.3	47.3
chr16	78238914	78238915	Btg3	52.3	47.3	34.8
chr16	77444872	77444873	Btg3	15	51.8	47.1
chr16	78321996	78321997	Btg3	7.9	40.8	22
chr2	128394022	128394023	Bub1	59.6	73.9	68.4
chr2	128339626	128339627	Bub1	40	48.1	38.3
chr12	35895553	35895554	Bzw2	25.3	41.6	64.9
chr11	88517026	88517027	C030037D09Rik	56.8	58.8	62.4
chr11	88238448	88238449	C030037D09Rik	54.6	78.4	81.7
chr11	88309559	88309560	C030037D09Rik	50.8	64.9	74.4
chr11	88455821	88455822	C030037D09Rik	50.8	61.1	64.4
chr11	88482406	88482407	C030037D09Rik	50.8	52.8	65.1
chr11	88406753	88406754	C030037D09Rik	50.6	64.1	73.1
chr11	88253732	88253733	C030037D09Rik	48.1	73.6	81.9
chr11	88525847	88525848	C030037D09Rik	45.3	49.8	60.9
chr11	88584087	88584088	C030037D09Rik	44.8	60.3	43.1
chr11	88559542	88559543	C030037D09Rik	41.8	40.6	60.3
chr11	88594100	88594101	C030037D09Rik	39.3	44.8	53.6
chr11	88534970	88534971	C030037D09Rik	38	54.1	63.4
chr11	88472255	88472256	C030037D09Rik	37.5	57.8	64.1
chr11	88140610	88140611	C030037D09Rik	28.5	33	34.5
chr11	88821201	88821202	C030037D09Rik	28.5	42.8	51.3
chr11	88149264	88149265	C030037D09Rik	27	39.8	35.5
chr11	88119108	88119109	C030037D09Rik	24.5	43.3	35.8
chr13	84751758	84751759	C130071C03Rik	90.7	92.7	93.7
chr13	84783417	84783418	C130071C03Rik	86.9	88.2	85.2
chr13	84626216	84626217	C130071C03Rik	79.9	85.9	75.9
chr13	84638847	84638848	C130071C03Rik	78.6	85.4	75.6
chr13	84613191	84613192	C130071C03Rik	78.1	85.2	74.1
chr13	84285802	84285803	C130071C03Rik	76.6	73.6	68.1
chr13	84546893	84546894	C130071C03Rik	76.1	74.4	62.4
chr13	84806067	84806068	C130071C03Rik	74.4	79.9	79.4
chr13	84571515	84571516	C130071C03Rik	71.1	86.4	74.4
chr11	18981618	18981619	C1d	77.6	78.1	74.9
chr6	8897106	8897107	C1galt1	39.8	47.3	37.3
chr6	7971858	7971859	C1galt1	38.8	32.5	39
chr6	8694456	8694457	C1galt1	33.5	47.8	55.8
chr6	8660609	8660610	C1galt1	24	45.8	55.8
chr11	71986693	71986694	C1qbp	52.1	61.6	54.8
chr18	57316540	57316541	C330018D20Rik	27.8	32.8	24.5
chr5	76665566	76665567	C530008M17Rik	55.3	66.6	72.1
chr9	77806770	77806771	C920006O11Rik	33.5	35.5	16.5
chr14	57921442	57921443	Cab39l	40.3	38.8	30
chr10	75881797	75881798	Cabin1	37.5	63.9	59.8
chr10	75873193	75873194	Cabin1	33.3	62.1	51.6
chr18	12026422	12026423	Cables1	24	45.6	52.6
chr4	100974364	100974365	Cachd1	67.4	53.8	71.6
chr4	101082477	101082478	Cachd1	36.8	35.3	46.8
chr4	100886569	100886570	Cachd1	29.8	46.6	39.5
chr11	94341925	94341926	Cacna1g	70.6	75.1	78.6
chr11	94134921	94134922	Cacna1g	48.1	59.3	58.8
chr11	94233364	94233365	Cacna1g	47.1	49.6	54.8
chr11	94408028	94408029	Cacna1g	39	54.3	49.1
chr11	94160518	94160519	Cacna1g	23.5	49.6	51.1
chr11	97812390	97812391	Cacnb1	31.5	35.5	46.1
chr11	97818594	97818595	Cacnb1	29.5	47.1	42.3
chr11	109200051	109200052	Cacng4	64.9	51.3	48.6
chr11	107683518	107683519	Cacng4	30.5	42.3	49.6
chr9	46329234	46329235	Cadm1	61.9	64.4	80.1
chr9	48197257	48197258	Cadm1	31.3	41.3	42.8
chr9	46483305	46483306	Cadm1	29	47.8	68.4
chr9	46978604	46978605	Cadm1	24	47.1	58.6
chr9	46967228	46967229	Cadm1	23	54.6	63.9
chr9	47280659	47280660	Cadm1	18	58.1	32.5
chr9	46955731	46955732	Cadm1	17.7	42.1	63.6
chr9	46555218	46555219	Cadm1	13.7	33.5	41.6
chr9	47022550	47022551	Cadm1	6.1	47.1	62.9
chr9	47052931	47052932	Cadm1	-6.6	54.8	53.6
chr9	47070073	47070074	Cadm1	-9.6	47.6	58.3
chr9	47077747	47077748	Cadm1	-20.9	53.8	51.6
chr15	102704611	102704612	Calcoco1	39.5	49.8	38.5
chr12	100337725	100337726	Calm1	63.4	68.9	85.4
chr12	100305821	100305822	Calm1	52.8	47.1	64.4
chr12	100290013	100290014	Calm1	45.3	51.1	50.1
chr17	87326817	87326818	Calm2	40	68.1	69.6
chr8	84197756	84197757	Calr	24.5	41.6	29.2
chr8	84639053	84639054	Calr	11.7	41.1	43.6
chr1	194663299	194663300	Camk1g	55.6	60.6	62.9
chr4	138692421	138692422	Camk2n1	72.6	81.2	79.9
chr11	74532101	74532102	Camkk1	83.4	86.9	86.2
chr11	72576734	72576735	Camkk1	38	45.1	36.5
chr4	151387057	151387058	Camta1	54.3	58.8	65.1
chr6	115123629	115123630	Cand2	-16.8	32	14.5
chr13	46434014	46434015	Cap2	26.5	38.3	41.8
chr6	148253124	148253125	Caprin2	49.1	76.6	72.4
chr6	17143256	17143257	Capza2	26.3	43.3	48.3
chr6	5404084	5404085	Casd1	75.9	66.4	64.1
chr6	5445323	5445324	Casd1	62.1	46.6	39
chr6	3513208	3513209	Casd1	61.9	65.9	71.9
chr6	5080399	5080400	Casd1	52.6	46.8	35.5
chr6	3531716	3531717	Casd1	48.3	53.8	52.3
chr6	5015767	5015768	Casd1	34.5	34	27.2
chr11	115779454	115779455	Caskin2	42.1	37.5	33.3
chr8	47334440	47334441	Casp3	46.3	44.1	57.1
chr8	47241222	47241223	Casp3	36.3	44.1	40.5
chr8	46924929	46924930	Casp3	20.7	46.3	45.3
chr19	55380216	55380217	Casp7	39.5	37.8	43.8
chr4	32074818	32074819	Casp8ap2	48.8	69.6	76.4
chr4	32250961	32250962	Casp8ap2	5.5	44.8	52.8
chr2	103690295	103690296	Cat	30	39.8	47.1
chr2	154466500	154466501	Cbfa2t2	36	36	28.3
chr16	51752488	51752489	Cblb	10.4	47.6	11.4
chr12	31728859	31728860	Cbll1	67.4	47.8	48.6
chr12	31896466	31896467	Cbll1	62.9	70.6	65.1
chr12	31836769	31836770	Cbll1	49.3	58.6	45.1
chr8	87264860	87264861	Cbln1	47.8	54.8	44.3
chr8	87152603	87152604	Cbln1	41.3	64.4	68.6
chr16	92457429	92457430	Cbr1	75.4	69.4	70.4
chr16	92646083	92646084	Cbr1	63.4	63.4	56.8
chr8	61248407	61248408	Cbr4	54.6	56.1	63.9
chr8	61308696	61308697	Cbr4	37	50.1	47.3
chr8	61274831	61274832	Cbr4	35.3	55.6	52.6
chr8	61324949	61324950	Cbr4	31.3	41.8	51.8
chr8	61403486	61403487	Cbr4	18	46.1	44.6
chr11	95990761	95990762	Cbx1	16.2	49.8	37.3
chr11	95983135	95983136	Cbx1	14.7	42.8	42.3
chr6	51857602	51857603	Cbx3	28.2	61.9	73.9
chr6	51849634	51849635	Cbx3	15.5	63.1	67.1
chr15	102704611	102704612	Cbx5	11.6	36.5	56.1
chr15	79193625	79193626	Cby1	40	53.3	47.1
chr4	108350593	108350594	Cc2d1b	29	34.8	38.5
chr4	108070926	108070927	Cc2d1b	-12.5	33.5	40.6
chr14	69913236	69913237	Ccar2	35.5	47.3	30.8
chr14	70312836	70312837	Ccar2	20.2	50.6	41.6
chr18	45015394	45015395	Ccdc112	22.7	50.3	48.6
chr1	34189890	34189891	Ccdc115	44.8	41.8	28.3
chr1	34183363	34183364	Ccdc115	36.8	39.3	25.5
chr1	34060998	34060999	Ccdc115	17.7	41.1	12.9
chr1	34103610	34103611	Ccdc115	12.7	38.3	15
chr11	5196880	5196881	Ccdc117	-16.4	37.5	36
chr13	74522093	74522094	Ccdc127	71.6	59.6	50.1
chr13	74462869	74462870	Ccdc127	49.8	33.3	33.8
chr8	84639053	84639054	Ccdc130	36.5	51.3	54.3
chr8	84197756	84197757	Ccdc130	32.3	36	28.3
chr16	34170585	34170586	Ccdc14	60.3	66.6	75.9
chr16	34562321	34562322	Ccdc14	28.5	33.3	36
chr9	36951301	36951302	Ccdc15	35	42.3	16
chr9	36821815	36821816	Ccdc15	32.3	49.6	45.3
chr4	116782793	116782794	Ccdc163	69.9	65.9	62.9
chr17	30489563	30489564	Ccdc167	27	45.3	74.1
chr17	30468102	30468103	Ccdc167	27	59.3	77.1
chr17	30541176	30541177	Ccdc167	25.8	53.3	67.1
chr17	30497736	30497737	Ccdc167	23.5	43.1	77.6
chr17	30454303	30454304	Ccdc167	22.2	63.9	79.9
chr17	30506930	30506931	Ccdc167	21.8	53.6	72.4
chr17	29975673	29975674	Ccdc167	15.2	40.8	43.3
chr17	30346997	30346998	Ccdc167	-4.4	42.6	51.6
chr17	30279882	30279883	Ccdc167	-13.8	37.3	38.5
chr17	30187730	30187731	Ccdc167	-16.3	39.5	40.3
chr2	69761563	69761564	Ccdc173	38	30.5	22
chr2	69684199	69684200	Ccdc173	34.5	39	36.8
chr6	91617021	91617022	Ccdc174	24.8	31.5	25.5
chr12	80858416	80858417	Ccdc177	30	45.6	51.8
chr12	79346871	79346872	Ccdc177	-22.8	58.8	78.1
chr10	87102381	87102382	Ccdc53	43.1	32.3	29.3
chr11	120833831	120833832	Ccdc57	21.8	36.3	35.5
chr6	119492519	119492520	Ccdc77	27.5	73.9	83.7
chr6	119585722	119585723	Ccdc77	-5.5	36	35
chr9	13700004	13700005	Ccdc82	86.7	86.7	86.2
chr9	13652472	13652473	Ccdc82	85.9	83.4	84.4
chr9	13577461	13577462	Ccdc82	68.9	66.4	63.6
chr9	13529063	13529064	Ccdc82	60.1	60.3	61.4
chr12	108255844	108255845	Ccdc85c	33	48.1	22.7
chr12	108242644	108242645	Ccdc85c	32	45.3	44.8
chr12	108320420	108320421	Ccdc85c	19.2	37.8	30
chr12	108565564	108565565	Ccdc85c	6.2	40	34
chr12	108432457	108432458	Ccdc85c	-13.3	40.8	42.3
chr19	10589279	10589280	Ccdc86	40.5	45.1	37.5
chr12	102730665	102730666	Ccdc88c	35.8	65.4	62.4
chr7	16326092	16326093	Ccdc9	35.3	43.3	32.5
chr7	16365184	16365185	Ccdc9	31.3	44.1	48.3
chr7	93093652	93093653	Ccdc90b	29	36.8	34.3
chr7	92985308	92985309	Ccdc90b	16.7	35	32.5
chr1	120644228	120644229	Ccdc93	60.9	58.8	72.1
chr3	37204382	37204383	Ccna2	49.1	78.9	67.4
chr6	127361484	127361485	Ccnd2	83.9	86.7	76.4
chr6	127333466	127333467	Ccnd2	70.9	80.1	55.6
chr6	127418398	127418399	Ccnd2	60.9	75.6	65.9
chr6	127394127	127394128	Ccnd2	60.3	72.6	58.8
chr6	127252032	127252033	Ccnd2	58.3	59.3	13.2
chr6	127405925	127405926	Ccnd2	58.1	71.1	63.1
chr17	47571060	47571061	Ccnd3	23	35.5	23
chr7	37364286	37364287	Ccne1	-11.8	64.4	59.6
chr4	11036042	11036043	Ccne2	28.5	53.6	30.3
chr5	92698742	92698743	Ccng2	8.8	46.8	55.3
chr5	92708252	92708253	Ccng2	-9.6	40.5	51.6
chr13	84783417	84783418	Ccnh	16.7	30.3	52.3
chr5	92708252	92708253	Ccni	13.5	40	59.3
chr5	92698742	92698743	Ccni	11.5	48.8	53.6
chr19	40737623	40737624	Ccnj	6.8	34.5	33.5
chr11	43612945	43612946	Ccnjl	55.1	48.6	55.6
chr11	43643954	43643955	Ccnjl	46.8	35	39
chr11	44315806	44315807	Ccnjl	46.1	40	55.1
chr11	43575114	43575115	Ccnjl	36.3	46.6	46.3
chr12	108285318	108285319	Ccnk	43.1	49.1	43.6
chr12	108320420	108320421	Ccnk	33	45.8	35.8
chr12	108265027	108265028	Ccnk	16.2	34.5	22.7
chr12	108444130	108444131	Ccnk	9.2	34	40.3
chr12	108565564	108565565	Ccnk	-7.5	35.8	28.5
chr12	108432457	108432458	Ccnk	-9.3	46.8	33.8
chr3	65364989	65364990	Ccnl1	62.4	63.1	65.6
chr3	65550324	65550325	Ccnl1	60.6	66.1	51.3
chr3	65455965	65455966	Ccnl1	55.1	47.8	44.8
chr3	65974865	65974866	Ccnl1	44.1	39.3	14.2
chr3	65586987	65586988	Ccnl1	38.5	36	14.2
chr1	127537501	127537502	Ccnt2	39.3	65.1	59.6
chr1	127556170	127556171	Ccnt2	39.3	48.8	48.6
chr1	127575667	127575668	Ccnt2	29	51.3	50.6
chr18	9810641	9810642	Ccny	51.3	32.3	27.8
chr18	9830100	9830101	Ccny	50.8	58.1	51.8
chr10	117095037	117095038	Cct2	22.8	37.5	21.8
chr11	22632097	22632098	Cct4	72.6	74.4	78.4
chr11	23211529	23211530	Cct4	36.8	32.3	23.5
chr5	129156156	129156157	Cct6a	47.3	34.8	41.6
chr6	85937214	85937215	Cct7	36.5	48.1	54.1
chr16	87743476	87743477	Cct8	64.6	70.4	43.3
chr10	43759921	43759922	Cd24a	63.1	33.5	39.3
chr10	45000745	45000746	Cd24a	4.7	45.3	60.9
chr10	44994142	44994143	Cd24a	-6.6	38.3	57.8
chr9	58296255	58296256	Cd276	24.3	35.5	54.8
chr7	19326934	19326935	Cd3eap	35.5	44.6	17.4
chr11	70029135	70029136	Cd68	-27.6	48.8	50.8
chr2	93230199	93230200	Cd82	51.8	56.8	69.6
chr2	92870853	92870854	Cd82	47.6	41	55.8
chr2	93263213	93263214	Cd82	-5.7	31	31
chr2	93303750	93303751	Cd82	-6.6	30.8	23
chr6	125575805	125575806	Cd9	43.8	50.3	47.8
chr14	60690297	60690298	Cdadc1	19.2	50.3	79.9
chr2	5117273	5117274	Cdc123	65.4	70.9	72.1
chr2	5314869	5314870	Cdc123	34.8	48.8	47.6
chr3	116836000	116836001	Cdc14a	19.7	38	26.8
chr9	110206258	110206259	Cdc25a	-40.7	37.8	28.3
chr2	131508742	131508743	Cdc25b	28.5	45.8	43.8
chr19	29350290	29350291	Cdc37l1	50.8	65.6	58.1
chr19	29285427	29285428	Cdc37l1	30.3	44.1	49.3
chr4	136864571	136864572	Cdc42	24	30.8	23.5
chr12	111088539	111088540	Cdc42bpb	34.5	63.1	71.4
chr11	114596936	114596937	Cdc42ep4	48.8	50.3	60.6
chr11	114478526	114478527	Cdc42ep4	41.3	46.8	32.3
chr11	113782304	113782305	Cdc42ep4	29	49.3	31.3
chr11	114402844	114402845	Cdc42ep4	20.8	38.8	32
chr11	54846008	54846009	Cdc42se2	44.8	56.8	44.3
chr11	54754675	54754676	Cdc42se2	27	52.6	33.5
chr11	54761370	54761371	Cdc42se2	24	48.8	41.3
chr16	18686991	18686992	Cdc45	60.6	58.1	51.1
chr17	44327999	44328000	Cdc5l	18.2	68.4	66.1
chr11	99134560	99134561	Cdc6	28	41.6	48.8
chr5	107237772	107237773	Cdc7	37.8	39	40.3
chr12	112747068	112747069	Cdca4	56.8	47.8	50.6
chr2	73143028	73143029	Cdca7	29.3	69.6	57.3
chr12	118660636	118660637	Cdca7l	48.3	54.6	50.6
chr12	118650935	118650936	Cdca7l	44.6	60.6	47.8
chr8	100940578	100940579	Cdh11	82.9	85.2	88.7
chr8	103443363	103443364	Cdh11	57.8	74.6	58.6
chr8	103314053	103314054	Cdh11	56.8	49.3	52.3
chr8	103582845	103582846	Cdh11	43.1	68.4	68.9
chr8	103273195	103273196	Cdh11	37.5	54.6	52.8
chr18	16217618	16217619	Cdh2	61.8	68.6	77.4
chr18	16561387	16561388	Cdh2	47.8	32.3	9.4
chr18	16644722	16644723	Cdh2	37.8	36.8	34.5
chr18	16670048	16670049	Cdh2	34.5	54.6	27.5
chr18	16293723	16293724	Cdh2	29.5	47.3	26.5
chr18	15215386	15215387	Cdh2	25	42.1	34.5
chr18	16358411	16358412	Cdh2	21.2	44.8	27.3
chr18	16714925	16714926	Cdh2	-5.2	33.3	13.9
chr18	16702898	16702899	Cdh2	-8.1	31.5	15.2
chr2	165136669	165136670	Cdh22	57.1	64.1	61.6
chr2	165127583	165127584	Cdh22	56.1	63.6	63.9
chr2	165043184	165043185	Cdh22	48.6	41.3	49.6
chr2	165215271	165215272	Cdh22	15.5	46.3	41
chr2	165267253	165267254	Cdh22	6.7	32.5	28
chr15	13393309	13393310	Cdh6	33	65.9	30.3
chr10	68154201	68154202	Cdk1	48.6	33.5	47.1
chr8	122523859	122523860	Cdk10	21.8	64.1	53.6
chr8	122517314	122517315	Cdk10	17	55.3	55.6
chr5	5040512	5040513	Cdk14	50.8	58.1	63.6
chr10	40519461	40519462	Cdk19	64.4	67.1	62.6
chr10	40500068	40500069	Cdk19	44.6	54.8	53.8
chr10	40444223	40444224	Cdk19	40.5	40	43.3
chr10	126930622	126930623	Cdk4	49.1	55.8	57.6
chr11	81613745	81613746	Cdk5r1	63.9	63.1	79.4
chr11	80578354	80578355	Cdk5r1	39.3	47.8	64.1
chr11	80622122	80622123	Cdk5r1	20.5	47.1	72.9
chr4	72167373	72167374	Cdk5rap2	71.1	75.6	66.6
chr11	96875098	96875099	Cdk5rap3	55.8	54.6	53.6
chr11	95990761	95990762	Cdk5rap3	18	38	47.8
chr2	32914930	32914931	Cdk9	28.5	35.5	48.1
chr2	32908653	32908654	Cdk9	26.5	34.3	50.3
chr13	28801840	28801841	Cdkal1	62.6	59.6	44.3
chr13	28810560	28810561	Cdkal1	60.3	53.1	45.1
chr13	28785082	28785083	Cdkal1	58.8	65.1	43.3
chr13	28544547	28544548	Cdkal1	52.1	62.6	61.9
chr13	28693667	28693668	Cdkal1	50.6	59.3	46.3
chr13	28416670	28416671	Cdkal1	45.8	66.1	69.1
chr13	29210678	29210679	Cdkal1	45.3	33.3	7.2
chrX	160611840	160611841	Cdkl5	27	67.4	67.6
chrX	160351736	160351737	Cdkl5	20.5	44.1	34
chr6	136549568	136549569	Cdkn1b	53.1	71.1	52.6
chr8	47691082	47691083	Cdkn2aip	36	35.3	12.2
chr4	111443700	111443701	Cdkn2c	60.6	57.8	63.9
chr14	45463465	45463466	Cdkn3	64.9	60.3	58.3
chr7	121579326	121579327	Cdr2	34.3	30.3	29.8
chr8	122523859	122523860	Cdt1	43.8	36.5	39.8
chr8	122517314	122517315	Cdt1	35.8	40	41.8
chr8	122804610	122804611	Cdt1	21	44.6	45.8
chr13	34814721	34814722	Cdyl	30.8	31.3	40.3
chr6	120539809	120539810	Cecr2	55.6	72.1	70.4
chr6	120581576	120581577	Cecr2	55.1	61.4	66.6
chr6	120651134	120651135	Cecr2	39.8	44.3	28.5
chr6	120716464	120716465	Cecr2	19	51.1	38.3
chr6	120675885	120675886	Cecr5	55.3	62.6	76.1
chr6	120716464	120716465	Cecr5	54.3	72.9	80.1
chr6	120651134	120651135	Cecr5	39.3	49.8	50.3
chr2	90989058	90989059	Celf1	38	47.6	53.8
chr2	90955951	90955952	Celf1	37.8	30.8	37
chr2	6546609	6546610	Celf2	35.5	33.3	16.7
chr2	6872055	6872056	Celf2	9.2	45.1	39.5
chr2	7310279	7310280	Celf2	-8.6	34	25
chr18	27657370	27657371	Celf4	52.1	57.6	73.6
chr18	25551822	25551823	Celf4	38	43.6	58.6
chr18	25582961	25582962	Celf4	34.5	35.8	37.8
chr18	25643867	25643868	Celf4	23.2	37	26.5
chr10	82178509	82178510	Celf5	-20.1	54.6	65.1
chr15	86006052	86006053	Celsr1	21.8	41.8	40.3
chr15	85994517	85994518	Celsr1	21.5	46.8	42.6
chr3	108433759	108433760	Celsr2	38.5	48.1	50.1
chr3	108425630	108425631	Celsr2	31.5	45.1	40.3
chr9	108749324	108749325	Celsr3	29.3	37.8	16.7
chr2	131508742	131508743	Cenpb	32	45.8	39.3
chr3	134259446	134259447	Cenpe	51.3	53.6	42.3
chr1	189978832	189978833	Cenpf	52.3	50.8	63.9
chr8	116935275	116935276	Cenpn	37.3	36	33
chr11	62495327	62495328	Cenpv	30.3	39.3	32
chr10	30406205	30406206	Cenpw	33.3	57.3	22.3
chr18	53950955	53950956	Cep120	56.1	58.3	60.6
chr18	52910348	52910349	Cep120	18.7	49.1	43.8
chr12	89474299	89474300	Cep128	67.9	85.2	85.7
chr11	120316566	120316567	Cep131	47.6	56.3	57.6
chr5	75189431	75189432	Cep135	32.3	34	38.5
chr1	177702812	177702813	Cep170	66.1	70.1	65.4
chr1	177684605	177684606	Cep170	58.3	64.9	62.1
chr1	177612324	177612325	Cep170	37.8	45.1	18.7
chr16	32516049	32516050	Cep19	13.4	54.1	49.8
chr16	32539316	32539317	Cep19	10.4	46.1	39.5
chr18	67370200	67370201	Cep192	24.5	39	36.8
chr18	67497921	67497922	Cep192	13.7	47.1	57.6
chr9	16500247	16500248	Cep295	26.5	47.8	45.3
chr6	30526859	30526860	Cep41	53.1	63.9	66.9
chr6	30628336	30628337	Cep41	32.8	50.6	46.1
chr6	30674868	30674869	Cep41	20.7	37.5	28.7
chr6	30682796	30682797	Cep41	19.2	34.3	38
chr9	13297184	13297185	Cep57	21.7	48.3	34.5
chr9	13310705	13310706	Cep57	12.5	46.3	32.5
chr9	102865381	102865382	Cep63	76.4	80.4	77.1
chr11	20400897	20400898	Cep68	69.1	55.8	57.6
chr11	20664217	20664218	Cep68	44.6	52.8	51.3
chr9	99153114	99153115	Cep70	52.6	33.8	41.1
chr18	67370200	67370201	Cep76	52.8	43.6	41.6
chr18	67497921	67497922	Cep76	39.5	55.3	47.3
chr19	14505377	14505378	Cep78	72.9	63.4	64.4
chr19	14566452	14566453	Cep78	64.1	66.9	67.4
chr19	14890634	14890635	Cep78	40.8	31.3	40
chr19	16354010	16354011	Cep78	-16.3	34.8	33
chr10	94918452	94918453	Cep83	55.6	43.6	53.6
chr10	52742917	52742918	Cep85l	43.3	41.8	41.8
chr10	53462676	53462677	Cep85l	40.6	43.1	49.8
chr16	56057149	56057150	Cep97	40.6	55.8	57.8
chr15	99420811	99420812	Cers5	-4.4	41.6	35.8
chr2	69036012	69036013	Cers6	56.3	65.1	61.4
chr2	69003843	69003844	Cers6	44.3	49.8	40.8
chr2	69418629	69418630	Cers6	24.3	56.8	74.9
chr11	29680337	29680338	Cfap36	23.5	34.8	38.3
chr19	47493183	47493184	Cfap43	49.3	58.3	50.1
chr12	55447044	55447045	Cfl2	11.5	40.6	15.5
chr12	55438846	55438847	Cfl2	9.1	47.3	12.6
chr16	62940608	62940609	Cggbp1	67.6	78.1	75.1
chr16	63011853	63011854	Cggbp1	61.4	76.6	64.6
chr16	63806940	63806941	Cggbp1	8.7	35.3	38.8
chr3	94464927	94464928	Cgn	42.3	53.8	51.8
chr14	46988512	46988513	Cgrrf1	43.3	42.3	31.3
chr16	94313516	94313517	Chaf1b	20	59.3	55.6
chr14	20596179	20596180	Chchd1	9.7	33.5	31.5
chr10	75881797	75881798	Chchd10	53.1	43.6	43.1
chr10	75873193	75873194	Chchd10	51.8	44.1	30.3
chr6	31598023	31598024	Chchd3	48.1	50.1	24
chr6	33872287	33872288	Chchd3	22.4	49.3	50.1
chr6	91302024	91302025	Chchd4	28	33.5	21.5
chr6	91720306	91720307	Chchd4	24	30.3	43.8
chr6	91729271	91729272	Chchd4	21	32.8	43.3
chr6	88925731	88925732	Chchd6	71.4	77.1	80.7
chr6	89059143	89059144	Chchd6	70.1	63.4	52.1
chr6	88976352	88976353	Chchd6	65.4	71.1	73.9
chr6	89011198	89011199	Chchd6	64.6	62.1	62.1
chr17	15678120	15678121	Chd1	44.8	38.5	19.5
chr7	73617827	73617828	Chd2	76.9	79.1	79.6
chr7	73607551	73607552	Chd2	63.4	70.4	75.4
chr7	73557503	73557504	Chd2	43.6	56.8	49
chr7	73595424	73595425	Chd2	41	66.1	50.6
chr7	74354272	74354273	Chd2	32.3	79.1	79.1
chr7	73583939	73583940	Chd2	25.3	40.6	32.5
chr11	69528100	69528101	Chd3	55.3	38.3	43.3
chr11	69528100	69528101	Chd3os	58.6	46.8	43.1
chr2	162641882	162641883	Chd6	81.4	74.4	77.9
chr4	9028328	9028329	Chd7	71.4	57.3	73.9
chr4	9118181	9118182	Chd7	69.9	67.4	59.1
chr4	8921717	8921718	Chd7	43.3	43.1	44.6
chr4	8911120	8911121	Chd7	35.3	49.6	52.8
chr4	8799773	8799774	Chd7	23.8	51.8	47.8
chr4	8646856	8646857	Chd7	8.2	45	15.2
chr8	89824316	89824317	Chd9	49.3	73.9	69.1
chr8	90870289	90870290	Chd9	44.6	32.5	33
chr8	90861761	90861762	Chd9	43.8	39.8	37
chr8	89926850	89926851	Chd9	-8.7	48.6	44.3
chr9	35434085	35434086	Chek1	77.4	75.6	76.4
chr5	111220991	111220992	Chek2	45.3	72.6	68.9
chr5	110979955	110979956	Chek2	13.9	33	53.6
chr12	102730665	102730666	Chga	69.4	60.3	64.4
chr5	74999806	74999807	Chic2	32.3	36	27.3
chr5	75012659	75012660	Chic2	25.2	31	16.2
chr1	175039876	175039877	Chml	70.1	77.1	66.9
chr1	175867612	175867613	Chml	33.3	51.8	50.3
chr8	122523859	122523860	Chmp1a	24.8	46.3	46.1
chr8	122517314	122517315	Chmp1a	21	47.3	53.3
chr8	122804610	122804611	Chmp1a	-10.1	35	37.8
chr2	154423676	154423677	Chmp4b	25.5	47.3	48.3
chr11	119644882	119644883	Chmp6	33.5	32.5	25.8
chr14	70312836	70312837	Chmp7	-12.5	34	35
chr9	16500247	16500248	Chordc1	82.2	66.4	46.3
chr9	16399204	16399205	Chordc1	53.1	55.3	35.8
chr1	77462528	77462529	Chpf	68.4	48.3	50.8
chr1	75124986	75124987	Chpf	16.7	35.5	50.6
chr7	132458300	132458301	Chst15	45.1	56.8	53.3
chr7	131465817	131465818	Chst15	44.3	47.8	20
chr7	132404440	132404441	Chst15	34	40.3	44.1
chr7	132233668	132233669	Chst15	27.3	48.1	52.3
chr7	132261522	132261523	Chst15	18.5	36	19.2
chr7	132247975	132247976	Chst15	15.4	35.8	39.5
chr9	95072680	95072681	Chst2	49.6	53.1	57.1
chr7	66660147	66660148	Chsy1	72.9	83.9	83.7
chr7	67619691	67619692	Chsy1	51.3	55.3	80.7
chr17	25561184	25561185	Chtf18	37.8	43.8	35
chr8	106728134	106728135	Chtf8	63.9	73.6	78.6
chr8	106761672	106761673	Chtf8	55.1	41.6	54.3
chr3	90623943	90623944	Chtop	53.6	58.8	61.4
chr2	127774884	127774885	Ciao1	-8.9	36.5	-6.5
chr12	110472755	110472756	Cinp	18.7	43.1	53.1
chr12	86787020	86787021	Cipc	71.1	78.4	76.9
chr12	86824650	86824651	Cipc	53.1	59.6	61.4
chr12	86700613	86700614	Cipc	40	43.1	26
chr2	72122945	72122946	Cir1	58.1	65.1	71.4
chr2	72638810	72638811	Cir1	43.3	39.3	43.3
chr8	106728134	106728135	Cirh1a	63.9	73.6	78.6
chr8	106761672	106761673	Cirh1a	55.1	41.6	54.3
chr10	17234519	17234520	Cited2	70.9	74.9	65.1
chr10	17178075	17178076	Cited2	68.4	64.4	59.6
chr10	17202525	17202526	Cited2	62.4	70.6	61.6
chr10	17331671	17331672	Cited2	59.8	68.9	68.4
chr10	17480121	17480122	Cited2	51.3	47.3	31.3
chr2	32559352	32559353	Ciz1	30	33	41.6
chr10	83915311	83915312	Ckap4	22.8	51.1	37
chr10	83958420	83958421	Ckap4	9.5	32	27.3
chr2	90989058	90989059	Ckap5	5.7	35.8	19.2
chr12	111692749	111692750	Ckb	39.5	63.4	45.1
chr8	104301792	104301793	Cklf	28.5	31	23.3
chr13	51580815	51580816	Cks2	-7.3	33.3	32.3
chr3	108433759	108433760	Clcc1	33	43	33.3
chr3	108425630	108425631	Clcc1	26.8	47.6	40.3
chr16	21382918	21382919	Clcn2	60.9	70.4	54.3
chr16	21398544	21398545	Clcn2	60.3	76.1	72.4
chr16	21339362	21339363	Clcn2	55.8	51.3	46.1
chr16	21311323	21311324	Clcn2	47.3	45.3	41.3
chr16	20805031	20805032	Clcn2	18.5	34.3	9.6
chr8	61516748	61516749	Clcn3	65.4	79.1	74.4
chr8	61403486	61403487	Clcn3	31.8	42.1	32.5
chr8	61606916	61606917	Clcn3	26.3	40	46.3
chrX	7714094	7714095	Clcn5	34.8	49.3	54.6
chr5	5040512	5040513	Cldn12	-15.3	31.3	35
chr16	59604086	59604087	Cldnd1	49.3	45.1	47.6
chr16	58303413	58303414	Cldnd1	37.8	56.3	42.8
chr16	10071257	10071258	Clec16a	24.5	31.5	31.3
chr4	135259173	135259174	Clic4	21.5	35.3	25
chr11	44657243	44657244	Clint1	67.1	70.6	75.9
chr11	44708077	44708078	Clint1	60.9	69.4	64.9
chr11	44740645	44740646	Clint1	59.1	66.9	62.1
chr11	44900717	44900718	Clint1	50.6	56.1	61.4
chr11	45003890	45003891	Clint1	44.1	63.4	70.6
chr17	72194384	72194385	Clip4	15.1	37.3	21.8
chr9	63092097	63092098	Cln6	45.8	58.3	42.3
chr9	63786353	63786354	Cln6	34.5	53.8	45.8
chr2	84636289	84636290	Clp1	-22.4	34.8	42.3
chr9	65197266	65197267	Clpx	48.3	66.4	62.6
chr4	126779961	126779962	Clspn	52.6	39.5	51.1
chr4	126763093	126763094	Clspn	41.3	58.3	62.4
chr4	126706527	126706528	Clspn	35	39.5	38
chr9	118256459	118256460	Cmc1	11	31.3	29.3
chr8	116935275	116935276	Cmc2	37.3	36	33
chr8	117333482	117333483	Cmip	43.1	39.3	47.3
chr16	58303413	58303414	Cmss1	61.4	61.6	62.4
chr16	58499617	58499618	Cmss1	45.6	54.3	55.1
chr8	104376505	104376506	Cmtm3	19.7	30.3	29.7
chr8	104376505	104376506	Cmtm4	35	43.1	25.3
chr8	110482488	110482489	Cmtr2	61.6	62.9	66.9
chr8	110664846	110664847	Cmtr2	17.2	36.8	24.3
chr6	88074990	88074991	Cnbp	46.3	41.6	43.6
chr18	86463144	86463145	Cndp2	67.9	80.9	79.9
chr8	87703283	87703284	Cnep1r1	27.5	38.3	49.6
chrX	157732481	157732482	Cnksr2	48.3	46.3	58.1
chr3	121379051	121379052	Cnn3	37.8	34	24.8
chr3	121467281	121467282	Cnn3	30.3	34.8	22.8
chr9	114584637	114584638	Cnot10	26.3	34.5	21.2
chr9	114527878	114527879	Cnot10	-15.9	31	18.2
chr1	39025598	39025599	Cnot11	57.3	64.9	71.1
chr1	38847701	38847702	Cnot11	36	34.5	29.5
chr11	57962966	57962967	Cnot8	60.6	56.6	59.3
chr11	57531741	57531742	Cnot8	-15.3	35.3	26.3
chr5	29254547	29254548	Cnpy1	50.6	50.1	50.8
chr17	46857716	46857717	Cnpy3	37.8	40.8	38
chr4	33586729	33586730	Cnr1	42.8	52.6	61.1
chr1	179575039	179575040	Cnst	30.5	34.5	24.3
chr4	84173532	84173533	Cntln	48.3	41.8	44.1
chr11	69528100	69528101	Cntrob	45.1	47.8	56.3
chr7	100591331	100591332	Coa4	30.8	38.8	47.8
chr1	36841963	36841964	Coa5	31.8	51.1	50.3
chr1	36883758	36883759	Coa5	31	42.8	39.5
chr4	108431390	108431391	Coa7	31.3	30.8	42.3
chr4	108060440	108060441	Coa7	13.3	34	11
chr11	114596936	114596937	Cog1	45.8	45.6	35.5
chr11	113327716	113327717	Cog1	37	60.3	69.6
chr11	113431452	113431453	Cog1	30	32.3	47.6
chr11	113164232	113164233	Cog1	28.5	42.1	33.5
chr11	113439481	113439482	Cog1	20.5	34.8	42.6
chr8	124080812	124080813	Cog2	38.8	36.3	17.7
chr14	75834612	75834613	Cog3	20.2	41.3	31.5
chr12	31896466	31896467	Cog5	38.3	53.8	63.6
chr3	51702815	51702816	Cog6	55.8	48.8	46.6
chr3	51505457	51505458	Cog6	50.6	75.6	75.4
chr8	106728134	106728135	Cog8	21.3	44.6	38.5
chr11	88238448	88238449	Coil	27.5	60.1	63.9
chr3	115632824	115632825	Col11a1	65.4	81.7	74.6
chr15	71444820	71444821	Col22a1	44.3	54.8	40.6
chr15	98027770	98027771	Col2a1	17.5	42.1	40
chr15	97991765	97991766	Col2a1	6.6	35.5	20.5
chr2	28388090	28388091	Col5a1	58.8	49.1	64.4
chr11	22632097	22632098	Commd1	74.6	75.9	82.7
chr18	47333314	47333315	Commd10	33.3	35	39.8
chr18	47349162	47349163	Commd10	31.8	35.3	53.3
chr3	57471116	57471117	Commd2	63.6	64.1	58.3
chr2	19276249	19276250	Commd3	63.4	74.4	80.9
chr2	17741412	17741413	Commd3	54.8	39.3	47.1
chr2	17881323	17881324	Commd3	46.6	36.3	26.5
chr2	17839526	17839527	Commd3	35.3	30.3	29.8
chr2	18234235	18234236	Commd3	31.3	36.5	29.3
chr15	77359177	77359178	Commd5	27.3	47.6	54.1
chr2	101722732	101722733	Commd9	61.1	52.1	38.8
chr2	102599346	102599347	Commd9	45.8	45.6	61.4
chr2	102303846	102303847	Commd9	41.8	37	48.8
chr2	102231621	102231622	Commd9	39.3	44.8	41.1
chr2	102176111	102176112	Commd9	11.2	33.8	35.5
chr16	18686991	18686992	Comt	17.2	45.3	40.8
chr14	23378960	23378961	Comtd1	75.4	79.1	81.4
chr14	22807510	22807511	Comtd1	55.6	58.6	59.1
chr14	22679730	22679731	Comtd1	6.5	35.8	24.8
chr14	22710257	22710258	Comtd1	-10.9	36	30.5
chr1	172017065	172017066	Copa	-5.5	34	23
chr6	88074990	88074991	Copg1	50.6	49.8	50.6
chr6	30526859	30526860	Copg2	66.6	67.4	63.4
chr6	30674868	30674869	Copg2	43.1	32.3	21.7
chr6	30628336	30628337	Copg2	30	36.3	31.3
chr11	60302139	60302140	Cops3	41.8	40	40
chr11	60114971	60114972	Cops3	33	31.3	35
chr11	60366752	60366753	Cops3	27.8	39.8	52.6
chr5	137510756	137510757	Cops6	22.7	50.3	65.1
chr1	87049987	87049988	Cops7b	59.8	69.4	78.4
chr1	87035920	87035921	Cops7b	48.3	60.6	72.1
chr1	87002916	87002917	Cops7b	40.8	42.1	47.6
chr1	86442110	86442111	Cops7b	34.3	39.8	46.6
chr1	86434732	86434733	Cops7b	32	34	44.8
chr1	90189732	90189733	Cops8	51.1	68.9	63.6
chr1	90289661	90289662	Cops8	47.6	34	14.4
chr1	89860829	89860830	Cops8	25.2	43.8	52.8
chr1	89877245	89877246	Cops8	16.7	44.3	38.3
chr5	115522815	115522816	Coq5	-8.4	37.5	37.8
chr5	113922341	113922342	Coro1c	29.3	33.5	25.3
chr8	119792650	119792651	Cotl1	51.8	64.9	58.8
chr8	119798942	119798943	Cotl1	50.1	63.9	57.1
chr11	63271804	63271805	Cox10	54.1	37	47.3
chr11	63413805	63413806	Cox10	53.3	62.6	47.8
chr11	64400993	64400994	Cox10	41.3	49.3	58.8
chr5	88711244	88711245	Cox18	59.8	70.9	71.9
chr5	139723479	139723480	Cox19	17	57.8	62.1
chr8	120323723	120323724	Cox4i1	24.8	34.8	29.3
chr8	120298703	120298704	Cox4i1	22.3	32.5	40.3
chr1	36580886	36580887	Cox5b	42.3	55.6	62.1
chr5	115400486	115400487	Cox6a1	30.8	62.6	36.3
chr5	115373614	115373615	Cox6a1	14.3	43.1	35.5
chr5	115522815	115522816	Cox6a1	13.2	34.8	28.8
chr5	115363182	115363183	Cox6a1	7.6	37.8	28.5
chr9	78503575	78503576	Cox7a2	52.6	66.1	78.9
chr8	64625300	64625301	Cpe	52.3	45.3	35.8
chr11	32113336	32113337	Cpeb4	26	40.5	32.3
chr13	54327931	54327932	Cplx2	45.8	40.3	49.8
chr13	54303153	54303154	Cplx2	43.3	51.1	50.8
chr10	117496900	117496901	Cpm	55.6	53.3	54.1
chr8	94551411	94551412	Cpne2	30	52.6	37.3
chr16	58303413	58303414	Cpox	63.6	68.4	59.6
chr16	59604086	59604087	Cpox	49.8	44.8	40.6
chr16	58499617	58499618	Cpox	43.3	43.8	28
chr16	12901963	12901964	Cpped1	55.1	53.1	58.1
chr16	12886138	12886139	Cpped1	51.6	53.1	55.1
chr12	102396935	102396936	Cpsf2	68.6	74.6	78.6
chr12	102730665	102730666	Cpsf2	50.8	57.8	55.6
chr4	108110570	108110571	Cpt2	61.1	50.1	44.6
chr4	108078927	108078928	Cpt2	54.1	48.1	48.6
chr4	108070926	108070927	Cpt2	50.8	53.1	53.3
chr4	108060440	108060441	Cpt2	40.3	46.1	53.1
chr4	108350593	108350594	Cpt2	21	31.3	23.3
chr4	108431390	108431391	Cpt2	17	32	13.5
chr9	54801851	54801852	Crabp1	37.3	45.3	41.3
chr3	87982762	87982763	Crabp2	51.1	62.1	51.1
chr3	87960444	87960445	Crabp2	35	42.1	46.1
chr10	95266455	95266456	Cradd	11.6	34.5	22.5
chr2	30758721	30758722	Crat	55.3	52.1	52.6
chr2	30743827	30743828	Crat	43.1	58.3	50.3
chr2	30708271	30708272	Crat	38	32	41
chr2	30700302	30700303	Crat	33.8	36.5	33
chr2	30692216	30692217	Crat	26.8	42.3	27.5
chr2	38689497	38689498	Crb2	46.6	53.3	66.4
chr2	38697147	38697148	Crb2	42.8	57.6	64.6
chr2	38584425	38584426	Crb2	28.3	50.8	66.1
chr6	108146100	108146101	Crbn	54.6	64.9	60.3
chr1	63820949	63820950	Creb1	69.4	58.6	57.6
chr1	63945102	63945103	Creb1	51.1	44.6	43.6
chr1	63251001	63251002	Creb1	46.8	64.9	56.6
chr7	89951282	89951283	Crebzf	53.1	65.4	66.6
chr1	166281407	166281408	Creg1	51.1	59.8	49.1
chr1	165966231	165966232	Creg1	36.3	47.1	61.1
chr1	166089057	166089058	Creg1	32.8	40.3	56.6
chr1	166049022	166049023	Creg1	29	54.3	49.8
chr1	165947968	165947969	Creg1	9	36.8	42.3
chr17	78521519	78521520	Crim1	30.3	33.8	32.5
chr17	78499089	78499090	Crim1	22.5	47.6	16.5
chr17	87202677	87202678	Cript	34.3	33.3	33.3
chr8	91525184	91525185	Crnde	82.4	82.2	85.4
chr8	91508959	91508960	Crnde	81.7	82.7	81.2
chr8	91515411	91515412	Crnde	77.9	82.2	80.9
chr8	91566885	91566886	Crnde	72.4	76.9	64.9
chr8	91366252	91366253	Crnde	71.4	79.6	76.1
chr8	92135422	92135423	Crnde	57.6	56.6	53.1
chr8	91997138	91997139	Crnde	54.6	56.8	61.6
chr8	91876414	91876415	Crnde	51.8	61.4	51.8
chr8	92743330	92743331	Crnde	18	35	37.8
chr2	146302485	146302486	Crnkl1	60.6	59.3	69.1
chr2	146325154	146325155	Crnkl1	51.1	63.6	61.6
chr2	146279362	146279363	Crnkl1	49.3	57.6	61.4
chr5	8488973	8488974	Crot	67.4	55.1	63.4
chr9	114584637	114584638	Crtap	55.8	64.4	46.8
chr9	114547833	114547834	Crtap	10.3	33.5	32
chr3	90323685	90323686	Crtc2	24	37.3	45.3
chr3	90446213	90446214	Crtc2	21.5	41.6	54.1
chr10	85617032	85617033	Cry1	66.1	78.1	65.1
chr10	85539691	85539692	Cry1	52.8	51.1	53.3
chr2	91984123	91984124	Cry2	66.6	70.4	69.9
chr2	92272842	92272843	Cry2	18.7	38	21
chr16	91829764	91829765	Cryzl1	43.3	50.8	59.8
chr16	92457429	92457430	Cryzl1	35.3	48.8	25.5
chr16	91770864	91770865	Cryzl1	23.8	32	47.8
chr3	107834520	107834521	Csf1	52.3	54.1	56.8
chr3	107787587	107787588	Csf1	39.5	41.8	50.3
chr3	107740769	107740770	Csf1	19.9	32.8	37.3
chr15	79193625	79193626	Csnk1e	20.7	37.8	40.3
chr9	66110927	66110928	Csnk1g1	7.4	35	17.2
chr18	55507108	55507109	Csnk1g3	33.3	32.5	40.8
chr18	54828479	54828480	Csnk1g3	31.8	32	27.5
chr2	152069801	152069802	Csnk2a1	33.8	41.3	32
chr2	65414378	65414379	Csrnp3	50.1	35.3	33.3
chr2	66028482	66028483	Csrnp3	50.1	46.3	59.3
chr2	66043422	66043423	Csrnp3	47.3	38.8	58.3
chr2	65995743	65995744	Csrnp3	23.2	36.8	55.3
chr2	66177743	66177744	Csrnp3	20	54.8	58.6
chr1	135498748	135498749	Csrp1	18.2	31.5	42.3
chr10	110878523	110878524	Csrp2	42.8	33.8	18
chr10	111099506	111099507	Csrp2	23.5	37.3	32.8
chr2	170838777	170838778	Cstf1	69.6	60.1	69.9
chr2	170902664	170902665	Cstf1	59.1	74.9	75.1
chr12	59040203	59040204	Ctage5	35.3	54.6	50.6
chr7	133438554	133438555	Ctbp2	25.8	47.3	51.3
chr3	146337772	146337773	Ctbs	56.6	39.5	-5.2
chr3	146758561	146758562	Ctbs	22.5	42.3	54.3
chr11	68939787	68939788	Ctc1	13.2	34	25.3
chr11	70029135	70029136	Ctdnep1	26.7	36.3	17.2
chr18	80771814	80771815	Ctdp1	40	35.5	44.8
chr10	126930622	126930623	Ctdsp2	63.9	68.6	69.9
chr10	125942247	125942248	Ctdsp2	28	43.3	20.2
chr9	119110881	119110882	Ctdspl	67.6	46.6	39
chr10	24407372	24407373	Ctgf	65.6	68.6	58.8
chr18	35027609	35027610	Ctnna1	61.1	52.8	59.6
chr18	35482662	35482663	Ctnna1	28.3	62.4	63.1
chr18	35360531	35360532	Ctnna1	6.8	49.1	43.3
chr9	120619732	120619733	Ctnnb1	57.3	80.9	81.9
chr9	120691664	120691665	Ctnnb1	52.8	68.1	76.6
chr9	120456503	120456504	Ctnnb1	21.8	36.5	12.5
chr4	149496422	149496423	Ctnnbip1	33	30.5	32.8
chr4	149220173	149220174	Ctnnbip1	17.7	33	45.8
chr4	149255281	149255282	Ctnnbip1	12.2	36.8	29
chr4	149247518	149247519	Ctnnbip1	9.7	34.8	35.3
chr2	157800917	157800918	Ctnnbl1	-11	34.3	38
chr2	84636289	84636290	Ctnnd1	43.1	44.3	39
chr15	30694408	30694409	Ctnnd2	42.1	44.8	62.1
chr15	30896915	30896916	Ctnnd2	32.5	46.8	54.8
chr15	30383718	30383719	Ctnnd2	-9.8	30.3	24.2
chr15	30558131	30558132	Ctnnd2	-13.3	31.8	49.8
chr11	74532101	74532102	Ctns	92.7	83.9	84.4
chr4	120815435	120815436	Ctps	21.3	51.6	39.5
chrX	163723544	163723545	Ctps2	40	69.6	49.3
chr14	63166686	63166687	Ctsb	37.3	33.8	40.3
chr2	174917684	174917685	Ctsz	52.8	31.5	27
chr11	88821201	88821202	Cuedc1	61.4	65.9	66.4
chr11	88149264	88149265	Cuedc1	50.3	62.6	57.3
chr11	88775049	88775050	Cuedc1	41.6	37.8	49.6
chr11	88140610	88140611	Cuedc1	39.8	52.8	47.6
chr11	88703489	88703490	Cuedc1	30	47.1	27.3
chr11	88119108	88119109	Cuedc1	27.8	38.8	40.8
chr11	88690712	88690713	Cuedc1	27.3	35	29
chr11	88728189	88728190	Cuedc1	25.8	30.5	50.3
chr19	46443530	46443531	Cuedc2	43.1	49.3	48.8
chr6	47318942	47318943	Cul1	47.6	63.4	65.4
chr6	47275558	47275559	Cul1	21.5	40.6	45.6
chr1	82324626	82324627	Cul3	53.6	52.1	55.1
chr1	81232329	81232330	Cul3	14.3	32.3	43.8
chr5	136468217	136468218	Cux1	16	42.6	44.1
chr11	97950553	97950554	Cwc25	16.2	35.5	25.3
chr19	44315147	44315148	Cwf19l1	28.7	40.5	44.6
chr19	44284471	44284472	Cwf19l1	15	37	46.1
chr16	78238914	78238915	Cxadr	60.9	64.6	53.3
chr16	78264972	78264973	Cxadr	32	38.8	27.8
chr16	77403110	77403111	Cxadr	31.5	45.6	46.3
chr16	77419999	77420000	Cxadr	28.3	51.8	54.1
chr16	77444872	77444873	Cxadr	-5.1	55.3	41.6
chr1	128823883	128823884	Cxcr4	76.1	79.9	68.6
chr1	130354136	130354137	Cxcr4	62.1	59.1	76.1
chr1	128472754	128472755	Cxcr4	53.1	57.1	35
chr1	128406140	128406141	Cxcr4	48.3	71.4	63.1
chr18	35874718	35874719	Cxxc5	45.6	64.9	58.3
chr18	35815354	35815355	Cxxc5	41.8	48.8	47.1
chr3	108166205	108166206	Cyb561d1	39	62.9	53.8
chr3	108425630	108425631	Cyb561d1	11.2	34.8	18.2
chr8	107135767	107135768	Cyb5b	40	31.5	9
chr11	69528100	69528101	Cyb5d1	59.8	61.6	54.3
chr6	49773175	49773176	Cycs	40	47.6	32
chr8	89824316	89824317	Cyld	52.6	56.6	56.8
chr8	89571626	89571627	Cyld	34.5	41.8	52.8
chr8	88225100	88225101	Cyld	27.5	46.3	38.3
chr1	60851377	60851378	Cyp20a1	59.1	72.4	69.9
chr1	60944992	60944993	Cyp20a1	46.1	62.4	62.9
chr17	43326506	43326507	Cyp39a1	15.7	35.3	39.8
chr12	108432457	108432458	Cyp46a1	37.5	52.6	55.6
chr12	108444130	108444131	Cyp46a1	30	51.1	53.8
chr12	108242644	108242645	Cyp46a1	11.6	49.3	39.8
chr12	108255844	108255845	Cyp46a1	-5.9	38.3	36
chr12	108265027	108265028	Cyp46a1	-12.3	33.5	26
chr12	108285318	108285319	Cyp46a1	-12.3	49.1	35
chr17	32740801	32740802	Cyp4f16	57.3	38.5	9.1
chr5	5343323	5343324	Cyp51	57.3	61.9	62.4
chr5	4834781	4834782	Cyp51	44.8	53.8	59.1
chr3	145890684	145890685	Cyr61	56.3	77.9	73.6
chr3	145826701	145826702	Cyr61	45.8	61.6	55.8
chr18	36414751	36414752	Cystm1	27	34.5	28.8
chr10	83606366	83606367	D10Wsu102e	-16.8	32	17.2
chr11	114478526	114478527	D11Wsu47e	53.6	49.8	39.3
chr11	114596936	114596937	D11Wsu47e	47.1	64.1	63.6
chr11	113782304	113782305	D11Wsu47e	27	37.3	25.8
chr11	113327716	113327717	D11Wsu47e	-4.6	32.8	52.3
chr2	31068694	31068695	D330023K18Rik	59.1	41.8	42.8
chr3	37204382	37204383	D3Ertd254e	-14.8	31.8	40
chr12	104979048	104979049	D430019H16Rik	43.8	46.1	48.8
chr5	35970484	35970485	D5Ertd579e	36	46.8	50.1
chr5	35916408	35916409	D5Ertd579e	33	33.5	44.6
chr6	37431489	37431490	D630045J12Rik	39.3	37	31.8
chr6	37591122	37591123	D630045J12Rik	27	30.8	30.8
chr6	127394127	127394128	D6Wsu163e	35.3	56.3	49.6
chr6	127361484	127361485	D6Wsu163e	29.3	55.3	64.9
chr6	127418398	127418399	D6Wsu163e	27	56.6	49.6
chr6	127405925	127405926	D6Wsu163e	26.8	49.3	49.3
chr6	127333466	127333467	D6Wsu163e	6.3	39.8	48.6
chr8	84639053	84639054	D8Ertd738e	43.6	43.1	50.3
chr8	84197756	84197757	D8Ertd738e	36	34.5	34.5
chr3	83980575	83980576	D930015E06Rik	47.1	48.3	35.8
chr3	84313615	84313616	D930015E06Rik	41.6	42.1	45.6
chr3	84294423	84294424	D930015E06Rik	20	33.5	46.6
chr12	71960103	71960104	Daam1	37.3	48.3	60.6
chr14	96963099	96963100	Dach1	76.1	72.1	78.6
chr14	97559989	97559990	Dach1	58.8	64.9	63.1
chr14	97588673	97588674	Dach1	55.6	68.6	67.6
chr14	97598065	97598066	Dach1	54.3	62.9	59.8
chr14	98933384	98933385	Dach1	52.8	49.8	62.9
chr14	97638619	97638620	Dach1	40.5	52.6	40
chr14	97754149	97754150	Dach1	12.6	41.8	27.3
chr14	98049000	98049001	Dach1	8.1	39.5	22.8
chr12	71960103	71960104	Dact1	18	30	39.8
chr14	54332335	54332336	Dad1	55.8	42.1	30
chr9	108213406	108213407	Dag1	36.3	35	46.3
chr9	108588046	108588047	Dalrd3	39.3	40.3	31.8
chr15	30383718	30383719	Dap	59.1	50.1	54.8
chr15	30457469	30457470	Dap	56.3	52.1	48.8
chr15	30896915	30896916	Dap	40.5	30.5	41.1
chr15	30694408	30694409	Dap	36.5	35	33.5
chr3	88760292	88760293	Dap3	13.9	40.6	19.5
chr1	128823883	128823884	Dars	78.9	79.4	83.9
chr1	128472754	128472755	Dars	21.5	36.3	18.7
chr1	128578453	128578454	Dars	18.7	62.4	60.1
chr15	101076751	101076752	Dazap2	-9.4	31	20.7
chr11	5196880	5196881	Dbnl	39.3	44.6	45.8
chr9	100440167	100440168	Dbr1	45.8	50.8	62.6
chr3	116836000	116836001	Dbt	44.3	63.9	51.6
chr8	84197756	84197757	Dcaf15	18	38	42.1
chr8	84639053	84639054	Dcaf15	9.9	36.8	39.3
chr2	70742671	70742672	Dcaf17	65.1	74.1	74.6
chr2	70620104	70620105	Dcaf17	31	30.8	32.3
chr12	83213720	83213721	Dcaf4	17.5	37.5	41.3
chr12	79346871	79346872	Dcaf5	54.3	66.9	72.9
chr12	79433445	79433446	Dcaf5	36	33.3	49.8
chr12	80598591	80598592	Dcaf5	34.8	37.3	35.3
chr1	165281582	165281583	Dcaf6	33	33.5	43.3
chr1	172240738	172240739	Dcaf8	51.3	43.6	38.5
chr10	51553755	51553756	Dcbld1	12.5	42.6	37
chr16	59604086	59604087	Dcbld2	56.3	60.6	53.1
chr16	58303413	58303414	Dcbld2	16.5	43.3	34.5
chr18	73120932	73120933	Dcc	77.4	79.1	73.6
chr18	73096955	73096956	Dcc	66.9	69.9	56.1
chr18	72725201	72725202	Dcc	18.7	48.6	24
chr18	72022464	72022465	Dcc	15.7	38.8	18.5
chr5	88711244	88711245	Dck	17.7	34.3	30.5
chr3	86845823	86845824	Dclk2	50.6	51.3	57.1
chr3	86863504	86863505	Dclk2	47.1	40.5	42.6
chr3	103420774	103420775	Dclre1b	36	53.3	44.6
chr3	104441962	104441963	Dclre1b	25.3	58.6	57.1
chr6	118647255	118647256	Dcp1b	69.6	75.6	75.6
chr9	33252514	33252515	Dcps	57.6	77.1	84.7
chr9	34558721	34558722	Dcps	11.7	32	23.8
chr8	48809241	48809242	Dctd	45.8	38.8	33.3
chr7	120865932	120865933	Dcun1d3	39.5	47.6	50.6
chr9	7962116	7962117	Dcun1d5	29.3	46.6	26.3
chr3	145890684	145890685	Ddah1	32	53.3	49.3
chr3	145826701	145826702	Ddah1	-6.8	34.5	37.3
chr2	91430343	91430344	Ddb2	25	31.5	26.3
chr7	93093652	93093653	Ddias	26.2	48.1	58.3
chr10	59898858	59898859	Ddit4	44.3	66.6	65.4
chr10	59908052	59908053	Ddit4	40.8	53.3	53.3
chr10	59916949	59916950	Ddit4	40.8	56.1	48.3
chr10	59972268	59972269	Ddit4	27	32.3	32.5
chr3	137683856	137683857	Ddit4l	18.7	35	7.7
chr10	75873193	75873194	Ddt	37	60.6	57.3
chr10	75881797	75881798	Ddt	25.5	51.1	57.3
chr12	12581419	12581420	Ddx1	53.3	45.1	26
chr9	52277748	52277749	Ddx10	59.6	65.4	76.6
chr9	52188225	52188226	Ddx10	55.8	66.4	46.1
chr17	66480179	66480180	Ddx11	56.8	61.6	63.4
chr15	79193625	79193626	Ddx17	10.5	39.8	48.6
chr3	105783453	105783454	Ddx20	15.7	30.8	11.9
chr9	36821815	36821816	Ddx25	77.4	79.4	82.7
chr2	29711476	29711477	Ddx31	13.6	32.3	39.5
chrX	13346454	13346455	Ddx3x	38	49.1	35.8
chr9	121314012	121314013	Deb1	12.7	42.6	37.5
chr9	121348295	121348296	Deb1	9.4	31.5	19.5
chr13	47277673	47277674	Dek	58.1	68.1	58.1
chr13	48317249	48317250	Dek	38.5	56.6	59.6
chr13	48172369	48172370	Dek	36.8	35.3	45.1
chr13	48228413	48228414	Dek	24	54.6	53.3
chr13	48130537	48130538	Dek	12.7	40	24.5
chr6	39781209	39781210	Dennd2a	48.8	44.8	7.6
chr6	39502491	39502492	Dennd2a	46.8	52.1	64.4
chr6	39508526	39508527	Dennd2a	39.3	45.6	43.8
chr6	39542377	39542378	Dennd2a	31.8	40.6	36.5
chr6	39436539	39436540	Dennd2a	30.5	59.3	62.1
chr6	39347657	39347658	Dennd2a	10.9	35	15.7
chr3	90323685	90323686	Dennd4b	34.3	41.6	51.1
chr3	90446213	90446214	Dennd4b	14.7	43.8	50.1
chr7	109944634	109944635	Dennd5a	31.8	30.3	24
chr6	148992863	148992864	Dennd5b	14.2	36.5	30.8
chr6	148253124	148253125	Dennd5b	-7.1	60.6	57.6
chr14	27096635	27096636	Dennd6a	-26.6	36.5	46.3
chr13	109632863	109632864	Depdc1b	61.6	64.6	58.8
chr13	107073212	107073213	Depdc1b	35.3	46.1	55.8
chr6	137438067	137438068	Dera	49.6	55.6	41.1
chr6	137098617	137098618	Dera	42.3	37	18
chr11	71986693	71986694	Derl2	68.6	71.6	71.9
chr7	79294376	79294377	Det1	18.2	33.3	31.8
chr16	10071257	10071258	Dexi	24.5	38.8	35.3
chr4	149445458	149445459	Dffa	19.9	34.3	17
chr4	149496422	149496423	Dffa	16.7	46.3	31
chr16	17950051	17950052	Dgcr6	18.2	33.3	28.8
chr13	90967992	90967993	Dhfr	21.5	43.8	65.9
chr11	84276662	84276663	Dhrs11	47.8	78.4	82.2
chr11	84482160	84482161	Dhrs11	46.3	50.3	43.3
chr11	84383150	84383151	Dhrs11	39	56.6	42.3
chr11	84323932	84323933	Dhrs11	31	66.6	74.9
chr11	71986693	71986694	Dhx33	63.9	67.6	67.1
chr11	71995980	71995981	Dhx33	63.6	67.1	72.6
chr3	63871422	63871423	Dhx36	16.7	47.3	67.9
chr11	86819349	86819350	Dhx40	40.3	32.3	22.5
chr11	86840159	86840160	Dhx40	34.8	41.6	28
chr11	86873752	86873753	Dhx40	32.3	40.3	40
chr11	86898363	86898364	Dhx40	14.7	35.8	36.8
chr11	86920178	86920179	Dhx40	-8.3	30	32.5
chr11	101641622	101641623	Dhx8	60.1	64.6	75.9
chr11	101696555	101696556	Dhx8	44.8	51.6	48.8
chr1	152792671	152792672	Dhx9	33.5	44.3	43.8
chr1	153534240	153534241	Dhx9	27.5	36	22.7
chr1	153703638	153703639	Dhx9	13.5	37	36
chr1	192745480	192745481	Diexf	62.6	52.3	62.1
chr1	192899467	192899468	Diexf	-8.9	30.3	36.3
chr13	105257030	105257031	Dimt1	46.6	72.1	73.1
chr13	9846415	9846416	Dip2c	56.3	66.6	54.1
chr13	9797084	9797085	Dip2c	52.6	57.6	55.6
chr16	35048172	35048173	Dirc2	-9.9	37.5	39.3
chr14	99943851	99943852	Dis3	21.8	48.6	55.1
chr9	65177270	65177271	Dis3l	26.8	36.3	16.2
chr1	87049987	87049988	Dis3l2	78.6	70.6	64.4
chr1	87035920	87035921	Dis3l2	77.4	79.4	74.1
chr1	87002916	87002917	Dis3l2	68.6	69.4	63.4
chr1	182574267	182574268	Disp1	36.3	61.4	58.6
chr12	31896466	31896467	Dld	23.5	45.1	49.8
chr16	31535064	31535065	Dlg1	53.1	59.8	62.6
chr16	31546684	31546685	Dlg1	51.6	53.1	51.6
chr16	31592980	31592981	Dlg1	37	45.8	41.6
chrX	101332799	101332800	Dlg3	30.3	70.1	50.6
chr14	23592610	23592611	Dlg5	36.3	66.4	57.6
chr17	15208281	15208282	Dll1	63.4	69.4	60.6
chr7	28161794	28161795	Dll3	31.8	43.1	57.1
chr4	117210712	117210713	Dmap1	39.8	58.3	68.1
chr4	117414962	117414963	Dmap1	21.8	39.8	41.6
chr4	109763009	109763010	Dmrta2	46.6	85.2	77.9
chr4	109783369	109783370	Dmrta2	32.8	75.4	64.9
chr4	109792527	109792528	Dmrta2	27.5	71.4	55.8
chr4	109860773	109860774	Dmrta2	-12	54.8	42.6
chr5	8488973	8488974	Dmtf1	61.4	65.4	60.1
chr5	138948785	138948786	Dnaaf5	22.5	33.3	28
chr10	59972268	59972269	Dnajb12	35.5	41.3	43.8
chr10	60032583	60032584	Dnajb12	28.5	40.8	36.5
chr1	75124986	75124987	Dnajb2	37.3	56.3	40.3
chr1	74825194	74825195	Dnajb2	23.2	34	17.7
chr2	19276249	19276250	Dnajc1	65.1	76.6	87.9
chr4	151387057	151387058	Dnajc11	34.3	40.8	52.3
chr9	106127314	106127315	Dnajc13	70.9	79.1	90.2
chr14	77381935	77381936	Dnajc15	16.5	41.1	27.5
chr18	34887870	34887871	Dnajc18	-13.6	48.1	52.3
chr3	35482195	35482196	Dnajc19	56.1	75.6	82.9
chr3	35404916	35404917	Dnajc19	37.5	56.1	56.8
chr3	34197291	34197292	Dnajc19	-9.6	32.3	32.3
chr5	23414486	23414487	Dnajc2	80.4	78.9	80.4
chr5	23220259	23220260	Dnajc2	50.1	70.1	73.6
chr15	8631075	8631076	Dnajc21	28.8	58.1	50.8
chr2	105611783	105611784	Dnajc24	38.8	61.9	53.8
chr2	105719727	105719728	Dnajc24	17.4	44.6	32.5
chr2	106194299	106194300	Dnajc24	11.4	39.3	29.5
chr12	3781236	3781237	Dnajc27	29.5	42.3	50.3
chr19	6518356	6518357	Dnajc4	44.6	48.6	50.1
chr14	20640932	20640933	Dnajc9	22	47.3	47.1
chr14	20596179	20596180	Dnajc9	7.4	36.5	26.3
chr15	79883815	79883816	Dnal4	21	37.3	37.5
chr1	84419223	84419224	Dner	16.4	51.8	58.3
chr2	26553954	26553955	Dnlz	35.3	35	-9.7
chr16	16911715	16911716	Dnm1l	47.6	49.1	43.1
chr1	75124986	75124987	Dnpep	39	49.6	58.3
chr3	122461941	122461942	Dnttip2	49.3	51.1	43.3
chr3	122480876	122480877	Dnttip2	38	47.3	55.3
chr3	122704240	122704241	Dnttip2	19.2	38	36
chr12	40485850	40485851	Dock4	15	32.5	17.7
chr4	99161014	99161015	Dock7	30.8	55.1	34.3
chr14	121708880	121708881	Dock9	29	34.5	28
chr10	82178509	82178510	Dohh	-51.5	41.1	40.5
chr2	29945274	29945275	Dolk	-12.8	49.3	58.3
chr2	30743827	30743828	Dolpp1	29.3	30.3	15.5
chr16	92457429	92457430	Donson	21.5	36.5	22.8
chr16	91829764	91829765	Donson	10.2	39	48.6
chr19	45059003	45059004	Dpcd	19	37.3	41.8
chr7	29490040	29490041	Dpf1	46.1	34.5	29.8
chr7	29481292	29481293	Dpf1	31.8	33.5	35.3
chr11	75273413	75273414	Dph1	53.8	62.9	70.6
chr11	75369631	75369632	Dph1	36	57.8	58.3
chr14	31662767	31662768	Dph3	72.4	81.2	86.2
chr14	31670445	31670446	Dph3	62.6	76.6	79.1
chr14	31781854	31781855	Dph3	60.1	73.9	67.4
chr14	31934021	31934022	Dph3	40.5	51.3	53.6
chr14	31891816	31891817	Dph3	26	36.3	36.3
chr3	115856394	115856395	Dph5	13.1	35.5	26.3
chr2	25127352	25127353	Dph7	18	43.1	38.3
chr9	65177270	65177271	Dpp8	47.6	50.8	27.3
chr9	65109624	65109625	Dpp8	46.1	48.8	37
chr9	65164761	65164762	Dpp8	43.6	36.8	20
chr9	65153009	65153010	Dpp8	36.8	38.3	18.4
chr9	65197266	65197267	Dpp8	36	46.3	32.5
chr14	66325071	66325072	Dpysl2	62.4	65.9	64.1
chr18	43509049	43509050	Dpysl3	35.5	42.1	58.6
chr18	43523071	43523072	Dpysl3	32.8	41.8	54.8
chr7	139364343	139364344	Dpysl4	38.5	36.5	39.5
chr12	109950391	109950392	DQ267102	32.8	41.1	13.1
chr12	109438136	109438137	DQ267102	17.2	30.8	-5.1
chr4	148385207	148385208	Draxin	34.8	51.8	41.1
chr4	148417432	148417433	Draxin	31.5	54.3	59.6
chr11	59880462	59880463	Drg2	28.3	53.1	70.1
chr11	59870662	59870663	Drg2	23	55.8	70.4
chr11	60114971	60114972	Drg2	17.7	36.8	16
chr11	60211240	60211241	Drg2	12.6	41.6	35.3
chr15	12341437	12341438	Drosha	54.6	66.6	57.3
chr15	12247152	12247153	Drosha	54.1	55.1	60.9
chr16	94628509	94628510	Dscr3	23	42.6	37.5
chr10	34316767	34316768	Dse	18.7	41.1	42.3
chr1	132164788	132164789	Dstyk	23	42.3	37.3
chr2	145861330	145861331	Dtd1	61.4	60.9	67.4
chr12	52835198	52835199	Dtd2	84.7	81.7	82.7
chr12	52672042	52672043	Dtd2	75.9	67.9	62.6
chr12	52413450	52413451	Dtd2	51.1	43.8	33.3
chr12	3548070	3548071	Dtnb	33.8	36.3	25.3
chr13	43806696	43806697	Dtnbp1	73.4	76.9	75.1
chr13	43864219	43864220	Dtnbp1	70.1	72.1	73.1
chr13	44044103	44044104	Dtnbp1	51.6	41.6	27
chr13	43937302	43937303	Dtnbp1	50.8	49.1	46.6
chr13	45417950	45417951	Dtnbp1	47.3	59.6	61.6
chr13	44055859	44055860	Dtnbp1	46.8	39	24.5
chr13	44100694	44100695	Dtnbp1	35.3	38.8	38.3
chr2	126044423	126044424	Dtwd1	23.3	36	37.3
chr12	31896466	31896467	Dus4l	38.3	53.8	63.6
chr17	26663505	26663506	Dusp1	52.8	40.8	49.1
chr1	183504332	183504333	Dusp10	54.1	57.6	70.9
chr1	184066262	184066263	Dusp10	-15.3	32.3	21.3
chr11	3397004	3397005	Dusp18	18.5	52.3	47.3
chr19	53412742	53412743	Dusp5	63.6	67.6	63.4
chr19	53421325	53421326	Dusp5	62.6	68.4	64.9
chr10	99461561	99461562	Dusp6	63.6	71.9	61.4
chr10	99451468	99451469	Dusp6	54.1	71.1	47.1
chr10	99171931	99171932	Dusp6	17	53.1	48.1
chr9	106421458	106421459	Dusp7	40.6	44.1	57.8
chr11	70029135	70029136	Dvl2	25.5	37.5	30.3
chr18	75503031	75503032	Dym	23.5	52.8	44.3
chr18	75434536	75434537	Dym	15.5	32.3	39.8
chr12	110472755	110472756	Dync1h1	41.1	45.3	44.1
chr2	70742671	70742672	Dync1i2	-9.1	43.3	44.8
chr9	7962116	7962117	Dync2h1	22	43.1	20.5
chr17	83972469	83972470	Dync2li1	8.7	45.1	37.5
chr5	115400486	115400487	Dynll1	19.7	38.3	29.3
chr5	115363182	115363183	Dynll1	12.9	32.8	21.2
chr5	115522815	115522816	Dynll1	7.6	42.8	32
chr11	88821201	88821202	Dynll2	64.1	83.2	86.7
chr11	88238448	88238449	Dynll2	51.6	40.6	20.7
[truncated: 6,635 more rows]

## Sheet: CN_based
##### Enhancers within 5kb were merged and the reported cooridnates represents the centers of the intervals
enhancer coordinates			geneName	ES_score	NPC_score	CN_score
chr12	86116738	86116739	0610007P14Rik	40	33.5	47.1
chr12	86645036	86645037	0610007P14Rik	20.5	39.8	47.1
chr12	85486089	85486090	0610007P14Rik	19.2	36	45.3
chr12	86652511	86652512	0610007P14Rik	14.7	45.3	38.3
chr11	120314052	120314053	0610009L18Rik	35.5	61.4	43.6
chr11	120305364	120305365	0610009L18Rik	13.7	44.6	36
chr18	38020892	38020893	0610009O20Rik	75.1	76.4	77.6
chr18	38050366	38050367	0610009O20Rik	59.8	58.6	65.4
chr18	38066705	38066706	0610009O20Rik	52.6	51.1	56.1
chr18	38084907	38084908	0610009O20Rik	47.6	32	41.6
chr18	38078490	38078491	0610009O20Rik	44.1	41.6	45.8
chr18	38095618	38095619	0610009O20Rik	37.5	33.3	32.3
chr18	38122553	38122554	0610009O20Rik	28.9	28	38.8
chr18	38906555	38906556	0610009O20Rik	16.1	36.5	40.3
chr4	107743197	107743198	0610037L13Rik	42.6	45.6	52.1
chr4	107731528	107731529	0610037L13Rik	38	50.1	42.8
chr4	108362377	108362378	0610037L13Rik	29.8	31.8	37.8
chr4	108341988	108341989	0610037L13Rik	29.3	42.6	36.5
chr5	143981575	143981576	0610040B10Rik	30.3	40	47.1
chr5	143817956	143817957	0610040B10Rik	22.8	26.8	35
chr2	157096774	157096775	1110008F13Rik	60.6	71.6	74.1
chr2	157053859	157053860	1110008F13Rik	40.3	56.8	52.8
chr12	55535046	55535047	1110008L16Rik	38.8	32.8	46.1
chr12	55464317	55464318	1110008L16Rik	38.3	57.8	41.3
chr12	55438766	55438767	1110008L16Rik	23	36.5	41.6
chr12	55446849	55446850	1110008L16Rik	19.4	43.6	33.3
chr2	32559820	32559821	1110008P14Rik	34.3	46.3	49.1
chr4	41684137	41684138	1110017D15Rik	52.8	47.6	62.1
chr4	41663243	41663244	1110017D15Rik	52.1	48.8	61.1
chr4	41672885	41672886	1110017D15Rik	47.8	55.8	56.8
chr4	41604670	41604671	1110017D15Rik	38.3	52.8	46.8
chr17	85645702	85645703	1110020A21Rik	38	64.9	68.1
chr15	77363779	77363780	1110038F14Rik	62.6	67.9	70.6
chr15	77246127	77246128	1110038F14Rik	10.9	34	39.5
chr2	91324758	91324759	1110051M20Rik	56.1	58.3	63.6
chr2	91399532	91399533	1110051M20Rik	38.3	38.5	50.1
chr4	124906994	124906995	1110065P20Rik	-6.3	30.3	37.8
chr9	94170516	94170517	1190002N15Rik	24.3	25.8	31
chr15	83216294	83216295	1500009C09Rik	43.3	61.4	57.8
chr10	80215233	80215234	1600002K03Rik	45.1	47.6	43.6
chr10	80206551	80206552	1600002K03Rik	37.8	42.8	38.5
chr10	80190769	80190770	1600002K03Rik	15.5	28	35.3
chr9	58074928	58074929	1600029O15Rik	62.6	74.4	74.9
chr9	58086396	58086397	1600029O15Rik	56.6	69.6	74.1
chr19	5648655	5648656	1700020D05Rik	31.3	34.3	37.8
chr10	43945210	43945211	1700021F05Rik	44.3	52.8	46.3
chr10	42968816	42968817	1700021F05Rik	22.7	61.4	68.6
chr10	43033970	43033971	1700021F05Rik	12.7	41.3	55.3
chr10	43155390	43155391	1700021F05Rik	-7.7	31	50.3
chr10	43084033	43084034	1700021F05Rik	-20.3	18	46.1
chr10	43104761	43104762	1700021F05Rik	-27.3	20.5	48.8
chr10	43091722	43091723	1700021F05Rik	-28.1	26	46.8
chr1	151943529	151943530	1700025G04Rik	37	42.3	59.1
chr1	152283963	152283964	1700025G04Rik	32.3	50.3	57.8
chr1	152261775	152261776	1700025G04Rik	30	45.8	58.6
chr1	151977875	151977876	1700025G04Rik	26.3	27.8	38.5
chr8	117470443	117470444	1700030J22Rik	46.8	68.6	60.1
chr11	104289757	104289758	1700052K11Rik	40	45.8	68.1
chr11	104319167	104319168	1700052K11Rik	31.3	52.3	69.4
chr1	58047200	58047201	1700066M21Rik	50.8	50.6	35.3
chr1	55663727	55663728	1700066M21Rik	26.3	45.8	58.3
chr12	73699930	73699931	1700086L19Rik	77.4	77.1	78.9
chr12	73716289	73716290	1700086L19Rik	71.4	76.6	76.1
chr12	74098734	74098735	1700086L19Rik	30.3	57.1	51.6
chr5	25472144	25472145	1700096K18Rik	34.8	53.1	41.1
chr4	11633472	11633473	1700123M08Rik	68.9	67.1	75.6
chr14	54229460	54229461	1700123O20Rik	-11	51.3	64.6
chr14	54060410	54060411	1700123O20Rik	-26.8	30.8	62.1
chrX	12858224	12858225	1810030O07Rik	73.9	60.8	46.3
chrX	12840891	12840892	1810030O07Rik	67.6	59.8	43.8
chrX	12876041	12876042	1810030O07Rik	64.4	60.6	44.3
chr11	116812053	116812054	1810032O08Rik	49.8	65.9	62.1
chr11	117060051	117060052	1810032O08Rik	35.3	45.8	53.3
chr3	122301770	122301771	1810037I17Rik	51.8	48.6	53.1
chr15	84624035	84624036	1810041L15Rik	50.3	51.8	55.1
chr15	84593878	84593879	1810041L15Rik	43.3	65.6	72.6
chr15	84307922	84307923	1810041L15Rik	37.8	49.3	56.3
chr15	84260829	84260830	1810041L15Rik	34	63.4	74.6
chr15	84492248	84492249	1810041L15Rik	31.3	24	46.6
chr15	84245383	84245384	1810041L15Rik	27.2	56.1	63.4
chr15	84359922	84359923	1810041L15Rik	26.3	42.1	38.8
chr15	84508256	84508257	1810041L15Rik	22.3	41.3	37.5
chr11	120305364	120305365	1810043H04Rik	53.8	66.4	69.4
chr11	120314052	120314053	1810043H04Rik	47.6	61.4	63.9
chr11	119515113	119515114	1810043H04Rik	31.3	15.2	31.3
chr6	91285254	91285255	1810044D09Rik	60.6	70.6	65.1
chr6	91301936	91301937	1810044D09Rik	57.6	60.9	47.3
chr6	91146835	91146836	1810044D09Rik	37.3	39	35
chr6	91245504	91245505	1810044D09Rik	29.5	36	34
chr6	91324084	91324085	1810044D09Rik	24	33.3	42.8
chr6	90736572	90736573	1810044D09Rik	-5	29.3	48.3
chr6	37211619	37211620	1810058I24Rik	53.3	51.3	52.3
chr6	36797289	36797290	1810058I24Rik	23.7	57.1	61.6
chr12	111750415	111750416	2010107E04Rik	39	30.5	30
chr12	111791733	111791734	2010107E04Rik	31	35.5	35
chr10	62173213	62173214	2010107G23Rik	67.1	57.3	61.6
chr10	61839119	61839120	2010107G23Rik	65.1	72.1	75.4
chr10	61949804	61949805	2010107G23Rik	28.5	25.3	30.8
chrX	152974693	152974694	2210013O21Rik	8.4	39.8	55.3
chr13	59496067	59496068	2210016F16Rik	-7.7	15.7	36
chr13	58113330	58113331	2210016F16Rik	-13.5	23.3	40
chr5	115215261	115215262	2210016L21Rik	9.7	45.8	42.1
chr5	115204978	115204979	2210016L21Rik	9.1	39.3	44.6
chr13	78110722	78110723	2210408I21Rik	38.5	49.3	47.6
chr13	77892884	77892885	2210408I21Rik	29.5	49.8	62.4
chr13	78005574	78005575	2210408I21Rik	28.5	42.3	54.1
chr13	77991564	77991565	2210408I21Rik	25.3	39	53.8
chr9	63864663	63864664	2300009A05Rik	41.1	56.8	52.3
chr9	63133137	63133138	2300009A05Rik	39.8	54.6	64.4
chr9	63124095	63124096	2300009A05Rik	29.3	33.3	36.8
chr9	63181487	63181488	2300009A05Rik	23.3	44.3	62.1
chr9	63234645	63234646	2300009A05Rik	13.2	21.8	41.8
chr9	72765158	72765159	2310009A05Rik	10.5	16	43.1
chr1	139346914	139346915	2310009B15Rik	47.6	38.3	46.1
chr1	138346333	138346334	2310009B15Rik	37	53.3	55.3
chr1	139050304	139050305	2310009B15Rik	36.8	57.6	40.3
chr1	139035363	139035364	2310009B15Rik	32.5	43.8	40.8
chr7	91262766	91262767	2310010J17Rik	-13.3	42.3	45.1
chr8	124405396	124405397	2310022B05Rik	33	34.8	31
chr1	104945189	104945190	2310035C23Rik	38.8	54.8	52.1
chr17	46857482	46857483	2310039H08Rik	47.3	50.6	49.3
chr17	35720625	35720626	2310061I04Rik	11.3	26.3	31.5
chr17	35685479	35685480	2310061I04Rik	-8.6	45.1	43.1
chr17	56360315	56360316	2410015M20Rik	30	65.6	70.6
chr17	56365970	56365971	2410015M20Rik	18.7	65.4	70.9
chr17	56409744	56409745	2410015M20Rik	9.6	47.6	57.8
chr17	56440458	56440459	2410015M20Rik	-11.8	41.1	48.6
chr17	56233831	56233832	2410015M20Rik	-18.3	15.7	39.8
chr17	56149185	56149186	2410015M20Rik	-37.9	24.8	43.3
chr12	84176318	84176319	2410016O06Rik	-6.2	25.8	31
chr5	118769411	118769412	2410131K14Rik	55.1	64.9	64.4
chr5	118666875	118666876	2410131K14Rik	54.3	62.1	71.9
chr16	18459995	18459996	2510002D24Rik	-14.8	9.1	39
chr16	21665418	21665419	2510009E07Rik	32.3	33.5	33.3
chr11	113584249	113584250	2610035D17Rik	49.1	45.3	43.1
chr11	113797581	113797582	2610035D17Rik	33	52.3	64.4
chr11	113785864	113785865	2610035D17Rik	25.5	38	53.8
chr11	113767540	113767541	2610035D17Rik	14	31	50.1
chr11	114537286	114537287	2610035D17Rik	9.7	28	36.8
chr15	95964286	95964287	2610037D02Rik	-9.5	36	36.5
chr15	96012638	96012639	2610037D02Rik	-9.7	38	38.3
chr15	95864685	95864686	2610037D02Rik	-15.6	35.3	44.1
chr15	95920054	95920055	2610037D02Rik	-27.1	37.8	37.5
chr13	29833853	29833854	2610307P16Rik	72.4	77.4	73.6
chr13	29823675	29823676	2610307P16Rik	69.4	69.4	63.4
chr13	29611970	29611971	2610307P16Rik	50.8	58.3	52.6
chr13	29603866	29603867	2610307P16Rik	49.3	57.8	56.8
chr13	29766347	29766348	2610307P16Rik	45.1	53.6	50.1
chr13	29795416	29795417	2610307P16Rik	44.1	52.1	53.3
chr13	28635876	28635877	2610307P16Rik	37.8	41.1	40.3
chr13	28782205	28782206	2610307P16Rik	33.5	42.6	34.8
chr13	28553388	28553389	2610307P16Rik	28.5	48.3	52.8
chr13	28421099	28421100	2610307P16Rik	26.3	52.3	58.3
chr13	28451009	28451010	2610307P16Rik	16.7	31.8	50.8
chr13	28607752	28607753	2610307P16Rik	14.7	31.8	43.6
chr13	28532003	28532004	2610307P16Rik	8.2	32.5	50.6
chr13	28296449	28296450	2610307P16Rik	5.1	31.3	44.8
chr3	46848615	46848616	2610316D01Rik	72.9	64.1	68.4
chr11	78206223	78206224	2610507B11Rik	34.8	43.8	34
chr12	71702457	71702458	2700049A03Rik	68.1	75.4	63.9
chr12	71693931	71693932	2700049A03Rik	59.3	66.4	59.8
chr14	20067795	20067796	2700060E02Rik	80.1	78.6	83.4
chr14	20048117	20048118	2700060E02Rik	68.6	66.6	69.1
chr14	19942444	19942445	2700060E02Rik	25.2	17	37
chr14	20225794	20225795	2700060E02Rik	18.2	49.1	59.3
chr18	23942606	23942607	2700062C07Rik	21.4	41	50.1
chr18	23921851	23921852	2700062C07Rik	11.2	30.3	41.6
chr19	7070614	7070615	2700081O15Rik	46.1	51.1	53.3
chr19	7083405	7083406	2700081O15Rik	27.5	40.6	32.5
chr2	84635479	84635480	2700094K13Rik	12.5	33.8	37
chr11	63253656	63253657	2810001G20Rik	61.1	40	54.1
chr11	64396506	64396507	2810001G20Rik	35	46.8	51.6
chr11	64489651	64489652	2810001G20Rik	13.4	29	36
chr8	125870487	125870488	2810004N23Rik	35	61.9	77.1
chr5	124165252	124165253	2810006K23Rik	43.3	46.1	45.1
chr5	124012139	124012140	2810006K23Rik	30.8	24.3	38.8
chr8	122593758	122593759	2810013P06Rik	23.8	31.3	43.1
chr8	122523719	122523720	2810013P06Rik	23.7	22	37.5
chr8	122665298	122665299	2810013P06Rik	7.4	-5.6	30.3
chr11	58239493	58239494	2810021J22Rik	56.6	39.5	38
chr1	156754841	156754842	2810025M15Rik	29.5	39	54.6
chr3	88607287	88607288	2810403A07Rik	46.8	46.1	35
chr11	120305364	120305365	2810410L24Rik	50.6	75.4	65.9
chr11	120314052	120314053	2810410L24Rik	44.3	55.6	53.6
chr8	70408522	70408523	2810428I15Rik	74.1	63.4	56.8
chr8	69920754	69920755	2810428I15Rik	-42.2	-25.6	49.3
chr2	156460647	156460648	2900097C17Rik	52.1	37	35.8
chr2	156490248	156490249	2900097C17Rik	47.3	57.8	56.3
chr2	156697304	156697305	2900097C17Rik	41.3	48.3	50.1
chr18	12683304	12683305	3110002H16Rik	59.6	49.6	64.1
chr18	12675585	12675586	3110002H16Rik	55.1	45.6	59.6
chr18	12955949	12955950	3110002H16Rik	26.8	6	37
chr4	34993542	34993543	3110043O21Rik	34.5	43.3	44.6
chr6	34293268	34293269	3110062M04Rik	49.6	51.3	49.3
chr14	12200533	12200534	3830406C13Rik	28.7	46.1	30.5
chr17	12230500	12230501	4732491K20Rik	12.7	26.5	30.8
chr17	86986948	86986949	4833418N02Rik	49.1	27.5	30.7
chr17	87522496	87522497	4833418N02Rik	41.1	56.6	65.4
chr17	87512161	87512162	4833418N02Rik	39.3	43.6	51.1
chr17	87613518	87613519	4833418N02Rik	37.8	56.1	58.3
chr17	87473849	87473850	4833418N02Rik	31	41.8	46.1
chr17	87460086	87460087	4833418N02Rik	27.7	34.5	55.1
chr17	87872563	87872564	4833418N02Rik	-16.1	24.7	34.8
chr13	54144156	54144157	4833439L19Rik	7.4	23.5	33.8
chr17	63145886	63145887	4930405O22Rik	-7.9	18.5	40.8
chr2	9464946	9464947	4930412O13Rik	49.1	35.8	33.8
chr16	63031047	63031048	4930453N24Rik	76.4	79.6	79.6
chr16	63806809	63806810	4930453N24Rik	44.6	59.8	53.8
chr3	133601002	133601003	4930539J05Rik	53.1	29.8	40.8
chr11	72577007	72577008	4930563E22Rik	40.8	39.8	53.6
chr11	72502482	72502483	4930563E22Rik	32.3	36.8	32.3
chr3	154664427	154664428	4930570G19Rik	73.9	77.6	80.9
chr3	154812210	154812211	4930570G19Rik	59.3	56.1	70.4
chr3	154853258	154853259	4930570G19Rik	56.8	53.3	61.6
chr3	155532352	155532353	4930570G19Rik	51.3	45.8	48.3
chr3	157218197	157218198	4930570G19Rik	48.1	50.1	54.8
chr3	154961590	154961591	4930570G19Rik	46.1	43.3	48.3
chr3	155578442	155578443	4930570G19Rik	34.5	44.3	47.3
chr3	155460284	155460285	4930570G19Rik	33.5	51.8	45.6
chr3	79161704	79161705	4930579G24Rik	29.8	58.1	56.8
chr3	79286886	79286887	4930579G24Rik	22.5	50.1	30.5
chr14	54229460	54229461	4931414P19Rik	27.5	61.4	63.9
chr14	54592952	54592953	4931414P19Rik	25.5	37.3	33.5
chr14	54060410	54060411	4931414P19Rik	-22.3	42.1	59.6
chr3	37204288	37204289	4932438A13Rik	60.3	64.6	40
chr5	137268746	137268747	4933404O12Rik	16.7	30	45.3
chr5	137510667	137510668	4933404O12Rik	8.4	17	37.3
chr8	122593758	122593759	4933417D19Rik	26.5	55.3	47.6
chr8	122523719	122523720	4933417D19Rik	21.3	51.6	50.3
chr8	122665298	122665299	4933417D19Rik	8.7	30.5	45.8
chr4	32039774	32039775	4933421O10Rik	34.3	49.3	52.6
chr11	72086795	72086796	4933427D14Rik	34	20.5	30.8
chr11	72577007	72577008	4933427D14Rik	24.5	16.2	37.5
chr11	72155574	72155575	4933427D14Rik	23	17.7	31.5
chr3	88607287	88607288	4933434E20Rik	-33.9	33.8	34.8
chr11	59264333	59264334	4933439C10Rik	41.3	54.8	42.1
chr11	59708326	59708327	4933439C10Rik	-13.6	13.7	32.5
chr5	23578294	23578295	5031425E22Rik	14	22.8	39.5
chr3	52196705	52196706	5031434O11Rik	61.9	74.4	76.1
chr3	51650959	51650960	5031434O11Rik	56.8	52.3	53.6
chr3	52088162	52088163	5031434O11Rik	42	63.9	57.8
chr3	52062157	52062158	5031434O11Rik	41.3	55.8	52.8
chr3	52140712	52140713	5031434O11Rik	39.8	62.4	56.1
chr3	52071117	52071118	5031434O11Rik	39	54.8	54.6
chr3	51701705	51701706	5031434O11Rik	35	23.8	34.8
chr3	52046191	52046192	5031434O11Rik	32.8	62.6	65.6
chr3	52009202	52009203	5031434O11Rik	21.3	47.8	56.1
chr3	51998142	51998143	5031434O11Rik	16.4	46.1	47.3
chr3	51966597	51966598	5031434O11Rik	10	35	39.5
chr15	84763057	84763058	5031439G07Rik	57.1	49.6	43.1
chr15	84775569	84775570	5031439G07Rik	43.8	49.6	44.1
chr15	84815902	84815903	5031439G07Rik	28.5	24.3	38.3
chr3	108434012	108434013	5330417C22Rik	37.5	67.1	62.4
chr3	108511347	108511348	5330417C22Rik	27.5	45.8	35.5
chr3	108296140	108296141	5330417C22Rik	23	34.8	31.8
chr3	108166973	108166974	5330417C22Rik	-5.1	12	38.8
chr2	157096774	157096775	5430405H02Rik	60.6	71.1	74.1
chr2	157053859	157053860	5430405H02Rik	38.5	55.8	52.1
chrX	12889511	12889512	5730405O15Rik	40.6	69.6	64.1
chrX	12996842	12996843	5730405O15Rik	31.5	27.5	33.3
chrX	12876041	12876042	5730405O15Rik	31	67.6	65.4
chrX	12858224	12858225	5730405O15Rik	12.1	57.1	63.9
chrX	12840891	12840892	5730405O15Rik	-14.8	50.3	61.1
chr11	80291440	80291441	5730455P16Rik	55.1	62.9	52.3
chr11	81612894	81612895	5730455P16Rik	24	41.8	76.9
chr11	81603053	81603054	5730455P16Rik	22	40.6	75.6
chr11	81588193	81588194	5730455P16Rik	7.8	26.5	61.4
chr11	81637386	81637387	5730455P16Rik	-22.8	22.5	54.8
chr11	80670201	80670202	5730455P16Rik	-35.1	45.6	66.6
chr11	80615634	80615635	5730455P16Rik	-50	-11.3	32
chr11	80622702	80622703	5730455P16Rik	-59.5	-10.3	34
chr11	26961596	26961597	5730522E02Rik	72.4	74.4	72.9
chr11	26806279	26806280	5730522E02Rik	51.1	61.4	50.3
chr11	24362376	24362377	5730522E02Rik	49.6	48.1	64.4
chr11	26815704	26815705	5730522E02Rik	49.6	61.4	47.8
chr11	25356982	25356983	5730522E02Rik	47.3	22.3	43.1
chr11	24371516	24371517	5730522E02Rik	46.6	50.1	59.6
chr11	24764453	24764454	5730522E02Rik	38	39.5	49.6
chr11	24829900	24829901	5730522E02Rik	25.5	40.8	45.6
chr11	24928043	24928044	5730522E02Rik	19.2	37.3	46.3
chr9	58440625	58440626	6030419C18Rik	9.7	22.4	35
chr9	58863616	58863617	6030419C18Rik	-14.3	27	37.8
chr15	12365967	12365968	6030458C11Rik	54.3	71.6	70.1
chr15	12215495	12215496	6030458C11Rik	39.5	60.8	62.9
chr15	12066981	12066982	6030458C11Rik	9.4	25.3	46.8
chr11	71986842	71986843	6330403K07Rik	72.6	68.4	71.1
chr11	72011825	72011826	6330403K07Rik	70.6	65.1	73.4
chr2	32888061	32888062	6330409D20Rik	23.3	22.8	36
chr8	119948566	119948567	6430548M08Rik	53.1	49.3	43.6
chr8	120619401	120619402	6430548M08Rik	7.7	48.3	57.3
chr8	120521329	120521330	6430548M08Rik	-10.6	29.3	43.3
chr9	107522448	107522449	6430571L13Rik	63.6	67.4	77.9
chr9	107504633	107504634	6430571L13Rik	60.6	64.6	71.1
chr9	107483686	107483687	6430571L13Rik	40.3	57.8	53.6
chr9	106664963	106664964	6430571L13Rik	39.8	60.1	59.1
chr9	107464073	107464074	6430571L13Rik	35.5	49.6	47.3
chr18	76988005	76988006	8030462N17Rik	-14.8	32.8	35
chr19	45844252	45844253	9130011E15Rik	34.3	48.8	42.3
chr19	45302003	45302004	9130011E15Rik	8.3	26.3	37.3
chr19	45607730	45607731	9130011E15Rik	-7.8	34.3	44.8
chr7	128590998	128590999	9130023H24Rik	11.3	22.8	40.8
chr7	25030800	25030801	9130221H12Rik	13.6	31.8	36.3
chr15	57727951	57727952	9130401M01Rik	11.9	25.8	32.8
chr9	7796374	7796375	9230110C19Rik	-23.1	14.7	37.5
chr8	122824519	122824520	9330133O14Rik	12.2	32.3	45.1
chr10	30406157	30406158	9330159F19Rik	30.5	50.3	57.3
chr5	9342279	9342280	9330182L06Rik	23.8	32.3	33.3
chr1	58047200	58047201	9430016H08Rik	78.6	73.1	70.1
chr1	57883431	57883432	9430016H08Rik	58.8	45.6	43.8
chr1	57875763	57875764	9430016H08Rik	51.1	41.8	46.3
chr1	57862526	57862527	9430016H08Rik	43.8	56.1	46.6
chr1	55568043	55568044	9430016H08Rik	17.5	21.8	46.6
chr8	110970206	110970207	9430091E24Rik	12.7	33.5	31.3
chr11	53252567	53252568	9530068E07Rik	77.4	90.2	88.7
chr11	53222979	53222980	9530068E07Rik	71.1	71.4	73.9
chr11	53183110	53183111	9530068E07Rik	67.4	71.1	68.4
chr11	53132657	53132658	9530068E07Rik	59.6	57.6	68.1
chr11	53049777	53049778	9530068E07Rik	48.1	55.3	52.6
chr19	30108818	30108819	9930021J03Rik	44.6	43.8	56.3
chr19	30121800	30121801	9930021J03Rik	40.3	53.3	70.1
chr19	30154139	30154140	9930021J03Rik	38	45.8	64.1
chr1	194637368	194637369	A130010J15Rik	42.8	33.5	47.3
chr1	192797019	192797020	A130010J15Rik	32.3	21.3	32.8
chr2	91537873	91537874	A330069E16Rik	30.5	56.1	48.6
chr8	120265690	120265691	A330074K22Rik	32.8	45.3	34.3
chr8	120498788	120498789	A330074K22Rik	30.5	54.3	54.3
chr8	120619401	120619402	A330074K22Rik	27.3	59.6	73.4
chr8	120276498	120276499	A330074K22Rik	25.9	44.6	42.3
chr8	120521329	120521330	A330074K22Rik	25.8	49.8	54.3
chr8	120505302	120505303	A330074K22Rik	21	45.8	53.6
chr8	120477237	120477238	A330074K22Rik	6.8	40.6	48.1
chr8	120439614	120439615	A330074K22Rik	-5.2	32.5	31.8
chr8	120413978	120413979	A330074K22Rik	-6.4	27.8	37.8
chr8	120462492	120462493	A330074K22Rik	-7.2	37.5	47.3
chr8	120397471	120397472	A330074K22Rik	-20.3	-12.9	30.8
chr4	152548644	152548645	A430005L14Rik	67.9	87.9	90.7
chr4	153439574	153439575	A430005L14Rik	25	35.3	50.3
chr4	153638081	153638082	A430005L14Rik	15.2	19	35
chr6	61259809	61259810	A730020E08Rik	35.3	21	40.3
chr6	61043392	61043393	A730020E08Rik	33	39	49.3
chr6	61067278	61067279	A730020E08Rik	32.3	48.1	59.3
chr6	61230527	61230528	A730020E08Rik	13	24.8	30.5
chr5	106826221	106826222	A830010M20Rik	58.3	53.6	50.6
chr13	79277746	79277747	A830082K12Rik	63.9	76.1	79.1
chr13	77991564	77991565	A830082K12Rik	45.8	41.1	30.3
chr13	78936430	78936431	A830082K12Rik	45.8	62.1	55.8
chr13	77892884	77892885	A830082K12Rik	24.8	75.1	71.9
chr5	123057638	123057639	A930024E05Rik	39.5	57.1	49.8
chr5	123006211	123006212	A930024E05Rik	29.8	43.3	38.3
chr5	122968198	122968199	A930024E05Rik	29	25	30.3
chr5	122950453	122950454	A930024E05Rik	21.5	28	30
chr5	123110390	123110391	A930024E05Rik	-9.2	22.5	41.3
chr4	119461999	119462000	AA415398	27.3	16.2	47.1
chr4	120148875	120148876	AA415398	26	39.8	44.6
chr4	119453577	119453578	AA415398	22.3	23.7	35.3
chr4	119338783	119338784	AA415398	11.7	22.3	32
chr11	83271365	83271366	AA465934	35.5	39.3	30.5
chr15	102376959	102376960	Aaas	32.3	50.1	36.8
chr9	63133137	63133138	Aagab	55.3	77.4	80.1
chr9	63864663	63864664	Aagab	51.3	53.1	46.3
chr9	63181487	63181488	Aagab	44.1	55.8	52.8
chr9	63241496	63241497	Aagab	38	36	34.8
chr9	63124095	63124096	Aagab	32.8	61.4	64.4
chr9	63234645	63234646	Aagab	29.5	35.5	30.3
chr9	63251176	63251177	Aagab	29	28.8	36.3
chr2	156697304	156697305	Aar2	66.9	67.1	76.6
chr2	156688911	156688912	Aar2	52.3	58.8	63.4
chr2	157096774	157096775	Aar2	17.2	26	40.8
chr2	156401122	156401123	Aar2	11.7	11.7	32.3
chr17	45630444	45630445	Aars2	21.7	31	39.8
chr17	46084397	46084398	Aars2	12.1	33.5	33.8
chr17	45724208	45724209	Aars2	11.1	20.2	37.8
chr5	76651646	76651647	Aasdh	18.7	54.6	50.6
chr5	76658113	76658114	Aasdh	18	47.1	45.6
chr5	76665571	76665572	Aasdh	14.7	37.3	38.3
chr11	84786388	84786389	Aatf	74.9	77.4	79.4
chr11	84773805	84773806	Aatf	64.4	69.4	77.1
chr11	84760613	84760614	Aatf	50.3	62.6	73.6
chr11	84739085	84739086	Aatf	50.3	56.6	66.6
chr11	84701816	84701817	Aatf	40.6	51.8	67.4
chr11	84425789	84425790	Aatf	22.8	29.5	40.5
chr11	84284902	84284903	Aatf	19.2	34.3	64.6
chr11	84413417	84413418	Aatf	14.9	5.8	42.6
chr11	84331362	84331363	Aatf	-16.3	7.4	37.8
chr11	84362232	84362233	Aatf	-17.3	-8.3	38.3
chr11	84347319	84347320	Aatf	-29.6	10.2	31.3
chr11	120305364	120305365	Aatk	47.8	49.3	57.1
chr11	120314052	120314053	Aatk	41	44.8	47.6
chr16	8566231	8566232	Abat	27.5	43	36.3
chr16	8539716	8539717	Abat	15.6	26.3	33
chr4	53512085	53512086	Abca1	46.3	46.6	51.1
chr11	109670813	109670814	Abca5	55.3	48.8	43.6
chr11	109269971	109269972	Abca5	50.6	29.3	34.5
chr10	80089190	80089191	Abca7	43.8	61.1	52.6
chr8	124405396	124405397	Abcb10	33.8	42.3	58.1
chr8	124321959	124321960	Abcb10	32.8	58.1	52.3
chr8	124315013	124315014	Abcb10	32.5	47.3	48.8
chr8	123791417	123791418	Abcb10	27.3	40.3	46.6
chr8	124249900	124249901	Abcb10	9.6	25.8	30.5
chr8	124284416	124284417	Abcb10	5.1	30.8	38.8
chr8	124463107	124463108	Abcb10	-10.2	21	52.8
chr5	24337634	24337635	Abcb8	40.8	49.8	47.8
chr5	24624273	24624274	Abcb8	16	7	44.6
chr17	45724208	45724209	Abcc10	33.3	50.3	54.3
chr17	45630444	45630445	Abcc10	-12.3	14.5	35.5
chrX	73866378	73866379	Abcd1	9.6	22.5	42.6
chr15	91018242	91018243	Abcd2	44.5	55.1	46.6
chr15	91000525	91000526	Abcd2	43.8	62.6	48.8
chr3	121346691	121346692	Abcd3	29.5	38	40.3
chr3	121481967	121481968	Abcd3	16	35.3	40.8
chr3	122476587	122476588	Abcd3	-11	12	35.3
chr3	122462339	122462340	Abcd3	-11.8	15.5	33.5
chr12	84752537	84752538	Abcd4	41.8	50.3	60.6
chr12	84532467	84532468	Abcd4	32.5	24.5	38
chr12	84735284	84735285	Abcd4	24.3	34.8	35.5
chr12	84590226	84590227	Abcd4	21.7	24.5	30.5
chr5	24337634	24337635	Abcf2	20.5	20.5	31.5
chr5	24495438	24495439	Abcf2	19.4	35.3	35.3
chr5	24624273	24624274	Abcf2	15	14.5	33.5
chr17	31090963	31090964	Abcg1	33	36.3	35.3
chr17	31309634	31309635	Abcg1	23.3	42	37.8
chr17	31435372	31435373	Abcg1	19.2	45.1	36.3
chr17	31409934	31409935	Abcg1	10.2	24.3	34.5
chr17	31355845	31355846	Abcg1	9.1	23.8	30.5
chr17	31535965	31535966	Abcg1	7.5	29.5	31
chr17	31543750	31543751	Abcg1	5.8	30.3	32.8
chr5	31083861	31083862	Abhd1	10.9	13.5	33
chr9	106270187	106270188	Abhd14a	37.8	54.3	51.8
chr9	106318416	106318417	Abhd14a	27.8	32.8	49.1
chr9	106270187	106270188	Abhd14b	36.3	54.3	50.3
chr9	106318416	106318417	Abhd14b	27.8	32.3	49.3
chr10	80464770	80464771	Abhd17a	13.5	19.5	31.3
chr7	78801574	78801575	Abhd2	26	29.3	33.8
chr7	78807514	78807515	Abhd2	20.9	16.5	34
chr14	54060410	54060411	Abhd4	28.8	26.8	47.8
chr14	54592952	54592953	Abhd4	9.8	34.5	42.3
chr9	122660224	122660225	Abhd5	21.5	43.3	50.1
chr9	122027299	122027300	Abhd5	14.2	36.5	32.3
chr9	122593229	122593230	Abhd5	6.5	15	35.8
chr2	21959805	21959806	Abi1	26.3	58.6	62.6
chr2	21918744	21918745	Abi1	-6.6	51.8	56.6
chr1	60861333	60861334	Abi2	76.6	74.9	79.6
chr2	31899969	31899970	Abl1	37.8	30	47.8
chr2	31876754	31876755	Abl1	35.5	42.6	35.5
chr2	31771310	31771311	Abl1	20	24	31.3
chr1	156614180	156614181	Abl2	35.5	32	32
chr1	156180205	156180206	Abl2	16	37.8	43.1
chr18	61845654	61845655	Ablim3	33.8	40.6	41.3
chr11	76644793	76644794	Abr	59.6	73.6	76.1
chr11	76623599	76623600	Abr	47.8	55.1	61.4
chr11	76606558	76606559	Abr	44.6	42.1	50.3
chr11	76613180	76613181	Abr	41.6	49.3	59.6
chr6	88132193	88132194	Abtb1	65.4	62.6	69.9
chr6	88500123	88500124	Abtb1	64.9	66.6	66.6
chr6	88640582	88640583	Abtb1	54.8	39.3	47.6
chr6	88074974	88074975	Abtb1	44.3	51.3	57.8
chr6	88683812	88683813	Abtb1	37.3	30	33.5
chr6	89613880	89613881	Abtb1	5.5	36.8	46.3
chr6	89584839	89584840	Abtb1	-22.3	18	33
chr2	103992417	103992418	Abtb2	67.1	66.6	62.9
chr2	103625359	103625360	Abtb2	21.5	50.3	42.6
chr2	103600280	103600281	Abtb2	19.7	28	33.3
chr9	119853154	119853155	Acaa1b	-5	26.2	35
chr11	84773805	84773806	Acaca	35	58.1	45.6
chr11	84760613	84760614	Acaca	31.8	49.6	41.3
chr9	25212758	25212759	Acad8	64.4	69.9	78.4
chr9	25571496	25571497	Acad8	63.9	66.4	74.9
chr3	154222695	154222696	Acadm	75.6	78.4	77.9
chr3	154171984	154171985	Acadm	28.3	38.8	50.3
chr5	115215261	115215262	Acads	35.3	49.8	53.8
chr5	115204978	115204979	Acads	30.3	48.1	43.1
chr7	132459175	132459176	Acadsb	53.3	56.1	47.6
chr16	30614864	30614865	Acap2	51.6	41.3	44.3
chr16	30510912	30510913	Acap2	6.1	34.5	40
chr9	52240603	52240604	Acat1	-14.9	44.6	43.6
chr17	12898916	12898917	Acat2	36.3	32	33.8
chr17	12898916	12898917	Acat3	31.3	35.3	35.8
chr11	103665981	103665982	Acbd4	-34.9	13.9	47.6
chr2	21959805	21959806	Acbd5	18.2	51.3	62.9
chr2	21918744	21918745	Acbd5	-10.8	50.8	71.4
chr1	155790299	155790300	Acbd6	55.6	61.1	63.1
chr1	155320375	155320376	Acbd6	45.6	51.8	57.6
chr1	155110051	155110052	Acbd6	35	32	49.6
chr1	154995855	154995856	Acbd6	26.3	33.8	41.5
chr1	154821944	154821945	Acbd6	14.5	30.8	41.1
chr2	94289296	94289297	Accs	23.5	30	40
chr2	93249122	93249123	Accs	14.2	23.7	33
chr2	93907647	93907648	Accs	-11.4	17.7	35.3
chr7	97757410	97757411	Acer3	21.5	42.1	43.1
chr5	137510667	137510668	Ache	30.3	35	32.3
chr14	54229460	54229461	Acin1	-11	51.3	64.6
chr14	54060410	54060411	Acin1	-26.8	30.8	63.1
chr1	172540536	172540537	Ackr1	72.1	70.4	68.1
chr1	172350048	172350049	Ackr1	33.3	44.6	55.1
chr1	90475325	90475326	Ackr3	44.8	62.4	57.6
chr1	90050427	90050428	Ackr3	40.8	47.6	55.8
chr1	90397617	90397618	Ackr3	28	38	44.1
chr15	81836586	81836587	Aco2	28.5	44.1	34.8
chr12	84176318	84176319	Acot2	12.5	17.7	36.5
chr4	152283198	152283199	Acot7	62.4	67.1	57.8
chr4	152262337	152262338	Acot7	53.3	46.8	35.5
chr4	152350114	152350115	Acot7	39	32	34.3
chr4	152405706	152405707	Acot7	29.5	29.3	37
chr2	91078835	91078836	Acp2	45.8	38.3	30
chr2	91537873	91537874	Acp2	20.5	40	52.6
chr6	125081760	125081761	Acrbp	63.9	67.4	64.1
chr8	122665298	122665299	Acsf3	45.3	42	51.6
chr8	122720697	122720698	Acsf3	41.6	33.3	41.6
chr8	122709755	122709756	Acsf3	38.8	43.1	47.8
chr8	122593758	122593759	Acsf3	33.3	41.1	34
chr8	122793900	122793901	Acsf3	25.3	19.7	37.5
chr8	122523719	122523720	Acsf3	9.2	29.5	35
chr1	79598728	79598729	Acsl3	63.6	68.4	72.4
chr1	79581405	79581406	Acsl3	55.3	73.9	62.9
chr1	79450488	79450489	Acsl3	42.1	45.1	59.6
chr11	54113361	54113362	Acsl6	33.3	41.3	32.3
chr5	143051170	143051171	Actb	33	62.6	59.6
chr5	142761583	142761584	Actb	25	35.3	48.3
chr5	142734872	142734873	Actb	18	20	40
chr5	143001352	143001353	Actb	-14.8	28.3	45.1
chr11	120314052	120314053	Actg1	42.6	61.4	43.6
chr11	120305364	120305365	Actg1	15	44.6	36
chr12	80746181	80746182	Actn1	-26.8	30.5	32.5
chr7	28919485	28919486	Actn4	31.5	33	31
chr12	70192521	70192522	Actr10	46.1	56.8	51.3
chr12	70367749	70367750	Actr10	45.6	61.1	49.1
chr12	70431416	70431417	Actr10	43.6	57.1	58.6
chr12	70131155	70131156	Actr10	42.1	39.5	52.6
chr12	70069943	70069944	Actr10	37.5	48.1	55.8
chr12	69908183	69908184	Actr10	35	45.6	65.6
chr19	46422656	46422657	Actr1a	30	28.8	40.8
chr19	46526508	46526509	Actr1a	26.5	44.1	53.1
chr1	36580548	36580549	Actr1b	30.5	48.3	46.8
chr11	19835358	19835359	Actr2	49.1	50.8	58.3
chr11	19829702	19829703	Actr2	46.6	47.8	58.6
chr11	20656006	20656007	Actr2	25	32	38.8
chr11	20664059	20664060	Actr2	18.5	33.3	41.8
chr11	20915316	20915317	Actr2	-12	38.8	56.8
chr1	126932099	126932100	Actr3	42.8	70.1	80.4
chr1	126801746	126801747	Actr3	37.8	47.6	45.1
chr1	127015750	127015751	Actr3	36.8	65.4	74.6
chr1	126956052	126956053	Actr3	32.5	72.6	73.4
chr5	25005728	25005729	Actr3b	53.6	59.1	41
chr5	25059304	25059305	Actr3b	47.3	48.1	41.8
chr5	25472144	25472145	Actr3b	42.8	47.8	53.3
chr2	158558547	158558548	Actr5	62.9	69.9	78.4
chr2	158567968	158567969	Actr5	47.8	55.1	66.9
chr2	158588680	158588681	Actr5	19.7	30	42.6
chr2	158596731	158596732	Actr5	10	37.8	44.6
chr14	30593804	30593805	Actr8	30.5	39.3	43.6
chr2	59351920	59351921	Acvr1	49.6	30.3	42.6
chr2	58174926	58174927	Acvr1	7.6	18.7	34.3
chr15	100777832	100777833	Acvr1b	37.3	44.6	31.3
chr15	101160093	101160094	Acvr1b	22	41.3	36.5
chr15	101077326	101077327	Acvr1b	18.2	43.6	47.3
chr2	48423947	48423948	Acvr2a	58.8	59.1	67.9
chr2	48481517	48481518	Acvr2a	40.8	50.8	43.3
chr2	48539085	48539086	Acvr2a	23.5	57.1	58.3
chr2	48629797	48629798	Acvr2a	15.2	44.1	35.5
chr9	119853154	119853155	Acvr2b	9.1	11.2	49.3
chr9	106270187	106270188	Acy1	36	56.8	56.8
chr9	106318416	106318417	Acy1	28.3	52.8	51.1
chr12	85233976	85233977	Acyp1	32.5	41.3	45.6
chr11	102739750	102739751	Adam11	25.2	30.8	30
chr3	89378743	89378744	Adam15	39.8	37.5	38
chr3	89861335	89861336	Adam15	20.7	72.4	71.4
chr3	89689028	89689029	Adam15	-8.3	45.8	56.3
chr3	89610852	89610853	Adam15	-27.8	15.9	30
chr12	21543459	21543460	Adam17	-7.6	17.4	57.1
chr11	46219006	46219007	Adam19	67.9	66.1	54.8
chr1	63252699	63252700	Adam23	25	44.1	54.1
chr1	63579129	63579130	Adam23	20.5	25	32.5
chr1	63368338	63368339	Adam23	-13.8	31	33.5
chr7	139909439	139909440	Adam8	63.1	42.8	38.5
chr16	87001634	87001635	Adamts1	73.4	63.9	58.6
chr16	84931760	84931761	Adamts1	22.8	33.3	42.8
chr16	84956892	84956893	Adamts1	22	36.8	47.6
chr13	104694637	104694638	Adamts6	61.6	70.1	80.4
chr13	104518674	104518675	Adamts6	52.6	39.5	48.6
chr5	139681870	139681871	Adap1	16.2	50.1	47.6
chr5	139450000	139450001	Adap1	10.9	20.5	31.5
chr5	139641333	139641334	Adap1	-7.2	22	32.8
chr3	89511720	89511721	Adar	67.4	76.1	71.9
chr3	89552106	89552107	Adar	44.1	55.8	46.6
chr3	89861335	89861336	Adar	36.5	40.8	33.5
chr3	89378743	89378744	Adar	8.7	56.3	62.1
chr13	7093343	7093344	Adarb2	58.6	56.8	55.8
chr13	8593723	8593724	Adarb2	29.3	13.7	43.6
chr8	113623740	113623741	Adat1	52.8	82.4	83.2
chr10	14057059	14057060	Adat2	64.6	56.3	60.3
chr10	14018318	14018319	Adat2	61.1	44.6	56.1
chr10	13983345	13983346	Adat2	59.8	61.1	68.1
chr10	13991041	13991042	Adat2	59.3	55.6	64.1
chr10	13115091	13115092	Adat2	42.6	26.3	39.3
chr12	89129468	89129469	Adck1	53.1	66.4	65.1
chr12	89108041	89108042	Adck1	52.8	68.1	68.6
chr12	89180392	89180393	Adck1	42.1	57.3	57.8
chr12	88784361	88784362	Adck1	-19.6	8.9	32.5
chr6	40388551	40388552	Adck2	17.9	50.3	66.9
chr11	6775389	6775390	Adcy1	57.8	50.3	58.1
chr16	35275668	35275669	Adcy5	60.9	55.8	58.3
chr16	35239402	35239403	Adcy5	46.8	34	38.5
chr16	35557494	35557495	Adcy5	45.8	38	32.5
chr16	35630719	35630720	Adcy5	18	18	30.3
chr16	35796121	35796122	Adcy5	-36.7	16.5	44.3
chr15	98699794	98699795	Adcy6	30.5	46.6	30.5
chr19	53345611	53345612	Add3	26.5	37	34.3
chr15	73996757	73996758	Adgrb1	87.9	90.7	90.9
chr15	73982680	73982681	Adgrb1	83.7	82.2	85.4
chr15	73933382	73933383	Adgrb1	79.4	78.1	80.4
chr15	73887332	73887333	Adgrb1	71.6	71.6	77.6
chr15	74026227	74026228	Adgrb1	69.1	74.9	74.4
chr15	74053085	74053086	Adgrb1	56.8	66.9	64.6
chr15	74161540	74161541	Adgrb1	48.1	63.1	70.9
chr15	74176923	74176924	Adgrb1	46.3	51.1	65.9
chr15	74194637	74194638	Adgrb1	44.1	46.1	63.4
chr15	73645556	73645557	Adgrb1	39.8	48.8	50.8
chr15	74296574	74296575	Adgrb1	37.8	36.8	34
chr15	74204314	74204315	Adgrb1	36	44.1	56.6
chr15	74325563	74325564	Adgrb1	25.3	28.7	37.5
chr15	74283016	74283017	Adgrb1	22.7	12.5	35.3
chr4	129772362	129772363	Adgrb2	48.1	43.8	52.3
chr4	129795248	129795249	Adgrb2	44.3	39.3	54.1
chr4	130035590	130035591	Adgrb2	25.8	43.8	37.8
chr4	129709357	129709358	Adgrb2	24.3	36.8	56.3
chr1	25504376	25504377	Adgrb3	54.1	54.1	49.6
chr8	95242974	95242975	Adgrg1	52.3	43.1	46.8
chr8	95205905	95205906	Adgrg1	51.6	48.8	49.6
chr8	95281925	95281926	Adgrg1	31.5	33	52.3
chr8	95174342	95174343	Adgrg1	29	33.3	31
chr8	83875874	83875875	Adgrl1	28.3	28	34
chr3	147182114	147182115	Adgrl2	69.6	72.9	74.6
chr3	147101173	147101174	Adgrl2	58.1	71.9	75.4
chr3	147093114	147093115	Adgrl2	56.8	73.9	77.9
chr3	147082814	147082815	Adgrl2	55.3	75.1	80.1
chr3	137952579	137952580	Adh5	46.6	35.3	31
chr3	137827973	137827974	Adh5	43.8	42.8	43.8
chr12	29883012	29883013	Adi1	54.3	75.1	74.9
chr12	29872430	29872431	Adi1	49.8	76.1	76.9
chr12	29630021	29630022	Adi1	45.8	64.1	70.1
chr12	29290778	29290779	Adi1	44.8	56.6	52.6
chr12	29700509	29700510	Adi1	42.1	55.8	66.4
chr12	29095744	29095745	Adi1	36	19.5	30.3
chr12	29280526	29280527	Adi1	35.8	48.8	57.3
chr12	29084038	29084039	Adi1	35	33.8	36.8
chr12	29664200	29664201	Adi1	34	57.6	66.4
chr12	29353170	29353171	Adi1	33.3	49.1	55.6
chr12	29652649	29652650	Adi1	32	67.9	67.1
chr12	29343228	29343229	Adi1	24.8	47.8	55.6
chr12	29107298	29107299	Adi1	22	28.8	38.8
chr12	29258152	29258153	Adi1	21.2	38	42.1
chr12	29141476	29141477	Adi1	19.2	39	41.8
chr12	29122708	29122709	Adi1	16.5	38.3	49.3
chr12	29723592	29723593	Adi1	16	42.8	64.4
chr12	29062391	29062392	Adi1	14.7	28.5	40
chr12	29176310	29176311	Adi1	10.2	28.3	40
chr12	29233206	29233207	Adi1	9.9	36.3	38.8
chr12	29247066	29247067	Adi1	9.2	34.3	31
chr12	29214016	29214017	Adi1	-7.1	41.8	44.6
chr12	29789421	29789422	Adi1	-9.6	56.6	71.1
chr6	119132313	119132314	Adipor2	21.7	33.3	35.3
chr6	118827902	118827903	Adipor2	-7.1	23	33.8
chr14	21682802	21682803	Adk	34.5	65.1	62.6
chr14	21600142	21600143	Adk	16.5	32.5	45.1
chr10	67299045	67299046	Ado	42.1	31	35.8
chr10	66920541	66920542	Ado	-22.6	41.3	39.5
chr1	134216062	134216063	Adora1	29	24.8	34
chr1	134344460	134344461	Adora1	20.2	33.8	36.5
chr1	133736252	133736253	Adora1	10.7	36.5	35.5
chr9	58863616	58863617	Adpgk	55.1	54.8	46.1
chr9	58514008	58514009	Adpgk	13.4	17.2	31
chr9	59081641	59081642	Adpgk	-7.2	36	50.1
chr9	59071545	59071546	Adpgk	-10.6	58.8	58.3
chr16	38400024	38400025	Adprh	52.1	33.8	37.3
chr16	37926227	37926228	Adprh	15.7	32.5	30.3
chr16	37964233	37964234	Adprh	10.9	14	31.8
chr16	37812416	37812417	Adprh	-6.6	39	55.1
chr16	37685762	37685763	Adprh	-14.6	31.8	38.5
chr5	112433391	112433392	Adrbk2	73.9	70.9	69.1
chr5	112493335	112493336	Adrbk2	68.9	61.9	69.9
chr5	112485587	112485588	Adrbk2	67.4	59.1	70.4
chr5	112416802	112416803	Adrbk2	63.9	65.1	64.1
chr5	112508240	112508241	Adrbk2	62.1	49.1	67.6
chr5	112410296	112410297	Adrbk2	61.4	63.4	65.4
chr5	112548167	112548168	Adrbk2	56.3	52.3	63.6
chr5	112561045	112561046	Adrbk2	54.1	47.8	67.1
chr5	112694279	112694280	Adrbk2	49.6	42.3	32
chr5	112638996	112638997	Adrbk2	48.8	42.1	44.6
chr5	112607274	112607275	Adrbk2	48.3	45.8	51.8
chr5	112859936	112859937	Adrbk2	47.3	39.8	43.3
chr5	112626244	112626245	Adrbk2	47.1	30.3	48.6
chr5	112851795	112851796	Adrbk2	46.8	37.5	40
chr5	112844160	112844161	Adrbk2	46.1	37.8	37.8
chr5	112834197	112834198	Adrbk2	41.8	36.3	31.5
chr5	112381953	112381954	Adrbk2	41.3	45.3	55.6
chr5	112663297	112663298	Adrbk2	41.3	38.5	44.8
chr5	112672342	112672343	Adrbk2	39.3	39.3	42.6
chr5	112313620	112313621	Adrbk2	37	32.5	37.5
chr5	112741012	112741013	Adrbk2	33.8	28.3	31.5
chr5	112928022	112928023	Adrbk2	33	43.1	45.8
chr5	112942446	112942447	Adrbk2	28.5	39.8	34.5
chr5	112936724	112936725	Adrbk2	21	44.3	36.5
chr15	81272846	81272847	Adsl	-12.8	27.3	38
chr1	176994554	176994555	Adss	35.3	42.3	39
chr1	176971344	176971345	Adss	31.8	40.3	33.5
chr6	141434622	141434623	Aebp2	6.1	40.6	48.8
chr7	78801574	78801575	Aen	64.6	67.6	73.1
chr7	78807514	78807515	Aen	64.1	54.8	59.8
chr7	78827136	78827137	Aen	42.5	32.5	43.3
chr7	79609328	79609329	Aen	-33.4	-19.8	34
chr10	82178450	82178451	Aes	49.1	75.6	77.6
chr5	36434294	36434295	Afap1	50.3	52.8	53.3
chr5	35918284	35918285	Afap1	23.8	40.8	43.8
chr1	38199443	38199444	Aff3	69.9	71.4	75.4
chr1	38248263	38248264	Aff3	60.9	59.1	70.1
chr1	38268398	38268399	Aff3	52.3	51.1	65.1
chr1	38411024	38411025	Aff3	37.8	49.6	59.8
chr1	38418203	38418204	Aff3	35.3	50.3	62.1
chr1	38489030	38489031	Aff3	32.8	25.5	51.3
chr1	38439466	38439467	Aff3	25.5	47.6	63.6
chr1	38512658	38512659	Aff3	15.7	27.8	47.1
chr1	38564388	38564389	Aff3	13.2	27.8	34.8
chr1	38544320	38544321	Aff3	-5.5	23	30
chr11	51805596	51805597	Aff4	44.8	44.1	58.6
chr11	20915316	20915317	Aftph	46.3	49.8	32
chr11	20477474	20477475	Aftph	43.8	45.8	49.3
chr11	19829702	19829703	Aftph	15.7	53.8	68.6
chr11	19835358	19835359	Aftph	13	52.3	65.9
chr11	20532219	20532220	Aftph	-11.8	30.5	41
chr1	88425287	88425288	Agap1	38.8	50.3	50.8
chr1	88472470	88472471	Agap1	34.8	42.3	50.3
chr1	89587455	89587456	Agap1	31.3	33.3	34.5
chr1	88482444	88482445	Agap1	27	31.8	32.8
chr1	89578974	89578975	Agap1	24.3	41.1	40
chr1	89302713	89302714	Agap1	9.1	28.3	43.3
chr5	24337634	24337635	Agap3	40.3	46.3	53.6
chr5	24624273	24624274	Agap3	10.8	16.7	38.8
chr1	81317139	81317140	Agfg1	19.7	34.8	52.1
chr13	95018021	95018022	Aggf1	40	61.4	68.9
chr6	39871953	39871954	Agk	73.4	70.9	78.6
chr6	40024193	40024194	Agk	28.8	26	50.1
chr6	40049508	40049509	Agk	23.8	22	43
chr3	116835992	116835993	Agl	47.3	35	32.3
chr3	116327151	116327152	Agl	34.5	57.3	57.1
chr4	127005103	127005104	Ago1	8.6	38	34
chr15	72050875	72050876	Ago2	56.6	63.4	76.1
chr15	72205695	72205696	Ago2	51.3	69.1	76.6
chr15	73138311	73138312	Ago2	34.5	37.5	34.5
chr15	73149433	73149434	Ago2	27.7	33	33.5
chr15	71810043	71810044	Ago2	-38.9	13.2	45.3
chr4	127005103	127005104	Ago3	-24.1	30.3	44.3
chr4	126779782	126779783	Ago4	32.8	45.1	56.6
chr4	127005103	127005104	Ago4	32.3	52.1	50.6
chr4	127211728	127211729	Ago4	-16.5	22.8	30.3
chr10	78395873	78395874	Agpat3	24.8	28	39.5
chr17	10335269	10335270	Agpat4	61.9	38.5	35.5
chr17	12188132	12188133	Agpat4	51.8	32.5	45.3
chr2	76070702	76070703	Agps	22	57.3	47.8
chr2	75054978	75054979	Agps	-46.9	-6.9	33.3
chr1	180768263	180768264	Ahctf1	28.8	49.6	60.3
chr1	180778103	180778104	Ahctf1	28.3	48.3	53.8
chr2	155050563	155050564	Ahcy	29	18.7	31
chr3	107793837	107793838	Ahcyl1	45.3	46.1	41.1
chr3	108166973	108166974	Ahcyl1	39.8	44.8	55.3
chr3	108175258	108175259	Ahcyl1	28.5	36	52.1
chr6	29815001	29815002	Ahcyl2	51.8	48.8	36.5
chr4	133299004	133299005	Ahdc1	71.9	82.7	87.4
chr4	132946313	132946314	Ahdc1	67.1	59.6	64.1
chr4	133292788	133292789	Ahdc1	66.1	80.1	84.4
chr4	133185212	133185213	Ahdc1	61.9	49.8	67.4
chr4	132938704	132938705	Ahdc1	52.8	49.6	51.6
chr4	133091878	133091879	Ahdc1	51.3	32.5	37.3
chr4	133103316	133103317	Ahdc1	44.1	34	42.8
chr4	133045882	133045883	Ahdc1	41.8	48.8	40.3
chr4	133439824	133439825	Ahdc1	33.5	43.6	62.4
chr4	133432775	133432776	Ahdc1	26.5	45.6	54.8
chr10	20123641	20123642	Ahi1	29.8	44.3	47.8
chr12	86772551	86772552	Ahsa1	-16.8	42	63.9
chr12	86787084	86787085	Ahsa1	-29.9	22.7	49.1
chr17	27182776	27182777	AI413582	31.5	44.1	44.6
chr17	27797172	27797173	AI413582	13.5	39.8	65.4
chr17	28101583	28101584	AI413582	7.8	10.5	33.8
chr17	27922347	27922348	AI413582	-27.1	11	32.5
chr4	41684137	41684138	AI464131	46.1	48.8	53.1
chr4	41663243	41663244	AI464131	45.6	57.1	55.8
chr4	41672885	41672886	AI464131	44.3	54.8	52.1
chr4	41604670	41604671	AI464131	26.5	39.8	35.3
chr3	106955834	106955835	AI504432	26.8	24.5	43.8
chr3	106981392	106981393	AI504432	24.8	6.6	34
chr9	52366258	52366259	AI593442	38.5	35.3	46.8
chr9	52281326	52281327	AI593442	23.2	-17	30.5
chr1	42905039	42905040	AI597479	65.9	50.8	39.5
chr1	42889715	42889716	AI597479	48.6	46.1	49.1
chr19	7070614	7070615	AI846148	27.3	36.5	49.8
chr19	7083405	7083406	AI846148	9.9	19.2	31
chr1	182574138	182574139	Aida	65.4	58.6	63.9
chr1	182983370	182983371	Aida	60.9	59.3	51.6
chr1	182539328	182539329	Aida	45.6	64.9	71.4
chr1	182504651	182504652	Aida	40.8	56.8	74.1
chr1	182639293	182639294	Aida	33.3	34.5	38.3
chr2	31822760	31822761	Aif1l	33.8	35.3	34.5
chr2	31790927	31790928	Aif1l	31.5	39.8	49.1
chr2	31771310	31771311	Aif1l	17.2	17	39.5
chrX	48386054	48386055	Aifm1	14.5	35.3	33.5
chr10	62173213	62173214	Aifm2	42.1	28.7	36
chr10	62471283	62471284	Aifm2	26.5	41.6	31.5
chr10	61443980	61443981	Aifm2	-7.6	18.5	37.3
chr3	132017912	132017913	Aimp1	39	59.6	70.1
chr5	143817956	143817957	Aimp2	47.1	58.3	61.6
chr4	152624608	152624609	Ajap1	78.9	88.9	88.7
chr4	152548644	152548645	Ajap1	73.4	84.9	89.2
chr4	152833603	152833604	Ajap1	69.6	59.1	62.1
chr4	152916764	152916765	Ajap1	63.1	56.8	52.8
chr4	153854104	153854105	Ajap1	49.6	56.3	59.1
chr4	153807756	153807757	Ajap1	40.6	46.8	55.8
chr4	153920927	153920928	Ajap1	39.3	55.1	63.4
chr4	153792694	153792695	Ajap1	36.3	32.5	60.6
chr14	54229460	54229461	Ajuba	23.7	71.1	71.6
chr14	54060410	54060411	Ajuba	-15.6	44.6	68.4
chr2	32680156	32680157	Ak1	54.8	62.4	64.9
chr2	32662443	32662444	Ak1	36.3	38.5	45.6
chr2	32908865	32908866	Ak1	20.8	20.2	33.3
chr4	129048997	129048998	Ak2	41.1	45.6	51.3
chr19	29470737	29470738	Ak3	22.3	30.8	32.8
chr11	88241021	88241022	Akap1	72.4	70.6	68.6
chr11	88252687	88252688	Akap1	70.4	68.4	67.1
chr11	88234222	88234223	Akap1	66.4	77.9	68.6
chr11	88280707	88280708	Akap1	64.9	67.1	63.6
chr11	88379097	88379098	Akap1	56.6	57.3	36.5
chr11	88317166	88317167	Akap1	52.6	62.1	51.1
chr11	88139497	88139498	Akap1	51.6	66.9	65.4
chr11	62495297	62495298	Akap10	-16.8	33.8	48.1
chr14	77578934	77578935	Akap11	22.3	24.8	31
chr14	77213517	77213518	Akap11	21.9	50.8	47.8
chr14	77012113	77012114	Akap11	14	59.3	67.1
chr10	4106907	4106908	Akap12	37	70.9	56.3
chrX	36817507	36817508	Akap17b	36.8	66.4	61.6
chrX	36807831	36807832	Akap17b	23.8	60.9	61.1
chr12	52835383	52835384	Akap6	34.8	40	34
chr10	26710944	26710945	Akap7	19.2	29	60.1
chr4	124667989	124667990	Akirin1	41.3	50.1	46.3
chr4	123527832	123527833	Akirin1	27.8	37	41.1
chr4	33556126	33556127	Akirin2	71.4	68.6	71.4
chr4	33526792	33526793	Akirin2	65.9	72.9	73.4
chr4	33588178	33588179	Akirin2	62.4	74.1	69.6
chr4	33481643	33481644	Akirin2	62.1	77.4	78.1
chr4	33687662	33687663	Akirin2	54.1	54.3	59.1
chr4	33664033	33664034	Akirin2	50.1	56.6	65.9
chr4	33846280	33846281	Akirin2	41.3	46.8	57.3
chr13	6471904	6471905	Akr1e1	70.4	78.1	76.6
chr4	139040411	139040412	Akr7a5	21.2	43.3	32
chr12	112700573	112700574	Akt1	26.8	41.8	36.5
chr12	112164346	112164347	Akt1	25.8	29	31.8
chr1	176971344	176971345	Akt3	22.5	24	36.5
chr1	177555858	177555859	Akt3	22.5	33.3	31.8
chr1	176994554	176994555	Akt3	14.2	28.5	34
chr1	177150715	177150716	Akt3	-18.9	19.2	31.5
chr9	106418217	106418218	Alas1	59.8	53.1	56.1
chr9	106270187	106270188	Alas1	38.8	33	37
chr16	51519317	51519318	Alcam	-6.7	-23.1	32.5
chr19	40737520	40737521	Aldh18a1	42.1	45.6	54.3
chr4	45423152	45423153	Aldh1b1	65.9	69.4	78.9
chr4	45439814	45439815	Aldh1b1	55.8	68.4	71.9
chr4	45509109	45509110	Aldh1b1	48.8	61.6	65.9
chr4	45600909	45600910	Aldh1b1	44.6	37.5	46.8
chr11	61620101	61620102	Aldh3a2	22.8	34.5	34.8
chr12	84590226	84590227	Aldh6a1	28.3	40.8	56.8
chr12	84752537	84752538	Aldh6a1	-28.8	42.6	57.8
chr12	84735284	84735285	Aldh6a1	-35.4	11.2	43.1
chr18	57262027	57262028	Aldh7a1	32.5	46.1	45.6
chr18	55041010	55041011	Aldh7a1	19.6	29.5	34.3
chr7	127104992	127104993	Aldoa	63.6	79.6	78.9
chr11	78206223	78206224	Aldoc	37.8	44.3	38.5
chr15	91293651	91293652	Alg10b	76.6	78.4	75.4
chr15	91018242	91018243	Alg10b	60.6	60.3	56.3
chr15	91000525	91000526	Alg10b	59.8	63.1	74.6
chrX	145504964	145504965	Alg13	9.1	63.9	62.4
chrX	143881665	143881666	Alg13	-26.6	16.5	31.5
chr3	121755168	121755169	Alg14	50.3	67.9	72.9
chr3	121701013	121701014	Alg14	48.3	50.1	36.3
chr4	48335451	48335452	Alg2	62.4	75.9	77.4
chr4	47881907	47881908	Alg2	40.3	21.2	35.8
chr16	21377252	21377253	Alg3	26.7	28.5	43.1
chr16	21395954	21395955	Alg3	25.8	43.1	46.8
chr3	55028623	55028624	Alg5	-10.3	33	34
chr3	55161335	55161336	Alg5	-29.6	27	58.6
chr3	55350338	55350339	Alg5	-30.4	39.8	66.9
chr3	55374096	55374097	Alg5	-31.4	-10.1	36.8
chr3	55282666	55282667	Alg5	-40.9	-10.2	41.1
chr12	89129468	89129469	Alkbh1	56.1	61.1	65.6
chr12	89108041	89108042	Alkbh1	54.8	61.9	60.1
chr12	89180392	89180393	Alkbh1	42.1	64.1	63.4
chr12	89442411	89442412	Alkbh1	34.8	67.9	79.4
chr12	89377158	89377159	Alkbh1	22.8	57.8	76.1
chr2	94289296	94289297	Alkbh3	51.1	55.3	57.3
chr2	94273707	94273708	Alkbh3	42	57.3	57.6
chr2	93907647	93907648	Alkbh3	34	43.8	44.8
chr2	94178724	94178725	Alkbh3	23.3	36.3	38.5
chr5	135903722	135903723	Alkbh4	25	40.3	30
chr5	136649426	136649427	Alkbh4	13.2	36.5	42.3
chr11	59880540	59880541	Alkbh5	-6.4	33.3	43.3
chr17	56815285	56815286	Alkbh7	45.6	60.1	57.6
chr17	56897053	56897054	Alkbh7	26.8	24	50.1
chr1	59574642	59574643	Als2	68.4	69.6	70.1
chr1	59465294	59465295	Als2	40.5	50.8	46.8
chr11	120539627	120539628	Alyref	12.4	18	30.8
chr1	171478285	171478286	Alyref2	52.3	60.9	60.1
chr15	10421474	10421475	Amacr	11	19.2	34
chr2	91878835	91878836	Ambra1	13.2	33	43.6
chr10	41288751	41288752	Amd2	35	38.8	67.1
chr14	60409924	60409925	Amer2	19.4	36.3	32.5
chr14	60693109	60693110	Amer2	13.5	49.6	57.3
chr8	93591785	93591786	Amfr	39.5	67.1	68.6
chr8	93626923	93626924	Amfr	27.8	50.3	48.8
chr8	93571297	93571298	Amfr	13.5	50.8	57.8
chr3	108175258	108175259	Amigo1	30.3	51.6	47.3
chr3	108166973	108166974	Amigo1	26.8	45.3	49.1
chr15	97664083	97664084	Amigo2	75.9	78.4	84.7
chr15	97607068	97607069	Amigo2	71.1	62.6	76.4
chr15	97672615	97672616	Amigo2	68.6	75.6	74.4
chr15	97518091	97518092	Amigo2	60.9	58.1	56.1
chr15	97446407	97446408	Amigo2	47.6	40.8	40.8
chr18	30366212	30366213	Ammecr1l	76.4	80.4	83.7
chr9	102650784	102650785	Amotl2	54.1	62.1	65.4
chr3	107740771	107740772	Ampd2	6.2	45.1	46.8
chr3	107793837	107793838	Ampd2	-6.2	20.7	32
chr13	18125783	18125784	Amph	42.8	26	30
chr9	107961763	107961764	Amt	-15.8	20	30
chr11	109320678	109320679	Amz2	52.3	43.3	39.5
chr11	109269971	109269972	Amz2	39	43.1	34.3
chr11	108605487	108605488	Amz2	15.7	25.5	39.8
chr11	120539627	120539628	Anapc11	12.4	18	30.8
chr9	101266067	101266068	Anapc13	42	67.1	72.6
chr9	101690131	101690132	Anapc13	-20.6	34.8	36.8
chr7	101434655	101434656	Anapc15	-17.8	-7.3	30.7
chr10	59901005	59901006	Anapc16	52.1	70.1	53.6
chr10	60078613	60078614	Anapc16	42.8	33.5	41.3
chr10	59918562	59918563	Anapc16	41.6	47.6	40.8
chr10	60115681	60115682	Anapc16	38.8	48.3	57.3
chr10	60262432	60262433	Anapc16	-5.6	32	45.3
chr2	25305399	25305400	Anapc2	38.5	38	44.1
chr5	53240610	53240611	Anapc4	13.6	24.8	30.8
chr5	53278222	53278223	Anapc4	7.7	19.7	36.8
chr12	86974555	86974556	Angel1	62.9	66.6	48.6
chr12	87010844	87010845	Angel1	61.4	61.9	44.8
chr12	87004934	87004935	Angel1	59.3	59.6	47.3
chr12	86116738	86116739	Angel1	-5.9	23.2	53.6
chr9	20747125	20747126	Angptl6	48.1	41.6	62.4
chr9	20664584	20664585	Angptl6	16.2	36.5	44.3
chr9	20690201	20690202	Angptl6	15.7	21.2	32
chr9	20697707	20697708	Angptl6	9.5	31.5	40.8
chr9	20703836	20703837	Angptl6	-10.7	30.5	34.8
chr15	27595141	27595142	Ank	49.1	49.8	51.1
chr3	127243831	127243832	Ank2	8.9	26.8	36.5
chr3	127226638	127226639	Ank2	8	26.8	37.5
chr3	127124802	127124803	Ank2	-12.8	20.7	30.3
chr10	69465699	69465700	Ank3	47.3	39.3	45.3
chr10	69636507	69636508	Ank3	31	27.8	53.6
chr10	69500790	69500791	Ank3	27.5	30	32.3
chr10	69575330	69575331	Ank3	21.7	21.2	36.3
chr10	69605013	69605014	Ank3	-6	29.5	36.5
chr10	69594477	69594478	Ank3	-6.1	21	47.1
chr10	70294731	70294732	Ank3	-12.8	25	41.1
chr11	72577007	72577008	Ankfy1	54.8	54.3	48.3
chr18	35954900	35954901	Ankhd1	-9.5	8	34
chr12	36681354	36681355	Ankmy2	46.8	47.6	55.6
chr12	36666805	36666806	Ankmy2	45.6	56.1	55.6
chr12	37774038	37774039	Ankmy2	44.1	52.1	57.1
chr12	35896714	35896715	Ankmy2	25.3	44.1	64.9
chr13	97959949	97959950	Ankra2	26.2	31	31
chr8	122593758	122593759	Ankrd11	23.8	31.3	43.1
chr8	122523719	122523720	Ankrd11	23.7	22	37.5
chr8	122665298	122665299	Ankrd11	7.4	-5.6	30.3
chr17	65826382	65826383	Ankrd12	37.8	54.3	50.1
chr17	65702253	65702254	Ankrd12	13.1	19.2	30
chr5	115215261	115215262	Ankrd13a	12.2	11	32.3
chr11	77625066	77625067	Ankrd13b	41.1	47.3	56.3
chr10	82178450	82178451	Ankrd24	72.4	82.9	83.9
chr6	119341299	119341300	Ankrd26	43.6	64.1	70.1
chr14	32046426	32046427	Ankrd28	61.9	63.1	64.1
chr14	31947865	31947866	Ankrd28	61.6	69.1	62.1
chr14	31934164	31934165	Ankrd28	61.6	72.6	65.1
chr8	46152162	46152163	Ankrd37	30.8	49.6	51.6
chr11	94408059	94408060	Ankrd40	43.8	51.6	47.3
chr11	94134296	94134297	Ankrd40	33	44.6	59.6
chr11	94147304	94147305	Ankrd40	26.5	33.5	46.3
chr11	94163984	94163985	Ankrd40	15.2	39.5	35
chr11	94228477	94228478	Ankrd40	-15.3	20.2	31
chr7	92100614	92100615	Ankrd42	64.6	74.9	77.9
chr7	92806733	92806734	Ankrd42	24.8	14	45.6
chr7	92777415	92777416	Ankrd42	15.5	-6.5	33.8
chr1	54707823	54707824	Ankrd44	55.1	54.6	59.6
chr1	54690743	54690744	Ankrd44	51.8	56.6	66.1
chr1	54735628	54735629	Ankrd44	50.3	48.8	64.1
chr1	54788396	54788397	Ankrd44	46.1	43.8	48.1
chr1	54640189	54640190	Ankrd44	43.1	52.1	64.1
chr1	54747905	54747906	Ankrd44	42.6	44.8	63.1
chr1	54585826	54585827	Ankrd44	39	40.8	55.6
chr15	36716588	36716589	Ankrd46	47.6	37.8	42.8
chr9	13889630	13889631	Ankrd49	25.3	47.1	56.6
chr9	13897407	13897408	Ankrd49	22.8	42	51.3
chr9	13652625	13652626	Ankrd49	-8.5	12.1	36.3
chr3	38820485	38820486	Ankrd50	41.8	55.8	63.1
chr3	38796070	38796071	Ankrd50	29.8	47.3	59.3
chr3	38776984	38776985	Ankrd50	26.8	51.3	42.1
chr3	38783136	38783137	Ankrd50	23	53.8	49.3
chr3	38712806	38712807	Ankrd50	16	29.3	38
chr3	38754890	38754891	Ankrd50	15.1	48.8	43.8
chr3	38664305	38664306	Ankrd50	12.6	25.8	33.8
chr17	27994599	27994600	Anks1	43.3	35.3	38.5
chr17	28131799	28131800	Anks1	28.5	31	43.3
chr17	28101583	28101584	Anks1	28	35	44.8
chr10	90752550	90752551	Anks1b	25	27.5	30.8
chr4	46730906	46730907	Anks6	65.6	63.6	54.3
chr4	46664421	46664422	Anks6	63.1	69.6	71.9
chr4	46747343	46747344	Anks6	60.9	50.8	37.5
chr4	46507156	46507157	Anks6	28.8	54.6	61.4
chr1	75289484	75289485	Ankzf1	30.5	37.8	58.8
chr1	75423132	75423133	Ankzf1	-7.2	15.7	30
chr9	122660224	122660225	Ano10	27.8	25.8	45.6
chr9	122027299	122027300	Ano10	18.5	48.1	42.6
chr9	122048551	122048552	Ano10	16.7	35.8	43.8
chr15	95946881	95946882	Ano6	55.1	50.6	45.8
chr15	95920054	95920055	Ano6	46.8	42.1	44.3
chr15	96319552	96319553	Ano6	40.8	72.6	72.1
chr15	96165236	96165237	Ano6	39.3	54.8	59.8
chr15	96233265	96233266	Ano6	37.3	51.1	70.1
chr15	95964286	95964287	Ano6	35.5	48.6	44.3
chr15	96012638	96012639	Ano6	13.2	37	33.5
chr9	62554781	62554782	Anp32a	60.9	68.6	64.1
chr9	62415359	62415360	Anp32a	34.3	49.3	42.3
chr9	62513234	62513235	Anp32a	33.5	37.5	49.6
chr9	62497620	62497621	Anp32a	33.3	31.3	47.3
chr9	62469410	62469411	Anp32a	31	46.3	52.3
chr9	62481234	62481235	Anp32a	28.3	38.3	44.8
chr9	62450260	62450261	Anp32a	26.5	29.8	46.8
chr9	62826054	62826055	Anp32a	23.8	38.8	46.3
chr9	62783642	62783643	Anp32a	22	43.3	51.8
chr9	62435941	62435942	Anp32a	17.7	20	45.6
chr9	63133137	63133138	Anp32a	8.1	24.5	30.3
chr9	63124095	63124096	Anp32a	6	33	38.8
chr4	46305092	46305093	Anp32b	-28.1	21.3	32.5
chr9	67795411	67795412	Anxa2	50.6	54.1	73.9
chr14	20641022	20641023	Anxa7	28.7	35	41.6
chr5	137268746	137268747	Ap1s1	12.2	41.6	33
chr5	137510667	137510668	Ap1s1	10.5	26.2	36.3
chr16	21377252	21377253	Ap2m1	8.4	15.5	38.5
chr16	21339616	21339617	Ap2m1	-7.7	6.1	33.5
chr13	94838982	94838983	Ap3b1	21	32.3	40
chr13	93752946	93752947	Ap3b1	-4.1	34	48.1
chr7	81841135	81841136	Ap3b2	-11.3	29.3	32.3
chr14	21682802	21682803	Ap3m1	34.5	65.1	62.6
chr14	21600142	21600143	Ap3m1	16.5	32.5	45.1
chr7	80063806	80063807	Ap3s2	-10.8	30.8	38.5
chr7	80044950	80044951	Ap3s2	-13.3	15.7	37
chr14	48207011	48207012	Ap5m1	-12.9	37	39.5
chr5	140847914	140847915	Ap5z1	79.4	84.2	91.9
chr5	140749519	140749520	Ap5z1	76.1	66.6	80.4
chr5	140770144	140770145	Ap5z1	74.1	80.7	85.7
chr5	140791452	140791453	Ap5z1	72.9	82.9	87.9
chr5	141047724	141047725	Ap5z1	43.6	51.8	50.3
chr5	142869918	142869919	Ap5z1	19.5	27	35.3
chr10	93014079	93014080	Apaf1	53.6	60.1	77.4
chr10	90752550	90752551	Apaf1	49.1	34.8	47.3
chr19	23376713	23376714	Apba1	47.6	39.8	58.3
chr19	23388802	23388803	Apba1	46.1	29.8	39.5
chr19	23973157	23973158	Apba1	37	24	38.8
chr19	22905614	22905615	Apba1	22.5	29.8	45.1
chr7	64770112	64770113	Apba2	51.1	40.6	35
chr7	64665092	64665093	Apba2	43.1	42.6	48.3
chr7	63758188	63758189	Apba2	13.6	45	63.6
chr10	81464684	81464685	Apba3	-7.3	-6.3	40.8
chr5	66414864	66414865	Apbb2	62.4	69.4	71.9
chr5	66328111	66328112	Apbb2	51.8	51.1	58.3
chr5	66319867	66319868	Apbb2	51.1	51.6	57.8
chr5	66305116	66305117	Apbb2	50.6	48.3	54.1
chr5	66244378	66244379	Apbb2	45.1	39.8	51.1
chr5	66492870	66492871	Apbb2	44.1	40.3	55.8
chr5	66997216	66997217	Apbb2	18.2	39.5	39.5
chr5	65952664	65952665	Apbb2	-9.1	8.3	42.1
chr18	34116958	34116959	Apc	56.1	57.8	64.1
chr18	34089176	34089177	Apc	47.8	58.8	68.4
chr18	34103057	34103058	Apc	44.6	63.4	74.6
chr18	34133022	34133023	Apc	43.6	52.1	59.8
chr18	34173440	34173441	Apc	38.5	33.3	40.8
chr18	34206182	34206183	Apc	31.3	24.8	37.8
chr18	34053226	34053227	Apc	30.7	33.5	36.5
chr10	80190769	80190770	Apc2	37	39.8	43.6
chr9	108213508	108213509	Apeh	65.4	60.6	60.6
chr9	66576626	66576627	Aph1b	59.1	50.1	55.6
chr9	66651731	66651732	Aph1b	57.1	55.8	55.3
chr9	66305608	66305609	Aph1b	43.1	26.5	37
chr9	66295181	66295182	Aph1b	38.3	43.6	36.5
chr9	66934427	66934428	Aph1b	15.2	29.3	31
chr9	66651731	66651732	Aph1c	56.8	59.1	44.8
chr9	66295181	66295182	Aph1c	46.6	49.1	30.5
chr9	66576626	66576627	Aph1c	43.6	46.3	49.1
chr9	66934427	66934428	Aph1c	28.8	44.1	47.1
chr2	94047152	94047153	Api5	-9.3	38.5	34.3
chr2	94035619	94035620	Api5	-14.6	34.5	38.8
chr2	102686270	102686271	Apip	68.6	77.9	63.9
chr2	102599506	102599507	Apip	60.6	63.4	66.1
chr2	101918271	101918272	Apip	59.1	67.9	76.9
chr2	101906192	101906193	Apip	57.1	72.9	85.9
chr2	101967382	101967383	Apip	50.3	58.8	71.9
chr2	102001300	102001301	Apip	43.1	53.8	72.6
chr2	102050522	102050523	Apip	36.3	47.3	63.1
chr4	149445198	149445199	Apitd1	49.8	57.3	39.8
chr4	149577322	149577323	Apitd1	44.8	59.6	57.8
chr4	149396974	149396975	Apitd1	42.3	42	37.8
chr4	149374080	149374081	Apitd1	37.8	48.8	38
chr4	149562481	149562482	Apitd1	37.8	56.1	52.6
chr4	148743021	148743022	Apitd1	33	34.8	52.1
chr4	149988823	149988824	Apitd1	-23.8	11.9	44.6
chr9	31290859	31290860	Aplp2	46.3	51.1	60.9
chr9	31231859	31231860	Aplp2	30.3	30.5	33.8
chr2	150998999	150999000	Apmap	-13.8	43.8	63.9
chr3	87987992	87987993	Apoa1bp	38.5	39.3	50.8
chr3	87982430	87982431	Apoa1bp	31.8	39.8	59.8
chr3	87960783	87960784	Apoa1bp	28.5	41.3	60.1
chr16	30614864	30614865	Apod	47.1	58.3	55.6
chr16	30510912	30510913	Apod	17.5	43.3	41.6
chr16	30475840	30475841	Apod	12.9	21	45.6
chr7	19474116	19474117	Apoe	-8.6	30.8	38.8
chr12	112700573	112700574	Apopt1	7.9	-14.1	38.3
chr16	84956892	84956893	App	66.1	64.9	72.9
chr16	85058385	85058386	App	32	41.8	50.3
chr16	84931760	84931761	App	27.3	38.5	55.6
chr16	85090656	85090657	App	22.5	31.3	42.3
chr14	27096431	27096432	Appl1	34.8	53.1	50.1
chr8	122824519	122824520	Aprt	52.3	55.8	61.1
chr8	122807914	122807915	Aprt	38.3	47.6	51.8
chr8	122593758	122593759	Aprt	23.8	18.5	31.8
chr8	122793900	122793901	Aprt	19.2	29.3	33
chr8	123146790	123146791	Aprt	18.5	35.8	40.3
chr7	101052168	101052169	Arap1	44.3	52.1	56.3
chr7	100911875	100911876	Arap1	43.8	57.8	65.4
chr15	98699794	98699795	Arf3	29	38	48.3
chr14	27096431	27096432	Arf4	19.9	57.8	59.8
chr6	28947136	28947137	Arf5	66.4	50.8	34.5
chr6	28878447	28878448	Arf5	56.6	31.8	31.8
chr6	28980875	28980876	Arf5	56.1	55.8	47.3
chr6	28865029	28865030	Arf5	55.6	27	35
chr6	28853595	28853596	Arf5	46.6	37.5	30.3
chr12	69502275	69502276	Arf6	39.8	58.1	63.1
chr12	69446169	69446170	Arf6	31.8	47.6	53.1
chr2	91537873	91537874	Arfgap2	54.8	56.8	54.8
chr2	91399532	91399533	Arfgap2	21	24.5	31
chr2	166098179	166098180	Arfgef2	51.8	69.1	72.1
chr2	166030080	166030081	Arfgef2	37.3	52.8	49.6
chr7	105726980	105726981	Arfip2	25.8	30	31.5
chr2	91537873	91537874	Arhgap1	25.2	37.5	37.3
chr2	91078835	91078836	Arhgap1	-12.3	29	32.8
chr18	5161791	5161792	Arhgap12	64.1	72.1	71.4
chr7	122478417	122478418	Arhgap17	6.5	41.3	48.1
chr7	122404748	122404749	Arhgap17	-7.2	33.3	44.8
chr19	41614024	41614025	Arhgap19	43.3	41.3	45.8
chr19	41090174	41090175	Arhgap19	41.3	62.9	77.4
chr2	21918744	21918745	Arhgap21	73.4	66.6	76.9
chr2	22721725	22721726	Arhgap21	66.6	64.6	62.6
chr2	21267842	21267843	Arhgap21	54.3	55.3	54.6
chr2	21959805	21959806	Arhgap21	46.1	35	48.3
chr2	21142049	21142050	Arhgap21	41.1	62.1	64.1
chr2	21046686	21046687	Arhgap21	-8.6	41.3	40
chr2	21059909	21059910	Arhgap21	-13.8	39	36.8
chr2	21009620	21009621	Arhgap21	-14.3	48.6	33.3
chr11	97428433	97428434	Arhgap23	34.8	30	36.3
chr11	97590499	97590500	Arhgap23	30.8	40	41.1
chr11	97435187	97435188	Arhgap23	24.5	33.3	36
chr11	97402984	97402985	Arhgap23	17	27	36.5
chr17	69120669	69120670	Arhgap28	69.6	65.9	74.6
chr17	69264013	69264014	Arhgap28	56.6	58.1	64.6
chr9	31997856	31997857	Arhgap32	49.6	42.8	41.1
chr9	32032446	32032447	Arhgap32	34.8	30	40.6
chr7	16297364	16297365	Arhgap35	22	31.3	39.8
chr15	77363779	77363780	Arhgap39	-19.8	30.3	44.6
chr11	66984843	66984844	Arhgap44	60.9	48.6	66.6
chr12	52835383	52835384	Arhgap5	56.1	53.6	64.4
chr7	24954305	24954306	Arhgef1	45.8	48.1	56.6
chr4	140104478	140104479	Arhgef10l	36	41.1	42.1
chr4	140070664	140070665	Arhgef10l	33.3	44.3	43.1
chr4	139599490	139599491	Arhgef10l	30.5	31.5	45.3
chr4	140029893	140029894	Arhgef10l	26.3	39.5	58.3
chr4	140130232	140130233	Arhgef10l	26.3	25.8	47.6
chr4	140210646	140210647	Arhgef10l	22	15.7	32.3
chr4	140237689	140237690	Arhgef10l	17	14.7	39.5
chr4	139771299	139771300	Arhgef10l	14.7	33.3	50.1
chr4	139811409	139811410	Arhgef10l	14.2	52.3	54.3
chr4	140285969	140285970	Arhgef10l	-10.5	-10.3	34.8
chr4	140267825	140267826	Arhgef10l	-11.8	-18.6	33.8
chr3	87151133	87151134	Arhgef11	18.7	28	34.8
chr3	87163013	87163014	Arhgef11	18.7	34.3	42.3
chr9	43070759	43070760	Arhgef12	33.5	21.2	44.1
chr9	43061810	43061811	Arhgef12	31.5	19	32.3
chr9	42530528	42530529	Arhgef12	31	39.3	37
chr9	43970054	43970055	Arhgef12	21.9	11.5	35.5
chr9	43961397	43961398	Arhgef12	18	19.2	34.5
chr7	101434655	101434656	Arhgef17	40.8	41.3	47.3
chr7	101052168	101052169	Arhgef17	40	54.6	62.9
chr7	100911875	100911876	Arhgef17	38.5	47.3	35.8
chr3	88607287	88607288	Arhgef2	45.1	35.8	40.8
chr13	97959949	97959950	Arhgef28	40.8	39.5	39.3
chr1	35942036	35942037	Arhgef4	9	9	50.8
chr4	133814010	133814011	Arid1a	72.9	76.1	71.4
chr4	133730364	133730365	Arid1a	41.8	34	37.3
chr4	133690287	133690288	Arid1a	38	52.1	55.3
chr17	4907578	4907579	Arid1b	33.8	72.1	43.8
chr17	5189881	5189882	Arid1b	33.3	63.4	65.4
chr17	3611120	3611121	Arid1b	33	51.8	68.1
chr17	5209776	5209777	Arid1b	31.7	41.8	59.6
chr17	4227342	4227343	Arid1b	24.3	25.5	65.1
chr17	5139643	5139644	Arid1b	23	40	35
chr17	5310089	5310090	Arid1b	22.5	19	47.1
chr17	5221280	5221281	Arid1b	19.5	32.3	41.8
chr17	5228521	5228522	Arid1b	15	35	35.3
chr17	5271662	5271663	Arid1b	13.7	16.5	34.8
chr17	5377357	5377358	Arid1b	9.7	14.7	41.3
chr15	96165236	96165237	Arid2	50.6	17	32.5
chr15	95946881	95946882	Arid2	30.5	49.8	69.1
chr15	95964286	95964287	Arid2	23.2	54.1	65.6
chr15	95864685	95864686	Arid2	22	54.3	68.4
chr15	96012638	96012639	Arid2	17.7	44.3	53.1
chr15	95920054	95920055	Arid2	15.5	49.6	68.4
chr9	57901551	57901552	Arid3b	16.2	31.8	42.8
chr13	15571237	15571238	Arid4b	15.7	40.8	48.6
chr10	68039668	68039669	Arid5b	32.5	42.3	38.8
chr10	68106780	68106781	Arid5b	26.3	31.3	37
chr10	68909406	68909407	Arid5b	-6.3	41.3	57.3
chr9	58863616	58863617	Arih1	-6.2	38.5	35
chr9	108588095	108588096	Arih2	35.3	38.3	34.8
chr10	87036853	87036854	Arl1	18.9	35.8	50.8
chr16	63746872	63746873	Arl13b	12.2	35.5	36
chr13	113733948	113733949	Arl15	55.6	47.8	39
chr13	114923508	114923509	Arl15	-12.8	46.6	50.8
chr8	94492356	94492357	Arl2bp	50.1	51.6	54.1
chr8	94567029	94567030	Arl2bp	30.3	35.3	35.5
chr8	94545558	94545559	Arl2bp	28.8	49.3	32
chr19	47029926	47029927	Arl3	31.5	47.6	56.1
chr19	46856635	46856636	Arl3	22.5	46.3	56.6
chr19	46526508	46526509	Arl3	21.2	39.8	34
chr12	39715029	39715030	Arl4a	69.1	62.6	73.9
chr1	88425287	88425288	Arl4c	83.9	84.9	84.7
chr1	88472470	88472471	Arl4c	79.6	76.1	78.4
chr1	88482444	88482445	Arl4c	76.4	70.6	68.4
chr1	88569036	88569037	Arl4c	76.4	72.9	63.1
chr1	89587455	89587456	Arl4c	14	50.3	55.8
chr1	89550711	89550712	Arl4c	8.5	41.8	52.6
chr1	89567329	89567330	Arl4c	8.1	53.6	53.8
chr1	89578974	89578975	Arl4c	-5.3	57.1	60.6
chr11	101718282	101718283	Arl4d	62.4	70.9	74.9
chr11	101696351	101696352	Arl4d	48.8	54.3	50.1
chr11	101677983	101677984	Arl4d	32	44.6	45.6
chr2	52590588	52590589	Arl5a	41.8	49.6	59.1
chr7	116517823	116517824	Arl6ip1	56.6	74.1	85.4
chr7	117397387	117397388	Arl6ip1	23.8	51.3	52.3
chr5	124012139	124012140	Arl6ip4	34.8	39.3	48.1
chr6	97667306	97667307	Arl6ip5	21.8	40.6	46.8
chr6	97577059	97577060	Arl6ip5	17.5	44.1	43.3
chr1	134516504	134516505	Arl8a	-22.6	19.2	35.8
chr6	108352298	108352299	Arl8b	29	23.8	30.3
chr5	21139869	21139870	Armc10	36.3	32.8	30.8
chr7	128590998	128590999	Armc5	10.6	24	40.8
chr8	69920754	69920755	Armc6	-7.6	44.8	54.8
chr11	115358884	115358885	Armc7	53.3	62.9	64.6
chr9	100439174	100439175	Armc8	40	47.1	61.4
chrX	134620006	134620007	Armcx1	59.1	73.6	67.6
chrX	134620006	134620007	Armcx2	39.3	56.1	58.8
chrX	134620006	134620007	Armcx3	36.8	55.8	55.3
chrX	134620006	134620007	Armcx4	44.3	66.1	64.1
chrX	135957477	135957478	Armcx5	39.8	44.1	60.6
chrX	134620006	134620007	Armcx6	34.5	55.8	57.1
chr7	112918579	112918580	Arntl	54.1	49.3	41.6
chr7	112467821	112467822	Arntl	42.6	47.1	41.5
chr7	112444685	112444686	Arntl	34.8	53.8	44.3
chr1	152573292	152573293	Arpc5	44.6	44.6	43.3
chr2	38824062	38824063	Arpc5l	-7.1	36.3	30
chr9	74961320	74961321	Arpp19	15.2	41.8	38.8
chr9	74276997	74276998	Arpp19	-13.8	34	43.1
chr9	113415546	113415547	Arpp21	70.6	61.6	69.4
chr9	113508045	113508046	Arpp21	69.4	59.3	73.1
chr9	113380590	113380591	Arpp21	65.9	49.3	63.4
chr9	113462935	113462936	Arpp21	62.4	64.1	68.4
chr9	113450862	113450863	Arpp21	60.6	65.9	79.9
chr9	113267809	113267810	Arpp21	56.6	52.8	62.9
chr9	113248824	113248825	Arpp21	52.1	48.1	61.1
chr9	111497591	111497592	Arpp21	39	18.2	37.5
chr7	99795899	99795900	Arrb1	58.6	56.8	64.1
chr7	99572780	99572781	Arrb1	24.8	17.2	43.1
chr7	99510212	99510213	Arrb1	23.3	36	37.3
chr7	99580580	99580581	Arrb1	22.2	39.5	39
chr7	99565523	99565524	Arrb1	19	27.3	39.8
chr2	25168130	25168131	Arrdc1	13	49.6	50.6
chr7	70068224	70068225	Arrdc4	38	24.8	32.8
chr7	70120365	70120366	Arrdc4	30.8	20.8	36.5
chr8	124780439	124780440	Arv1	19.7	26	45.8
chr8	125870487	125870488	Arv1	16.2	33	53.8
chrX	93889765	93889766	Arx	27.5	49.3	59.1
chrX	136115693	136115694	Arxes1	40	50.1	57.6
chrX	136291060	136291061	Arxes1	11.4	40	44.8
chrX	136115693	136115694	Arxes2	34	32.8	48.6
chr1	91759013	91759014	Asb1	44.8	46.8	33.3
chr1	92397854	92397855	Asb1	36	40	54.3
chr1	92361705	92361706	Asb1	34.5	45.3	38
chr1	91968986	91968987	Asb1	24.3	51.1	71.1
chr1	92316095	92316096	Asb1	12.2	23	37.8
chr11	32162575	32162576	Asb3	44.1	38.3	34.8
chr6	5129702	5129703	Asb4	68.4	63.4	43.6
chr6	3512203	3512204	Asb4	57.6	92.4	92.9
chr6	5164700	5164701	Asb4	50.1	58.6	40.3
chr2	30442323	30442324	Asb6	74.6	83.7	79.6
chr2	30928384	30928385	Asb6	65.9	62.6	63.9
chr2	30554380	30554381	Asb6	44.3	50.6	42.1
chr2	30543451	30543452	Asb6	42.3	52.3	48.6
chr2	30614174	30614175	Asb6	37.3	20.2	31.5
chr2	30605552	30605553	Asb6	36.3	23.8	46.6
chr7	67619731	67619732	Asb7	65.4	73.9	75.6
chr7	67608186	67608187	Asb7	60.6	59.6	72.6
chr7	66164542	66164543	Asb7	38	41.6	56.8
chr7	67142502	67142503	Asb7	15.7	30.3	32
chr10	59901005	59901006	Ascc1	52.8	70.1	53.6
chr10	60078613	60078614	Ascc1	42.8	34.3	41.3
chr10	59918562	59918563	Ascc1	41.6	47.6	40.8
chr10	60115681	60115682	Ascc1	38.8	48.3	57.3
chr10	60262432	60262433	Ascc1	-5.5	32	45.3
chr10	87036853	87036854	Ascl1	89.9	90.7	86.2
chr10	87352067	87352068	Ascl1	6.7	40.8	31.5
chr10	52704669	52704670	Asf1a	44.6	46.1	60.6
chr3	89861335	89861336	Ash1l	-36.9	-22.8	43.1
chr3	88607287	88607288	Ash1l	-44.9	32.5	40.8
chr15	99614888	99614889	Asic1	45.1	45.3	62.1
chr15	99637720	99637721	Asic1	24	32.8	38.8
chr11	81603053	81603054	Asic2	62.4	54.8	54.3
chr11	81612894	81612895	Asic2	60.6	59.3	54.8
chr11	81518199	81518200	Asic2	60.1	54.6	62.1
chr11	81588193	81588194	Asic2	59.6	54.6	61.9
chr11	81454468	81454469	Asic2	53.3	48.8	55.3
chr11	81501738	81501739	Asic2	50.6	49.1	64.4
chr1	75423132	75423133	Asic4	30.8	29.5	40.3
chr1	75289484	75289485	Asic4	27.3	31	37.5
chr1	75124997	75124998	Asic4	9.5	30.5	41.3
chr6	8178634	8178635	Asns	47.6	53.6	61.9
chr6	8661476	8661477	Asns	23.5	41.3	54.1
chr4	9136520	9136521	Asph	63.1	66.6	53.6
chr4	8647405	8647406	Asph	52.6	52.3	53.8
chr7	127104992	127104993	Asphd1	48.8	64.9	55.3
chr5	113025991	113025992	Asphd2	59.6	57.6	64.6
chr5	113153267	113153268	Asphd2	58.1	54.1	60.3
chr5	113145151	113145152	Asphd2	57.8	54.1	57.1
chr5	113119541	113119542	Asphd2	56.3	52.3	55.8
chr5	113112161	113112162	Asphd2	55.6	51.3	50.8
chr5	113135985	113135986	Asphd2	55.6	57.8	56.3
chr5	113209102	113209103	Asphd2	45.8	51.1	61.1
chr5	112859936	112859937	Asphd2	42.6	46.1	48.3
chr5	112834197	112834198	Asphd2	41.3	36.5	39.8
chr5	112237616	112237617	Asphd2	37.3	29.3	38.5
chr5	112826777	112826778	Asphd2	36.5	33.8	39
chr5	112844160	112844161	Asphd2	34.8	39.8	48.6
chr5	112851795	112851796	Asphd2	32.8	45.6	48.8
chr5	111368401	111368402	Asphd2	29.3	36.8	53.3
chr5	112936724	112936725	Asphd2	21	32.8	45.1
chr5	112942446	112942447	Asphd2	19	40.3	47.6
chr19	8692404	8692405	Asrgl1	-18.8	39.8	40.8
chr1	157799063	157799064	Astn1	39.8	40	55.1
chr1	158489996	158489997	Astn1	13.2	32.8	34.5
chr4	65679055	65679056	Astn2	77.4	81.2	84.2
chr4	65700387	65700388	Astn2	61.4	73.4	77.9
chr4	65888633	65888634	Astn2	47.3	57.1	69.4
chr4	66215653	66215654	Astn2	31	14.7	35.3
chr6	145833312	145833313	Asun	-13.3	43.8	56.1
chr2	153611063	153611064	Asxl1	12	17.2	31.5
chr17	35685479	35685480	Atat1	-5.2	39	33
chr10	81464684	81464685	Atcay	21.2	36	34.8
chr7	129776895	129776896	Ate1	14.7	37.5	46.3
chr7	129744354	129744355	Ate1	14.5	54.6	37.5
chr7	130720136	130720137	Ate1	8.2	33	47.8
chr7	130750722	130750723	Ate1	-5.4	40	57.8
chr7	130669327	130669328	Ate1	-9.8	27.8	32.3
chr15	100052988	100052989	Atf1	26.5	36.5	38
chr15	100777832	100777833	Atf1	-20.8	-10	32.8
chr15	80684499	80684500	Atf4	63.4	77.6	81.9
chr15	80613702	80613703	Atf4	48.1	40.8	55.8
chr15	81272846	81272847	Atf4	9.9	25.3	41.3
chr15	79951058	79951059	Atf4	-28.8	29.5	31
chr6	136468538	136468539	Atf7ip	66.4	58.3	59.1
chr6	136541858	136541859	Atf7ip	28.8	38.8	36.3
chr13	91369911	91369912	Atg10	39.8	36.8	32.3
chr15	102052302	102052303	Atg101	64.1	71.9	75.9
chr15	101246911	101246912	Atg101	45.8	62.9	49.1
chr15	101254322	101254323	Atg101	28.8	37.8	45.3
chr2	91878835	91878836	Atg13	-9.3	26.3	40.6
chr14	48295848	48295849	Atg14	-5.1	51.8	33.8
chr1	86634278	86634279	Atg16l1	-10.1	24	41.3
chr7	101052168	101052169	Atg16l2	61.1	62.6	66.1
chr7	100911875	100911876	Atg16l2	58.1	66.6	62.9
chr16	44529047	44529048	Atg3	40.3	47.1	40.3
chr16	44679595	44679596	Atg3	24.7	10.8	31.8
chr3	103683695	103683696	Atg4a	29.3	36	30.5
chr3	103421218	103421219	Atg4a	25.3	51.3	61.9
chr3	103404454	103404455	Atg4a	14	44.3	56.8
chr1	93114984	93114985	Atg4b	8.4	42.3	35.5
chr10	45000572	45000573	Atg5	78.9	75.4	79.4
chr10	45092599	45092600	Atg5	65.9	71.6	70.4
chr10	45147245	45147246	Atg5	59.6	55.1	57.6
chr10	45410931	45410932	Atg5	55.1	54.3	64.9
chr10	45446498	45446499	Atg5	45.8	49.6	67.9
chr10	45193769	45193770	Atg5	41.1	45.3	51.6
chr10	43551416	43551417	Atg5	24.3	39	42.3
chr6	113788056	113788057	Atg7	15.7	24.8	33.3
chr1	75289484	75289485	Atg9a	30.5	37.8	58.8
chr1	75423132	75423133	Atg9a	-7.2	15.7	30
chr12	70069943	70069944	Atl1	15	28.3	32
chr12	70431416	70431417	Atl1	-24.1	33.8	39.5
chr17	80008728	80008729	Atl2	69.1	52.6	53.6
chr17	80168748	80168749	Atl2	39.8	51.3	57.3
chr19	8692404	8692405	Atl3	91.2	86.2	82.4
chr9	52281326	52281327	Atm	23.2	56.6	58.1
chr9	52224100	52224101	Atm	5.4	45.8	39.3
chr8	117470443	117470444	Atmin	32.3	72.1	75.9
chrX	59179674	59179675	Atp11c	58.6	73.4	86.9
chr4	139599490	139599491	Atp13a2	6.4	38.8	64.4
chr4	139771299	139771300	Atp13a2	-12.8	21.2	43.8
chr16	30510912	30510913	Atp13a3	72.4	63.9	70.4
chr16	30475840	30475841	Atp13a3	52.3	51.8	47.1
chr3	101510230	101510231	Atp1a1	46.1	56.3	45.3
chr3	101711040	101711041	Atp1a1	39.8	51.6	49.3
chr1	165119412	165119413	Atp1b1	73.9	73.1	89.4
chr1	165109633	165109634	Atp1b1	70.6	69.4	83.4
chr1	164897718	164897719	Atp1b1	66.1	75.4	85.9
chr1	165044403	165044404	Atp1b1	55.8	60.1	71.4
chr1	165075528	165075529	Atp1b1	48.1	60.3	77.9
chr11	69266092	69266093	Atp1b2	35.3	58.3	65.9
chr9	96458406	96458407	Atp1b3	37.3	53.3	60.6
chr9	96819192	96819193	Atp1b3	32.3	62.6	58.3
chr9	96853590	96853591	Atp1b3	31.8	36.8	46.6
chr10	98007508	98007509	Atp2b1	42.3	52.1	64.1
chr10	98418763	98418764	Atp2b1	35.3	43.1	54.3
chr6	113788056	113788057	Atp2b2	63.9	65.6	67.6
chr6	113860726	113860727	Atp2b2	36	56.8	45.3
chr1	133886136	133886137	Atp2b4	69.1	69.6	64.4
chr1	133859364	133859365	Atp2b4	48.6	53.6	54.3
chr1	134096511	134096512	Atp2b4	48.3	31.3	42.8
chr1	133841767	133841768	Atp2b4	47.1	46.3	40.5
chr1	134062470	134062471	Atp2b4	46.3	50.3	62.1
chr1	133825535	133825536	Atp2b4	34.5	36.3	40.8
chr9	106113011	106113012	Atp2c1	61.1	62.1	67.1
chr9	106127154	106127155	Atp2c1	55.3	58.3	72.6
chr10	127591285	127591286	Atp5b	-8.8	29.5	50.3
chr2	174858842	174858843	Atp5e	61.9	58.3	45.1
chr2	174849381	174849382	Atp5e	56.8	55.1	55.6
chr2	174674592	174674593	Atp5e	49.8	49.6	52.1
chr2	174918029	174918030	Atp5e	49.1	37.5	49.1
chr3	107151229	107151230	Atp5f1	44.1	57.3	68.6
chr3	105695911	105695912	Atp5f1	39.3	51.6	32.8
chr3	106955834	106955835	Atp5f1	35	41.3	45.1
chr3	106981392	106981393	Atp5f1	28.5	59.1	52.6
chr11	96741017	96741018	Atp5g1	20.7	35.5	51.8
chr15	102584788	102584789	Atp5g2	44.3	39.8	52.6
chr15	103135448	103135449	Atp5g2	-7.5	7.2	31.3
chr15	103323372	103323373	Atp5g2	-21.8	25	41.6
chr2	74451808	74451809	Atp5g3	16.5	18.5	32.5
chr2	74427071	74427072	Atp5g3	9.6	20.2	30
chr2	74297860	74297861	Atp5g3	-12.8	20.2	39
chr2	74291891	74291892	Atp5g3	-15.4	18	34.5
chr11	115358884	115358885	Atp5h	35.8	55.3	47.3
chr16	85151904	85151905	Atp5j	-33.1	8.8	34.8
chr16	92457493	92457494	Atp5o	62.8	79.4	74.9
chr16	93575133	93575134	Atp5o	50.8	59.3	81.4
chr16	92158529	92158530	Atp5o	49.6	54.6	57.8
chr16	92143112	92143113	Atp5o	39	49.1	39.5
chr16	92116530	92116531	Atp5o	31.3	47.6	48.8
chr16	92100132	92100133	Atp5o	19.2	57.3	40.5
chr12	69908183	69908184	Atp5s	46.6	50.3	38.8
chr12	70069943	70069944	Atp5s	16	46.3	45.8
chr12	70192521	70192522	Atp5s	9.1	18	37.3
chr12	70431416	70431417	Atp5s	-8.6	25.8	39.3
chr12	70367749	70367750	Atp5s	-11.8	15.2	33.5
chrX	12069791	12069792	Atp6ap2	11.1	27.7	35
chrX	12132079	12132080	Atp6ap2	4.7	39.8	54.1
chrX	12225708	12225709	Atp6ap2	-8.5	17.5	38.3
chrX	11435402	11435403	Atp6ap2	-11.4	38.3	37.3
chrX	12297071	12297072	Atp6ap2	-20.6	12.5	34.8
chr5	125266823	125266824	Atp6v0a2	49.1	65.6	70.1
chr5	125202964	125202965	Atp6v0a2	36	43.8	37.5
chr5	125196111	125196112	Atp6v0a2	34.5	30.8	34.5
chr5	125245519	125245520	Atp6v0a2	31.8	46.3	49.8
chr5	125331422	125331423	Atp6v0a2	31.5	58.3	73.9
chr5	124900501	124900502	Atp6v0a2	16.7	31	46.3
chr4	118276688	118276689	Atp6v0b	36	29.5	44.6
chr4	118030515	118030516	Atp6v0b	28	22.8	35.5
chr4	117210747	117210748	Atp6v0b	-12	29.5	34.5
chr17	26892646	26892647	Atp6v0e	50.8	64.9	51.1
chr16	42190629	42190630	Atp6v1a	43.3	76.6	82.2
chr16	43096389	43096390	Atp6v1a	-41.4	28.5	32
chr15	39830002	39830003	Atp6v1c1	35.3	53.1	70.1
chr12	77799199	77799200	Atp6v1d	38	28	33.8
chr6	120539499	120539500	Atp6v1e1	55.1	67.6	58.3
chr6	120472404	120472405	Atp6v1e1	12.2	46.8	43
chr4	63459574	63459575	Atp6v1g1	23.8	37.5	31.8
chr14	60177495	60177496	Atp8a2	27.5	17	31.5
chr2	168912522	168912523	Atp9a	32.8	46.6	43.1
chr4	115963217	115963218	Atpaf1	44.6	46.3	45.1
chr4	115898338	115898339	Atpaf1	33.8	42.3	43.8
chr4	115955452	115955453	Atpaf1	33	45.3	55.1
chr4	115904476	115904477	Atpaf1	25.8	39.3	39
chr11	60311346	60311347	Atpaf2	38.3	43.6	40
chr11	60302122	60302123	Atpaf2	36.5	34.3	48.3
chr11	60277619	60277620	Atpaf2	30	48.1	38.3
chr11	60248917	60248918	Atpaf2	29.5	55.6	58.8
chr11	59880540	59880541	Atpaf2	27.3	76.6	82.9
chr11	60154739	60154740	Atpaf2	16	32	51.8
chr11	60180562	60180563	Atpaf2	15.5	45.3	65.1
chr11	60114474	60114475	Atpaf2	15.2	60.9	66.6
chr11	60161574	60161575	Atpaf2	10.3	43.6	54.1
chr11	60168939	60168940	Atpaf2	-4.9	50.3	55.3
chr4	132938704	132938705	Atpif1	-26.3	19.2	38.3
chr13	46633959	46633960	Atxn1	61.6	49.1	48.6
chr13	46162002	46162003	Atxn1	55.6	61.9	67.1
chr13	45530907	45530908	Atxn1	43.8	57.8	70.4
chr13	46188457	46188458	Atxn1	37	41.6	47.3
chr13	45744138	45744139	Atxn1	21.8	40.6	55.6
chr13	45773915	45773916	Atxn1	21.5	41	52.6
chr15	85494180	85494181	Atxn10	47.1	52.3	53.1
chr15	85461579	85461580	Atxn10	45.3	60.9	65.9
chr15	85556171	85556172	Atxn10	44.8	61.6	62.4
chr15	85611018	85611019	Atxn10	30.8	54.6	44.6
chr15	85626025	85626026	Atxn10	22.5	35.8	37
chr15	85635008	85635009	Atxn10	18.7	34.5	30
chr5	121758197	121758198	Atxn2	20.9	32	30
chr7	127104992	127104993	Atxn2l	-22.8	8.5	33
chr12	102730365	102730366	Atxn3	38	48.3	57.1
chr12	33035677	33035678	Atxn7l1	65.4	51.8	55.1
chr12	33027538	33027539	Atxn7l1	65.1	61.4	57.6
chr12	33046194	33046195	Atxn7l1	60.3	53.1	60.1
chr12	33162960	33162961	Atxn7l1	29	33.5	53.3
chr12	33191102	33191103	Atxn7l1	15.2	23.5	37.5
chr3	108166973	108166974	Atxn7l2	49.3	59.3	51.6
chr3	108175258	108175259	Atxn7l2	41.3	47.3	40.6
chr3	107740771	107740772	Atxn7l2	12.2	30	30.5
chr9	49571651	49571652	AU019823	22.5	44.3	49.1
chr4	119019700	119019701	AU022252	39.8	46.6	40.3
chr4	120172261	120172262	AU022252	-26.8	39.3	58.6
chr4	120148875	120148876	AU022252	-29.6	46.1	72.9
chr4	120373515	120373516	AU022252	-37.4	16.4	67.1
chr4	120032960	120032961	AU022252	-47.7	12.5	33.8
chr4	126627656	126627657	AU040320	46.8	55.1	48.6
chr4	126620120	126620121	AU040320	45.6	54.8	59.1
chr4	126636392	126636393	AU040320	41.8	54.8	40.6
chr4	126779782	126779783	AU040320	36.3	28	30.8
chr13	52859520	52859521	Auh	40.6	24.3	34.8
chr13	51806048	51806049	Auh	39	43.8	36
chr13	52702431	52702432	Auh	36	53.8	62.1
chr13	52849735	52849736	Auh	36	37	40.5
chr13	52880331	52880332	Auh	20.2	21.8	43.3
chr5	132074831	132074832	Auts2	50.8	50.8	61.6
chr5	132033819	132033820	Auts2	39.3	42.1	53.1
chr5	131844462	131844463	Auts2	27	23.8	32.5
chr5	131833946	131833947	Auts2	19.2	30.5	34.5
chr5	132204024	132204025	Auts2	13	42.6	53.1
chr13	15759664	15759665	AW209491	89.9	88.7	87.9
chr13	15577350	15577351	AW209491	69.4	66.9	60.6
chr13	15518997	15518998	AW209491	65.1	68.4	59.6
chr13	15571237	15571238	AW209491	64.9	71.9	59.3
chr13	15602483	15602484	AW209491	61.1	68.1	60.9
chr18	25529487	25529488	AW554918	53.1	43.1	36.3
chr18	25505501	25505502	AW554918	52.6	53.6	55.8
chr18	25546775	25546776	AW554918	35.5	15	32.5
chr11	109199704	109199705	Axin2	51.1	67.4	55.6
chr11	109218573	109218574	Axin2	48.8	50.3	49.1
chr11	109107673	109107674	Axin2	36	32.3	33
chr11	108621659	108621660	Axin2	22.3	56.1	51.6
chr11	108605487	108605488	Axin2	20.5	64.6	57.8
chr9	118455498	118455499	Azi2	62.1	43.3	50.8
chr4	129048997	129048998	Azin2	55.6	56.6	45.6
chr11	96695006	96695007	B130006D01Rik	-15.3	22	38.5
chr1	97863557	97863558	B230216N24Rik	23	38.8	65.6
chr1	97929567	97929568	B230216N24Rik	22.7	22.2	40.8
chr1	98174994	98174995	B230216N24Rik	7	22.3	30.5
chr1	98191646	98191647	B230216N24Rik	-5.5	33.8	38
chr11	97812863	97812864	B230217C12Rik	45.8	48.3	33.8
chr11	97818882	97818883	B230217C12Rik	41.6	46.8	39
chr11	97959424	97959425	B230217C12Rik	16.5	34.3	35
chr13	56067132	56067133	B230219D22Rik	-20.8	47.1	71.9
chr13	56025177	56025178	B230219D22Rik	-23.6	30	45.6
chr13	56010606	56010607	B230219D22Rik	-32.4	17.7	33.5
chr17	44351934	44351935	B230354K17Rik	11	59.6	64.9
chr4	141291784	141291785	B330016D10Rik	58.8	38.5	40
chr4	141559731	141559732	B330016D10Rik	46.1	46.6	42.6
chr4	141458461	141458462	B330016D10Rik	26	48.1	49.8
chr4	141313138	141313139	B330016D10Rik	9.2	30.3	31.8
chr3	69178651	69178652	B3galnt1	50.1	45.1	51.8
chr3	69274784	69274785	B3galnt1	39.5	52.1	57.8
chr3	69544145	69544146	B3galnt1	17.4	30.5	42.6
chr3	69502191	69502192	B3galnt1	12.5	37.8	36.8
chr2	67565742	67565743	B3galt1	28.8	44.8	55.6
chr4	156070640	156070641	B3galt6	31.8	26.5	42.8
chr9	26520202	26520203	B3gat1	31.3	23	37
chr1	24248966	24248967	B3gat2	73.1	70.4	77.4
chr1	23256516	23256517	B3gat2	23	36.5	43.1
chr5	149031566	149031567	B3glct	-23.3	-11.8	30.3
chr5	148831388	148831389	B3glct	-30.6	19.2	49.6
chr7	140059601	140059602	B4galnt4	48.8	67.1	77.4
chr4	118276688	118276689	B4galt2	33.3	28.3	37.8
chr4	118030515	118030516	B4galt2	26.3	27.8	32
chr4	117210747	117210748	B4galt2	-9.9	34.3	33
chr4	117202660	117202661	B4galt2	-11.9	30.3	47.6
chr2	167314734	167314735	B4galt5	38.8	21.7	43.8
chr2	167299931	167299932	B4galt5	35.8	42.6	32.8
chr2	167079818	167079819	B4galt5	30.3	46.3	44.6
chr2	167129893	167129894	B4galt5	11.2	15.5	30.3
chr9	45439608	45439609	Bace1	43.6	51.3	65.1
chr9	45469434	45469435	Bace1	29.5	47.3	40.6
chr4	32074906	32074907	Bach2	53.1	52.1	51.8
chr4	32106893	32106894	Bach2	51.1	49.1	45.8
chr4	32531220	32531221	Bach2	35.8	48.1	54.6
chr4	32251064	32251065	Bach2	32.3	45.6	53.8
chr4	32538403	32538404	Bach2	31	47.1	51.1
chr4	32303755	32303756	Bach2	28.5	32.5	43.1
chr4	32327036	32327037	Bach2	28	26.3	48.8
chr4	32372927	32372928	Bach2	23	23.5	36
chr4	32210616	32210617	Bach2	21.5	36.5	42.1
chr4	32359011	32359012	Bach2	21.2	34.8	30
chr4	32473114	32473115	Bach2	20.5	35.8	48.6
chr4	32485298	32485299	Bach2	20	28	44.8
chr19	6465212	6465213	Bad	58.8	67.9	61.9
chr19	6444892	6444893	Bad	58.1	57.6	59.6
chr19	6428415	6428416	Bad	57.1	58.3	55.8
chr19	6518688	6518689	Bad	51.3	48.8	66.4
chr1	33946779	33946780	Bag2	19.5	34.8	41.3
chr12	112700573	112700574	Bag5	7.9	-14.1	38.3
chr11	120305364	120305365	Bahcc1	53.6	62.9	59.3
chr11	120314052	120314053	Bahcc1	40.5	56.6	48.3
chr11	119515113	119515114	Baiap2	49.6	51.8	64.4
chr11	119217805	119217806	Baiap2	33.3	22.3	30.5
chr17	27182776	27182777	Bak1	30.5	28.8	37.5
chr17	27480554	27480555	Bak1	27.3	51.1	62.9
chr17	27194611	27194612	Bak1	26.5	43.6	51.3
chr17	27432224	27432225	Bak1	7.3	44.3	43.6
chr17	27444312	27444313	Bak1	-5.3	50.6	53.1
chr17	27466466	27466467	Bak1	-6.4	49.3	55.8
chr17	27423052	27423053	Bak1	-8.3	31	39.3
chr17	27797172	27797173	Bak1	-12	32	48.8
chr17	28101583	28101584	Bak1	-24.6	-7.6	31.3
chr8	121841392	121841393	Banp	47.6	36.5	44.6
chr8	122329612	122329613	Banp	46.1	58.3	69.9
chr8	122350819	122350820	Banp	35.5	59.6	59.8
chr8	122302355	122302356	Banp	26	43.6	66.1
chr8	122291862	122291863	Banp	18	53.6	61.9
chr8	122230282	122230283	Banp	15.5	37	55.6
chr14	31234348	31234349	Bap1	24.7	29.8	42.3
chr5	106826221	106826222	Barhl2	57.1	35.8	46.3
chr5	106163400	106163401	Barhl2	17.2	-8.4	36.5
chr5	106118805	106118806	Barhl2	-9.8	10.5	38.3
chr15	24567084	24567085	Basp1	73.1	77.4	68.9
chr15	25019288	25019289	Basp1	69.4	59.8	79.1
chr15	25093978	25093979	Basp1	52.6	42.6	56.3
chr15	24877225	24877226	Basp1	50.1	58.6	74.4
chr15	24969659	24969660	Basp1	49.3	53.8	61.6
chr15	25284915	25284916	Basp1	45.3	13	33.5
chr15	25673545	25673546	Basp1	38.8	48.1	45.6
chr15	25278715	25278716	Basp1	38	14.2	32
chr10	127591285	127591286	Baz2a	-21.3	29.5	36.5
chr2	60037174	60037175	Baz2b	42.3	50.1	37.3
chr2	59510644	59510645	Baz2b	41.3	47.1	30.5
chr2	61454847	61454848	Baz2b	32.3	53.3	68.4
chr7	16297364	16297365	Bbc3	37.5	42.8	34
chr19	55143928	55143929	Bbip1	75.9	82.4	84.4
chr10	111929194	111929195	Bbs10	59.6	65.6	75.4
chr10	111419800	111419801	Bbs10	36	32	36.8
chr3	38783136	38783137	Bbs12	19.2	42.1	30.5
chr8	93591785	93591786	Bbs2	37.3	41.1	52.3
chr8	94118628	94118629	Bbs2	30.5	31.8	42.8
chr8	93571297	93571298	Bbs2	-12.5	33	44.6
chr2	68794913	68794914	Bbs5	-13.6	-11.9	57.8
chr3	37204288	37204289	Bbs7	69.6	72.4	63.6
chr9	23204619	23204620	Bbs9	36.8	60.1	54.1
chr9	23063109	23063110	Bbs9	7.3	15.7	35.5
chr9	23497231	23497232	Bbs9	-28.8	37.8	53.1
chr16	50700186	50700187	Bbx	52.8	57.8	58.1
chr16	42275738	42275739	BC002163	70.6	61.6	54.3
chr16	43800279	43800280	BC002163	47.3	56.6	56.3
chr16	43575140	43575141	BC002163	32.8	59.3	66.6
chr16	43096389	43096390	BC002163	30.3	25.5	31.5
chr16	43701960	43701961	BC002163	29.8	48.3	37
chr16	43557710	43557711	BC002163	16.5	48.8	62.1
chr16	44063342	44063343	BC002163	13.7	48.8	55.3
chr16	43356383	43356384	BC002163	6.7	41.8	45.3
chr16	43310363	43310364	BC002163	-10.8	27.8	41.1
chr17	29063417	29063418	BC004004	33.3	38	44.3
chr17	29193401	29193402	BC004004	20.8	17.2	31.5
chr5	104571899	104571900	BC005561	-5.1	21.2	31.3
chr2	30442323	30442324	BC005624	11	56.1	61.9
chr12	112745410	112745411	BC022687	42.1	41.1	43.3
chr12	112950265	112950266	BC022687	19	16.7	36.8
chr12	113041541	113041542	BC022687	-23.6	-10.3	30
chr15	76156087	76156088	BC024139	32.3	32	32
chr18	75554776	75554777	BC031181	20.7	50.8	49.3
chr18	75434874	75434875	BC031181	19.7	27	36.5
chr18	75396688	75396689	BC031181	11.5	18.5	37
chr18	75665895	75665896	BC031181	9	25.5	35.3
chr1	165119412	165119413	BC055324	34.3	51.8	48.6
chr12	31906309	31906310	Bcap29	43.3	50.1	51.8
chr12	31896308	31896309	Bcap29	36.3	47.8	43.1
chrX	73866378	73866379	Bcap31	9.6	22.5	42.6
chr8	111809419	111809420	Bcar1	54.3	44.3	60.3
chr8	111787786	111787787	Bcar1	47.6	50.8	60.9
chr11	86039458	86039459	Bcas3	17.7	54.6	56.3
chr11	85926725	85926726	Bcas3	14.7	26.5	35.5
chr6	143968028	143968029	Bcat1	-8.8	44.8	34.3
chr7	133073512	133073513	Bccip	33.5	49.1	49.1
chr7	133089060	133089061	Bccip	30.5	41.3	41.1
chr7	132713540	132713541	Bccip	15.2	27.8	46.1
chr15	99808108	99808109	Bcdin3d	13.5	33.3	40.3
chr15	99860138	99860139	Bcdin3d	10.9	17	45.3
chr15	99316823	99316824	Bcdin3d	9.2	48.1	41.8
chr9	85673676	85673677	Bckdhb	84.9	90.7	88.4
chr11	25872747	25872748	Bcl11a	85.2	89.7	90.9
chr11	25855264	25855265	Bcl11a	84.2	91.7	94.4
chr11	25156982	25156983	Bcl11a	75.9	71.6	76.1
chr11	25356982	25356983	Bcl11a	75.4	78.4	82.7
chr11	25695387	25695388	Bcl11a	69.1	81.4	87.2
chr11	25682667	25682668	Bcl11a	63.9	75.4	78.6
chr11	25574179	25574180	Bcl11a	62.9	71.4	77.4
chr11	24764453	24764454	Bcl11a	62.4	61.1	60.3
chr11	24742208	24742209	Bcl11a	60.6	66.1	59.8
chr11	24716469	24716470	Bcl11a	57.8	61.6	63.6
chr11	24928043	24928044	Bcl11a	53.8	58.3	64.4
chr11	24829900	24829901	Bcl11a	49.6	60.1	63.1
chr11	24371516	24371517	Bcl11a	38.5	33.8	45.8
chr11	24362376	24362377	Bcl11a	36.5	36.3	38.5
chr12	106952990	106952991	Bcl11b	86.4	75.4	68.6
chr12	107084899	107084900	Bcl11b	84.7	80.7	72.6
chr12	106481003	106481004	Bcl11b	84.2	90.2	89.2
chr12	106117311	106117312	Bcl11b	82.2	81.7	84.4
chr12	106200310	106200311	Bcl11b	80.9	77.4	84.4
chr12	106656218	106656219	Bcl11b	78.6	70.4	69.9
chr12	106175166	106175167	Bcl11b	78.4	82.9	85.9
chr12	107105426	107105427	Bcl11b	77.4	70.9	61.1
chr12	106081308	106081309	Bcl11b	75.4	85.4	86.2
chr12	107112569	107112570	Bcl11b	74.9	71.4	68.9
chr12	107122216	107122217	Bcl11b	70.6	66.6	68.1
chr2	152765024	152765025	Bcl2l1	71.6	58.8	48.1
chr2	128384486	128384487	Bcl2l11	72.4	77.6	76.6
chr2	128331709	128331710	Bcl2l11	69.6	48.8	58.3
chr2	128278276	128278277	Bcl2l11	56.6	39.3	51.6
chr2	128288044	128288045	Bcl2l11	49.6	43.8	55.6
chr2	128241218	128241219	Bcl2l11	40	32.5	34
chr2	127960797	127960798	Bcl2l11	6.1	21.5	47.6
chr6	120539499	120539500	Bcl2l13	41.3	57.1	53.3
chr5	123326699	123326700	Bcl7a	39.8	39.5	38.8
chr5	123257451	123257452	Bcl7a	22.3	55.3	57.3
chr7	127675425	127675426	Bcl7c	44.8	56.8	44.6
chr7	127637224	127637225	Bcl7c	28.8	25	39.5
chr7	127363574	127363575	Bcl7c	-10.5	32	44.3
chr3	97313784	97313785	Bcl9	45.3	60.8	55.6
chr9	44468447	44468448	Bcl9l	56.3	51.8	50.1
chr10	20854999	20855000	Bclaf1	-25.8	41.1	33
chrX	11664970	11664971	Bcor	84.7	66.4	69.9
chrX	11632198	11632199	Bcor	73.9	71.6	68.6
chrX	11807396	11807397	Bcor	67.4	60.6	59.3
chrX	11853042	11853043	Bcor	31.8	40.3	31.3
chrX	11493462	11493463	Bcor	21.4	64.9	70.9
chrX	11384723	11384724	Bcor	-9.5	40	59.3
chrX	11435402	11435403	Bcor	-12.6	51.3	59.3
chr10	75107285	75107286	Bcr	40	34	52.1
chr16	30614864	30614865	Bdh1	44.1	50.1	58.8
chr16	31897308	31897309	Bdh1	41.8	60.3	56.3
chr16	31767223	31767224	Bdh1	31.3	57.6	52.3
chr16	30475840	30475841	Bdh1	-10.3	22.3	46.3
chr13	99352903	99352904	Bdp1	34.5	61.1	69.4
chr13	99398123	99398124	Bdp1	26.8	29.8	30.8
chr13	99369217	99369218	Bdp1	26	46.3	55.1
chr12	109394208	109394209	Begain	57.6	53.8	59.3
chr12	109411478	109411479	Begain	55.3	30.5	54.1
chr12	109436937	109436938	Begain	48.8	18	49.1
chr12	109424728	109424729	Begain	47.1	20.7	43.3
chr12	108907438	108907439	Begain	42.6	28.5	37
chr12	110385719	110385720	Begain	38.3	67.4	78.9
chr12	109509631	109509632	Begain	21.2	-10.6	49.3
chr10	42968816	42968817	Bend3	40	58.8	72.6
chr10	43033970	43033971	Bend3	19.5	54.6	56.3
chr10	43155390	43155391	Bend3	10.2	63.6	72.6
chr10	43104761	43104762	Bend3	8.1	48.6	49.3
chr10	43298412	43298413	Bend3	7.2	14.5	36.3
chr10	43314149	43314150	Bend3	-9	17.2	44.8
chr10	43084033	43084034	Bend3	-14.9	40.3	51.8
chr10	43091722	43091723	Bend3	-16.3	43.8	61.1
chr4	110127818	110127819	Bend5	69.9	73.4	76.4
chr4	110154307	110154308	Bend5	67.9	71.4	75.9
chr4	110257594	110257595	Bend5	61.1	63.9	67.9
chr1	33946779	33946780	Bend6	39.5	27.5	41.6
chr2	3683537	3683538	Bend7	22.5	33	37.3
chr6	5406067	5406068	Bet1	48.1	66.9	69.4
chr6	5164700	5164701	Bet1	9.9	39.5	52.1
chr6	5129702	5129703	Bet1	-6.8	55.6	60.1
chr7	140059601	140059602	Bet1l	68.1	73.4	77.6
chr7	139909439	139909440	Bet1l	55.1	69.1	57.3
chrX	136291060	136291061	Bex1	49.1	44.6	33.8
chrX	136115693	136115694	Bex2	29	42.3	36.8
chrX	136291060	136291061	Bex2	-11.9	42.1	45.6
chrX	136291060	136291061	Bex4	34.5	49.6	44.1
chrX	135957477	135957478	Bhlhb9	45.3	33	51.3
chrX	135916518	135916519	Bhlhb9	35	36	37.8
chr6	108456749	108456750	Bhlhe40	64.4	70.9	71.4
chr6	108709851	108709852	Bhlhe40	37.3	36.8	37
chr6	108352298	108352299	Bhlhe40	26.3	20	38.3
chr13	49352800	49352801	Bicd2	24.8	40.6	34
chr14	69861385	69861386	Bin3	82.4	83.2	80.1
chr14	69785766	69785767	Bin3	46.3	35	39.8
chr9	7796374	7796375	Birc2	24.5	35.5	33
chr1	43798460	43798461	Bivm	-5.2	20.5	30
chr2	157314596	157314597	Blcap	75.9	75.4	81.7
chr2	157475571	157475572	Blcap	64.6	73.9	72.1
chr2	157461339	157461340	Blcap	63.9	81.2	78.9
chr2	157485261	157485262	Blcap	50.3	69.6	67.1
chr2	157498456	157498457	Blcap	41.3	60.3	57.8
chr2	157509263	157509264	Blcap	33	50.1	46.6
chr2	157532660	157532661	Blcap	18.5	30.5	30.2
chr2	157988031	157988032	Blcap	-8.6	24.3	43.8
chr2	158274400	158274401	Blcap	-11.8	19	48.6
chr11	77625066	77625067	Blmh	10.5	31.8	45.6
chr19	44314692	44314693	Bloc1s2	40	53.3	46.1
chr19	44282511	44282512	Bloc1s2	22.8	30.8	30.8
chr19	44267317	44267318	Bloc1s2	9.9	8.9	30.3
chr19	44899664	44899665	Bloc1s2	-8.7	32	49.1
chr7	19474116	19474117	Bloc1s3	11.4	35.5	34.8
chr5	36434294	36434295	Bloc1s4	35.5	48.1	31.8
chr5	36053249	36053250	Bloc1s4	33.8	48.6	41.6
chr5	35918284	35918285	Bloc1s4	31.5	50.3	45.3
chr1	165119412	165119413	Blzf1	78.1	92.9	89.9
chr1	165109633	165109634	Blzf1	75.4	81.9	84.9
chr1	164897718	164897719	Blzf1	70.9	72.4	68.4
chr1	165075528	165075529	Blzf1	62.6	76.9	78.1
chr1	165044403	165044404	Blzf1	54.1	73.4	67.1
chr1	165610385	165610386	Blzf1	36.8	40.8	56.3
chr1	165281997	165281998	Blzf1	35.8	63.9	75.1
chr1	165320306	165320307	Blzf1	32	61.6	73.6
chr2	19276255	19276256	Bmi1	67.4	77.4	80.4
chr2	17853089	17853090	Bmi1	50.3	43.3	32.3
chr14	69861385	69861386	Bmp1	14	23.8	30.3
chr14	34549036	34549037	Bmpr1a	50.1	52.6	48.3
chr1	60861333	60861334	Bmpr2	-20.6	44.6	58.3
chr6	118074107	118074108	Bms1	45.1	45.1	34.5
chr17	26892646	26892647	Bnip1	44.1	37.8	50.1
chr17	27797172	27797173	Bnip1	-23.3	-13.3	33.5
chr9	69469127	69469128	Bnip2	51.6	51.3	56.3
chr9	69670860	69670861	Bnip2	24.3	59.8	48.1
chr14	66321919	66321920	Bnip3l	42.1	42.8	32.8
chr14	66378635	66378636	Bnip3l	27.3	24.8	42.1
chr16	44688131	44688132	Boc	56.3	67.1	66.9
chr16	44679595	44679596	Boc	45.3	68.9	58.1
chr16	44529047	44529048	Boc	29.8	44.3	36.8
chr16	44538765	44538766	Boc	21.5	27	32.5
chr11	31950044	31950045	Bod1	82.4	84.9	85.7
chr11	31941391	31941392	Bod1	81.2	85.4	84.4
chr11	32137252	32137253	Bod1	79.6	77.9	70.9
chr11	32125868	32125869	Bod1	79.4	75.9	58.3
chr11	32162575	32162576	Bod1	77.1	81.9	80.4
chr11	32087409	32087410	Bod1	58.6	59.8	54.8
chr11	32027794	32027795	Bod1	58.3	50.8	52.3
chr11	32020562	32020563	Bod1	57.8	57.3	52.1
chr11	32066377	32066378	Bod1	57.3	54.6	56.3
chr11	32010219	32010220	Bod1	54.8	60.6	58.8
chr11	32037998	32037999	Bod1	51.8	57.8	53.1
chr11	31850385	31850386	Bod1	29.5	42.3	54.6
chr11	31839474	31839475	Bod1	22	34	39.5
chr5	43355607	43355608	Bod1l	70.6	84.9	82.7
chr3	95951229	95951230	Bola1	48.3	47.1	46.3
chr7	126528244	126528245	Bola2	31.5	39	43.1
chr7	127104992	127104993	Bola2	25.2	46.6	61.4
chr14	98156322	98156323	Bora	32.3	69.6	62.1
chr14	97960806	97960807	Bora	23.5	59.3	59.3
chr14	98108970	98108971	Bora	14.4	57.3	55.8
chr6	34887274	34887275	Bpgm	54.6	61.6	53.1
chr6	34293268	34293269	Bpgm	47.6	30.8	35
chr13	34815009	34815010	Bphl	26.8	32	39
chr13	34575577	34575578	Bphl	14	31.5	39.8
chr13	34670150	34670151	Bphl	10.6	34.5	31.3
chr13	34676204	34676205	Bphl	5	25.5	35.8
chr6	40388551	40388552	Braf	24.2	55.8	75.9
chr5	142445766	142445767	Brat1	78.4	72.6	78.6
chr5	142369842	142369843	Brat1	75.9	76.4	79.9
chr5	140549722	140549723	Brat1	35.8	47.3	55.1
chr2	27301923	27301924	Brd3	40.5	40.8	42.1
chr2	27764436	27764437	Brd3	36.8	45.6	48.6
chr2	28408931	28408932	Brd3	22.8	28.8	45.8
chr2	28387941	28387942	Brd3	16.7	33.3	30.3
chr17	31686190	31686191	Brd4	5.2	13.5	41.1
chr17	31695929	31695930	Brd4	-5.7	8.7	40.3
chr17	31594950	31594951	Brd4	-9.9	14.7	34.3
chr17	32180385	32180386	Brd4	-11.5	24.5	36.8
chr8	88627747	88627748	Brd7	72.1	77.9	80.4
chr8	88604157	88604158	Brd7	55.6	75.1	64.1
chr8	88668792	88668793	Brd7	42.1	57.3	51.6
chr8	88580085	88580086	Brd7	39.8	62.9	58.1
chr8	87595364	87595365	Brd7	-34.4	-12.6	33
chr5	107012346	107012347	Brdt	74.9	77.6	70.9
chr5	106826221	106826222	Brdt	72.1	65.4	65.9
chr12	113041541	113041542	Brf1	26.3	31.8	35.5
chr12	112950265	112950266	Brf1	20.5	48.6	38.3
chr12	112745410	112745411	Brf1	-9.5	12.9	31.8
chr5	144691727	144691728	Bri3	63.9	51.6	58.1
chr4	68023163	68023164	Brinp1	86.2	74.4	70.9
chr1	157799063	157799064	Brinp2	35	39.5	57.1
chr1	158489996	158489997	Brinp2	-11.8	25.5	31.8
chr1	182574138	182574139	Brox	65.4	58.6	63.9
chr1	182983370	182983371	Brox	60.9	59.3	51.6
chr1	182539328	182539329	Brox	45.6	64.9	71.4
chr1	182504651	182504652	Brox	40.8	56.8	74.1
chr1	182639293	182639294	Brox	33.3	34.5	38.3
chr6	113179533	113179534	Brpf1	23	45.8	53.6
chr17	28872159	28872160	Brpf3	38	35.5	33.3
chr17	28930890	28930891	Brpf3	29.8	33.5	46.8
chr7	4836451	4836452	Brsk1	22.8	18.5	30.5
chrX	109113544	109113545	Brwd3	-9.3	23	40
chr19	36897036	36897037	Btaf1	43.1	55.1	30
chr7	82175173	82175174	Btbd1	10.7	24.2	31.8
chr10	85539253	85539254	Btbd11	50.8	58.8	53.8
chr11	113928686	113928687	Btbd17	-25.1	26.3	30.3
chr2	138828153	138828154	Btbd3	23.2	46.1	49.8
chr12	112950265	112950266	Btbd6	31	40.3	40
chr12	113041541	113041542	Btbd6	6.7	23	33.8
chr12	102966865	102966866	Btbd7	19.5	21.8	37.5
chr5	107012346	107012347	Btbd8	53.1	41.3	38.3
chr5	106826221	106826222	Btbd8	44.8	46.6	36.5
chr17	29760224	29760225	Btbd9	47.1	50.6	63.6
chr17	29975728	29975729	Btbd9	42.6	54.3	66.1
chr17	29668467	29668468	Btbd9	41.3	61.6	79.9
chr17	29874135	29874136	Btbd9	40.5	61.4	65.9
chr17	29744046	29744047	Btbd9	38.5	57.8	65.1
chr17	29724953	29724954	Btbd9	36	56.8	75.9
chr17	29731370	29731371	Btbd9	34.5	53.3	75.1
chr17	29818632	29818633	Btbd9	32.3	55.3	54.1
chr17	29738131	29738132	Btbd9	28.8	56.8	71.4
chr17	30195103	30195104	Btbd9	26.8	37	38.5
chr17	30188092	30188093	Btbd9	22.5	28.3	46.3
chr14	32046426	32046427	Btd	72.6	66.4	74.4
chr14	31781086	31781087	Btd	55.8	48.3	46.3
chr14	31947865	31947866	Btd	48.6	58.3	57.6
chr14	31934164	31934165	Btd	47.1	40.3	44.6
chr4	109157046	109157047	Btf3l4	25.3	46.1	37.8
chr10	97313491	97313492	Btg1	75.1	89.2	93.9
chr10	96214444	96214445	Btg1	74.4	82.2	86.7
chr10	97266227	97266228	Btg1	51.1	62.1	78.4
chr10	96309201	96309202	Btg1	47.1	57.1	51.8
chr10	97159777	97159778	Btg1	44.6	66.6	74.9
chr10	96156981	96156982	Btg1	41.3	48.1	59.8
chr10	96955756	96955757	Btg1	25.8	54.1	68.9
chr10	96981330	96981331	Btg1	9.5	47.3	45.8
chr1	133736252	133736253	Btg2	55.1	63.9	60.9
chr1	134344460	134344461	Btg2	20	47.6	46.1
chr1	133199930	133199931	Btg2	18	35.3	46.3
chr1	133182427	133182428	Btg2	9.2	45.3	47.3
chr1	133210316	133210317	Btg2	9.1	28.3	44.1
chr1	133164105	133164106	Btg2	7.9	24.3	45.3
chr1	133216304	133216305	Btg2	6.1	26	34.3
chr16	77058866	77058867	Btg3	61.9	76.4	73.1
chr16	78238437	78238438	Btg3	52.3	47.3	34.8
chr16	77400089	77400090	Btg3	26.3	45.3	40.3
chr16	77636914	77636915	Btg3	6.4	22	32.5
chr19	45328105	45328106	Btrc	33.5	21.8	44.3
chr19	45318100	45318101	Btrc	29	39.8	48.1
chr19	45312028	45312029	Btrc	27.3	37	47.3
chr19	45338249	45338250	Btrc	23.2	42.8	45.8
chr19	45302003	45302004	Btrc	22.5	35	57.8
chr19	45476049	45476050	Btrc	13.1	18.5	33.5
chr7	132247406	132247407	Bub3	48.3	52.8	53.6
chr7	132284289	132284290	Bub3	35	28.5	39
chr9	48197454	48197455	Bud13	35.5	52.6	76.6
chr9	48140602	48140603	Bud13	28	44.8	68.4
chr9	47858642	47858643	Bud13	26.3	41.3	61.4
chr9	47923889	47923890	Bud13	-17.6	39.5	49.8
chr11	87639318	87639319	Bzrap1	33.8	44.3	52.3
chr11	87686544	87686545	Bzrap1	15.7	39	36.8
chr1	57428891	57428892	Bzw1	53.1	60.8	70.1
chr12	36681354	36681355	Bzw2	46.8	47.6	55.6
chr12	36666805	36666806	Bzw2	45.6	56.1	55.6
chr12	37774038	37774039	Bzw2	44.1	52.1	57.1
chr12	35896714	35896715	Bzw2	25.3	44.1	64.9
chr11	88421554	88421555	C030037D09Rik	66.1	60.3	71.1
chr11	88280707	88280708	C030037D09Rik	62.1	70.1	78.6
chr11	88241021	88241022	C030037D09Rik	54.6	78.4	79.1
chr11	88489940	88489941	C030037D09Rik	54.6	48.8	67.9
chr11	88234222	88234223	C030037D09Rik	52.6	76.1	79.9
chr11	88446023	88446024	C030037D09Rik	51.6	56.6	72.1
chr11	88311000	88311001	C030037D09Rik	50.8	64.4	73.6
chr11	88482988	88482989	C030037D09Rik	50.8	52.8	65.1
chr11	88317166	88317167	C030037D09Rik	49.6	55.8	70.9
chr11	88460921	88460922	C030037D09Rik	48.8	59.6	71.1
chr11	88252687	88252688	C030037D09Rik	48.1	73.6	81.4
chr11	88379097	88379098	C030037D09Rik	46.3	48.8	67.9
chr11	88527006	88527007	C030037D09Rik	45.8	53.8	62.4
chr11	88585184	88585185	C030037D09Rik	44.8	60.3	45.6
chr11	88534668	88534669	C030037D09Rik	43.3	54.1	63.4
chr11	88467913	88467914	C030037D09Rik	39.3	57.8	68.6
chr11	88629858	88629859	C030037D09Rik	30.5	29.8	36.3
chr11	88139497	88139498	C030037D09Rik	28.5	33	34.5
chr11	88821141	88821142	C030037D09Rik	28.5	42.8	51.3
chr11	88119220	88119221	C030037D09Rik	24.5	43.3	35.8
[truncated: 16,096 more rows]
