# Supplementary material for: Multiscale 3D Genome Rewiring during Mouse Neural Development
Source: Cell. 2017 Oct 19;171(3):557–572.e24. doi: 10.1016/j.cell.2017.09.043 (PMC5651218; doi:10.1016/j.cell.2017.09.043)
Supplement: Table S4. List of Primers Used for the FISH, Related to Figures 3 and 5 [file mmc4.xlsx]

## Sheet: FISH
PrimerID	Region_ID	Figure_used	Forward Primer	Reverse Primer	Amplicon Length
FISH_1	Zfp42_L	Figure 3H	AGCTGAATTGAATGCTCTTGAAA	TGTGGAATGACCATAGTTTAGGAGT	1105
FISH_2	Zfp42_L	Figure 3H	CATTTCACTAGTGTAGGGTTGGG	CACTTTAGCTCTGGCAGAAAGC	1416
FISH_3	Zfp42_L	Figure 3H	AAGTTGGAGCTGGCTTCCTG	CCCCACTCCAGAACAGCATT	1442
FISH_4	Zfp42_L	Figure 3H	TGGTGTATTATTTTGTTCCCTTCAC	AGGTCACCTACGTTCTTTACTGT	1508
FISH_5	Zfp42_L	Figure 3H	GAGGATCATGGGAGGTCCTG	GGATGGTCAGCTTGCCCTAA	1512
FISH_6	Zfp42_L	Figure 3H	GGTTCATATCATCTCTTTCAAGGGC	CCGCTCCCCTTTAGAATCACC	1371
FISH_7	Zfp42_L	Figure 3H	TTCACACAAAAGAGGAGGAGGT	ATCATTCCATCTAGGAAAGGGC	1300
FISH_8	Zfp42_M	Figure 3H	CAGGCTGTGAGTTCCTGGAG	GCACAATGAACAGGGGCTTC	1309
FISH_9	Zfp42_M	Figure 3H	AGGGAGTCCTGGCTCATTTG	GAGCTGCTATGGGGCTTTCT	1313
FISH_10	Zfp42_M	Figure 3H	TGCTTGCTCCCATGTAAACCT	AGACAATGACTATTTCTCAGACCA	1504
FISH_11	Zfp42_M	Figure 3H	TTCCTTGGCCCCCTTCAAAA	GGGCTTTCCACAGCTCCTAC	1309
FISH_12	Zfp42_M	Figure 3H	AATTCCGAAGCCTCATTGCAT	CTGTCATGCCCTGTGTATCGT	1313
FISH_13	Zfp42_R	Figure 3H	TCAAGTGGGGTGGAGTCTTT	ACCTCCCAGATAACCCTTCCT	1448
FISH_14	Zfp42_R	Figure 3H	AATGTTCCCACTCGGCCTTT	TGCCACACCTCTGAGCTTTT	1273
FISH_15	Zfp42_R	Figure 3H	CCCCTCAAACATGCTTGCATTC	AATGATGAATTCTTCCCCCAGAC	1200
FISH_16	Zfp42_R	Figure 3H	TGCATCAAAGCAACGTTCGG	ACAGCATCTTTTACATGGGATTCT	1313
FISH_17	Zfp42_R	Figure 3H	TTGTACGCTTGATTAGGGAGAC	AGGTCAGTGGTGTGTAGGACT	1320
FISH_18	Zfp42_R	Figure 3H	TGAAGGGCAGAAGGAATTTGGA	GCCAGGACTGACAGCTTGAT	1149
FISH_19	Rnd3_L	Figure S5I	TCTATCCTCCCGTAGGACTTTCC	AAAGTCAACTGTCTCACACTGGT	1310
FISH_20	Rnd3_L	Figure S5I	ACGATGAGGGTTTGAGCATC	CGACTGTCTTCACGACGCAA	1542
FISH_21	Rnd3_L	Figure S5I	ATCACCCTGCCAAGATGTGG	TCCCACCACAACCACATAGC	1381
FISH_22	Rnd3_L	Figure S5I	TATGGACACGCGGAAGAACT	CCAGACCCACATAGGGAACC	1508
FISH_23	Rnd3_L	Figure S5I	TTCAGCTTTCATGGTTTGGGC	GGATTTGCATCTCATCACGC	1385
FISH_24	Rnd3_L	Figure S5I	TTCCTGGTGCCTGGTAATCTG	ATCTGAAGGTTGGCTGTGCTAA	1362
FISH_25	Rnd3_L	Figure S5I	CCTGCACAAACACATGGACA	ACCTGCCATCTTCAGCAACT	1225
FISH_26	Rnd3_L	Figure S5I	TTCACCTGAGGTCGCATCAC	GGAGGTGAAGATGGATTGGGA	1401
FISH_27	Rnd3_L	Figure S5I	GTGAGCTGCCAGGTGAGATT	CCTTCAGTGCATCAGCAGGA	1530
FISH_28	Rnd3_M	Figure S5I	CCAGATCAGTCGAGTACGCA	CGCTGGGATTCGAGAGGAAA	1487
FISH_29	Rnd3_M	Figure S5I	GCGTCCTCCTTATAGACGGC	GAGACGCAGCGCTTTTTCAA	1480
FISH_30	Rnd3_M	Figure S5I	AGCTCCCCTGACAGACTTTG	GAGACTCGCAACATCACAAGC	1428
FISH_31	Rnd3_M	Figure S5I	AATCACCGTCCCACTGAGTTC	CCCCATGCAACTATTGGGCT	1533
FISH_32	Rnd3_M	Figure S5I	TTCGACCACCAACGAGAAGAG	TCACATTCCTGAGCCGACTTC	1516
FISH_33	Rnd3_M	Figure S5I	ATGCTCTGTGAGAGCCTGTT	TGAAGGCCAGTGCCCTAATG	1411
FISH_34	Rnd3_M	Figure S5I	AGCAGCCATGAGAGTCCATT	TAGTGAGAAGCCAATGCGAA	1438
FISH_35	Rnd3_M	Figure S5I	TGGCCTTTGGGCACCTAATC	CCTACCCTTTTGCTTCGGCT	1566
FISH_36	Rnd3_M	Figure S5I	CGACCCGTAGATCGAACACT	TGCGGCCAAGTTTCTGATAGT	1570
FISH_37	Rnd3_R	Figure S5I	AGGTCAGAGTGATTGGCAGC	TGTCTTCAGTGCTGCTTCGT	1666
FISH_38	Rnd3_R	Figure S5I	TACCCAGAATCCAACCGTGC	TCAGAGGTGACAACACCAGC	1333
FISH_39	Rnd3_R	Figure S5I	ACGGAACCAACCCCAAAGTT	AAGCCACTCTTCGTTCCTCG	1322
FISH_40	Rnd3_R	Figure S5I	GATTCCCACACGGCCCTTTA	AAGTGTTTCAGCTGACGGGG	1288
FISH_41	Rnd3_R	Figure S5I	GGTATGTGTCGGAAGGAGGTC	ATGATAGCCGGGCTGAAGGT	1227
FISH_42	Rnd3_R	Figure S5I	ACAGCATGTACATCCCCAGC	CTTTTGCTCACCAGGCCTTC	1649
FISH_43	Rnd3_R	Figure S5I	GGGCGATCGATCTTTCAGGT	GTTGACTGACAGCTCAGGCT	1563
FISH_44	Hoxa9	Figure 5H	GTGGGTTCATCTGGTCCTGG	GCTGGAAGTCAAGGAGCTGT	1301
FISH_45	Hoxa9	Figure 5H	TGGTTCCAGCGAGAGAGAGA	AGCGATGCCCCTACACAAAA	1449
FISH_46	Hoxa9	Figure 5H	GCTGACCCGAGACATTTCCA	CAAGGCCTCGGTTACGATCA	1456
FISH_47	Hoxa9	Figure 5H	GGCAAACGGGAAGAGAGGTT	CAAGCCCTTGACCCCAGAAT	1500
FISH_48	Tlx2	Figure 5H	ACCTGACGAGGCTACAGCTA	AAAGCAGGTTCCTGATGCCA	1436
FISH_49	Tlx2	Figure 5H	CTCTGCCAGGAACAAGAGGG	CTTTGCCTGCACAACTCGTC	1430
FISH_50	Tlx2	Figure 5H	ATCGGACCCGTGTCTCAAAC	TCCGTCCTTACAGCCAGGTA	1461
FISH_51	Tlx2	Figure 5H	ACCTGTTTCTTTGGTCGTTCCT	GACCCGCCTGACTCTCTTTT	1360
FISH_52	Tlx2	Figure 5H	CCACCATCACAGAGTGTCTCC	CCCGTAACATGATGGGCTTACTT	1192
FISH_53	Tlx2	Figure 5H	GCTGCTCTTCAACCTGGGAT	TGCCTGTAGCAATTGGGGAG	1569
### The color code used is the same as in the corresponding Figure
